# Supplementary material for: Impact of Sample Preparation Strategies on the Quantitative Accuracy of Low-Abundance Serum Proteins in Shotgun Proteomics
Source: J Proteome Res. 2025 Aug 26;24(9):4792–803. doi: 10.1021/acs.jproteome.5c00572 (PMC12418494; doi:10.1021/acs.jproteome.5c00572)
Supplement: Supplementary file 2 [file pr5c00572_si_002.xlsx]

## Sheet: IGD
PG.ProteinGroups	PG.Genes	PG.ProteinDescriptions	[1] In_gel_digestion_control1.raw.PG.Quantity	[2] In_gel_digestion_control2.raw.PG.Quantity	[3] In_gel_digestion_control3.raw.PG.Quantity	[4] In_gel_digestion_Spike1_1.raw.PG.Quantity	[5] In_gel_digestion_Spike1_2.raw.PG.Quantity	[6] In_gel_digestion_Spike1_3.raw.PG.Quantity	[7] In_gel_digestion_Spike2_1.raw.PG.Quantity	[8] In_gel_digestion_Spike2_2_20241217120821.raw.PG.Quantity	[9] In_gel_digestion_Spike2_3.raw.PG.Quantity	[10] In_gel_digestion_Spike3_1.raw.PG.Quantity	[11] In_gel_digestion_Spike3_2.raw.PG.Quantity	[12] In_gel_digestion_Spike3_3.raw.PG.Quantity	[13] In_gel_digestion_Spike4-1.raw.PG.Quantity	[14] In_gel_digestion_Spike4-2.raw.PG.Quantity	[15] In_gel_digestion_Spike4-3.raw.PG.Quantity
A0A075B6H7	IGKV3-7	Probable non-functional immunoglobulin kappa variable 3-7	196558	273047	198425	230495	252801	200103	139592	250550	192845	199421	230887	271051	238932	213863	294773
A0A075B6H9	IGLV4-69	Immunoglobulin lambda variable 4-69	221671	172160	166930	175306	197919	129725	132387	164987	148337	188717	240328	219111	246028	196498	149124
A0A075B6I0	IGLV8-61	Immunoglobulin lambda variable 8-61	1.11362e+06	1.03261e+06	1.13138e+06	1.10416e+06	1.01741e+06	1.03437e+06	1.0116e+06	964128	992175	1.03684e+06	1.06152e+06	1.07482e+06	1.0844e+06	851542	1.07354e+06
A0A075B6I9	IGLV7-46	Immunoglobulin lambda variable 7-46	224976	252106	158206	215148	217394	251781	214024	196607	209698	203309	184832	216040	233045	203820	299990
A0A075B6J1	IGLV5-37	Immunoglobulin lambda variable 5-37	10004.6	NaN	5039.25	20405.7	NaN	NaN	7019.87	NaN	NaN	NaN	5372.08	10435.6	5494.89	6074.6	NaN
A0A075B6J9	IGLV2-18	Immunoglobulin lambda variable 2-18	443914	473843	332415	391365	362715	228263	215785	366835	334458	368213	318507	289390	348744	390573	387088
A0A075B6K4	IGLV3-10	Immunoglobulin lambda variable 3-10	150888	145013	135124	136089	148612	150248	164834	133252	146315	141436	133322	138352	119618	146924	131266
A0A075B6K5	IGLV3-9	Immunoglobulin lambda variable 3-9	1.5271e+06	1.57038e+06	1.5919e+06	1.46875e+06	1.74927e+06	1.4512e+06	1.54777e+06	1.38702e+06	996144	1466231	1.59956e+06	1.76283e+06	1.58567e+06	1.3526e+06	1.35491e+06
A0A075B6P5;P01615	IGKV2-28;IGKV2D-28	Immunoglobulin kappa variable 2-28;Immunoglobulin kappa variable 2D-28	21253.5	15897.9	16369.9	2681.49	10820.3	NaN	NaN	NaN	NaN	7641.15	NaN	6072.49	NaN	NaN	NaN
A0A075B6Q5	IGHV3-64	Immunoglobulin heavy variable 3-64	111238	88387	139234	107059	117454	104839	105354	86111.9	120168	102094	111316	135817	115295	151957	133443
A0A075B6R2	IGHV4-4	Immunoglobulin heavy variable 4-4	227850	153044	156685	169247	164804	180541	177137	158523	103611	141121	148730	143885	138962	132497	126576
A0A075B6R9;A0A0C4DH68	IGKV2D-24;IGKV2-24	Probable non-functional immunoglobulin kappa variable 2D-24;Immunoglobulin kappa variable 2-24	2.03664e+06	1.66241e+06	1.74694e+06	1642213	1.5836e+06	1.83501e+06	1.6517e+06	1.20112e+06	1.40326e+06	1.44668e+06	1.28836e+06	2.08958e+06	1147695	1.82122e+06	1.69787e+06
A0A075B6S5	IGKV1-27	Immunoglobulin kappa variable 1-27	260129	211824	178981	242675	198277	243664	104116	140123	138772	170391	233770	227937	23111.7	179181	160151
A0A075B6S6	IGKV2D-30	Immunoglobulin kappa variable 2D-30	9835256	9579606	8947247	7.77715e+06	9262855	8780953	8.0026e+06	8527244	8552207	8497829	8712795	11211761	7273416	9344024	9115406
A0A075B6S9;P0DSN7	IGKV1-37;IGKV1D-37	Probable non-functional immunoglobulinn kappa variable 1-37;Probable non-functional immunoglobulinn kappa variable 1D-37	74601.9	103883	113988	100926	43412.6	110576	112751	116134	126686	107122	18427.7	89521.3	92939.6	53288.7	93519.6
A0A087WSX0	IGLV5-45	Immunoglobulin lambda variable 5-45	167115	222334	180185	230443	205330	227280	163711	233605	218131	205341	233789	277388	181766	254469	198526
A0A087WSY6	IGKV3D-15	Immunoglobulin kappa variable 3D-15	1.10797e+06	1196672	845795	1412470	1.22274e+06	1.25321e+06	1.32089e+06	1.1473e+06	1368700	1051034	1.1545e+06	1216208	1.42777e+06	1.44935e+06	1.18502e+06
A0A087WSZ0	IGKV1D-8	Immunoglobulin kappa variable 1D-8	36327.4	30191.6	39775.8	31348.5	55648.3	39257	34814.8	28997.6	33205.4	36109.2	49044.8	35362.2	38240	47137.7	35131
A0A087WW87;P01614	IGKV2-40;IGKV2D-40	Immunoglobulin kappa variable 2-40;Immunoglobulin kappa variable 2D-40	177240	206213	274944	296255	127880	175888	210827	137148	303339	232027	200632	207869	196654	238210	183744
A0A0A0MRZ8	IGKV3D-11	Immunoglobulin kappa variable 3D-11	NaN	NaN	NaN	NaN	NaN	NaN	NaN	NaN	NaN	NaN	NaN	827.31	NaN	NaN	NaN
A0A0A0MS14	IGHV1-45	Immunoglobulin heavy variable 1-45	189035	136387	189153	59020.4	120045	155937	208497	43750.2	124610	120713	125946	174271	31886	46941.1	70190.3
A0A0A0MS15	IGHV3-49	Immunoglobulin heavy variable 3-49	427982	494851	337072	426654	450308	404686	479744	445497	299733	375475	415314	396985	468325	399258	389573
A0A0A0MT36	IGKV6D-21	Immunoglobulin kappa variable 6D-21	245250	204033	190877	217879	238268	220878	188114	219715	209959	238987	231773	229410	234951	238378	211212
A0A0A0MT89	IGKJ1	Immunoglobulin kappa joining 1	418089	302084	293521	309452	288235	329373	364443	314473	296039	218042	346824	200814	268996	269517	377949
A0A0B4J1U3	IGLV1-36	Immunoglobulin lambda variable 1-36	73125.1	116118	85574.2	131866	115992	148572	144401	118357	146201	88847	139269	133832	139735	89863.5	149282
A0A0B4J1U7	IGHV6-1	Immunoglobulin heavy variable 6-1	1.0867e+06	982393	867135	1.00268e+06	990152	1.13375e+06	1.05089e+06	1127217	935981	999013	769374	886493	978904	894966	1.05971e+06
A0A0B4J1V0	IGHV3-15	Immunoglobulin heavy variable 3-15	304906	305501	286747	309523	311634	306271	279129	232300	264552	296931	320464	321992	272464	274349	265971
A0A0B4J1V1	IGHV3-21	Immunoglobulin heavy variable 3-21	5335	17794.2	16969.5	5222.84	19808.7	NaN	NaN	10633.5	NaN	3787.27	5258.28	16990.3	97.479	NaN	NaN
A0A0B4J1V2	IGHV2-26	Immunoglobulin heavy variable 2-26	231263	203391	235572	243664	240758	271182	285860	267006	243302	254945	259466	207967	267872	264554	244064
A0A0B4J1V6	IGHV3-73	Immunoglobulin heavy variable 3-73	2.27826e+06	2270828	2.10845e+06	2.39402e+06	2.17597e+06	2.1527e+06	2128895	1.99338e+06	2.1144e+06	2.21004e+06	2.15944e+06	2.37142e+06	2.19103e+06	2.38703e+06	2.1632e+06
A0A0B4J1X5	IGHV3-74	Immunoglobulin heavy variable 3-74	1578632	1.33314e+06	1.52766e+06	1.21443e+06	1334484	1.33963e+06	1.3794e+06	1.21616e+06	1.22926e+06	1518130	1.41198e+06	1.49803e+06	1.33852e+06	1.31408e+06	1.23871e+06
A0A0B4J1X8	IGHV3-43	Immunoglobulin heavy variable 3-43	389319	560086	550120	462615	506038	473338	443756	424189	487541	483116	498339	482884	462473	517705	460369
A0A0B4J1Y8	IGLV9-49	Immunoglobulin lambda variable 9-49	227241	209566	210955	216154	226723	223053	241808	224839	205297	186243	218005	214893	211180	237435	187735
A0A0B4J1Y9	IGHV3-72	Immunoglobulin heavy variable 3-72	198077	187514	191785	160930	182181	190695	174090	117389	182499	213450	185594	240657	186361	161833	181347
A0A0B4J2D9;P0DP09	IGKV1D-13;IGKV1-13	Immunoglobulin kappa variable 1D-13;Immunoglobulin kappa variable 1-13	261865	314667	268877	284918	183088	279912	281190	335484	326449	281403	291100	291083	274352	269710	267386
A0A0B4J2H0	IGHV1-69D	Immunoglobulin heavy variable 1-69D	125865	150132	163462	88381.6	76441.8	57724.5	36862.8	25807.6	111648	144833	74727.2	165947	87479.8	76690.1	30059.6
A0A0C4DH24	IGKV6-21	Immunoglobulin kappa variable 6-21	347256	395639	351732	255032	461034	360224	328104	433431	378099	322483	330632	284704	362168	326830	413112
A0A0C4DH25	IGKV3D-20	Immunoglobulin kappa variable 3D-20	2.31587e+06	1.46574e+06	1.92923e+06	1.21207e+06	1.45524e+06	1.63016e+06	1.94483e+06	1.70827e+06	1.7411e+06	2.08441e+06	1.46309e+06	1.81746e+06	1.86236e+06	1.19708e+06	1.72724e+06
A0A0C4DH29	IGHV1-3	Immunoglobulin heavy variable 1-3	196882	158744	170568	210445	229192	160551	157518	78580.8	202881	159150	183358	128315	164522	141749	174428
A0A0C4DH31	IGHV1-18	Immunoglobulin heavy variable 1-18	283124	318233	225041	218870	239694	126039	162001	201933	197233	275935	279095	283989	212614	179083	255710
A0A0C4DH32	IGHV3-20	Immunoglobulin heavy variable 3-20	132002	116663	102828	97746.4	137050	103537	109057	140825	98905.2	123786	131103	139642	118760	114680	88848.3
A0A0C4DH33	IGHV1-24	Immunoglobulin heavy variable 1-24	85436.7	105595	73862.4	95582	93123.8	48836.1	47632.1	51537.6	57507.7	94214.7	84316.9	110878	72785.2	61309.6	56241.4
A0A0C4DH34	IGHV4-28	Immunoglobulin heavy variable 4-28	726917	624638	656351	735358	713813	681157	606524	579094	669901	644686	731237	649470	741949	616332	728364
A0A0C4DH35	IGHV3-35	Probable non-functional immunoglobulin heavy variable 3-35	1.58396e+06	1.10567e+06	1.38887e+06	1.26932e+06	1.43057e+06	1.3895e+06	1737917	1.31571e+06	1.2908e+06	1.81088e+06	1.3531e+06	1.56483e+06	1492442	1.40236e+06	1.3345e+06
A0A0C4DH36	IGHV3-38	Probable non-functional immunoglobulin heavy variable 3-38	491938	523892	496073	514473	492613	546154	550058	456571	524847	503210	512613	493511	518617	538870	493483
A0A0C4DH38	IGHV5-51	Immunoglobulin heavy variable 5-51	1.88894e+06	1.93261e+06	1.99613e+06	1.97264e+06	1.84199e+06	1.60997e+06	1965055	1.55909e+06	1715474	1.64023e+06	1.66437e+06	1.73196e+06	1.63833e+06	1.72722e+06	1.68932e+06
A0A0C4DH39	IGHV1-58	Immunoglobulin heavy variable 1-58	7657.05	13130.4	16041.2	6640.38	19590.7	NaN	NaN	NaN	8526.02	13657.2	11693.7	9187.23	5943.58	4607.87	12071.8
A0A0C4DH41;P01825	IGHV4-61;IGHV4-59	Immunoglobulin heavy variable 4-61;Immunoglobulin heavy variable 4-59	7469.03	15363.1	10509	8427.17	2906.97	NaN	NaN	864.108	NaN	7802.27	NaN	20091	NaN	NaN	NaN
A0A0C4DH43	IGHV2-70D	Immunoglobulin heavy variable 2-70D	854380	764107	684105	775919	721540	723483	731580	865791	642331	744809	741580	736210	657250	701013	721328
A0A0C4DH67	IGKV1-8	Immunoglobulin kappa variable 1-8	462266	423127	448171	459775	474456	470856	448556	478538	403495	478068	512383	377526	436499	481904	365737
A0A0C4DH73;P01611	IGKV1-12;IGKV1D-12	Immunoglobulin kappa variable 1-12;Immunoglobulin kappa variable 1D-12	2.45219e+06	1.9597e+06	2.40477e+06	2.18392e+06	2299319	2.09756e+06	2.26476e+06	2.27013e+06	2.06295e+06	2.1607e+06	1.9418e+06	2351858	2.17173e+06	1.97702e+06	2.07753e+06
A0A0G2JMI3	IGHV1-69-2	Immunoglobulin heavy variable 1-69-2	53936.3	63875.3	75288.2	30010.1	30453	29315.9	11500.5	6890.12	64449.7	79310.4	32639.6	94874.5	43545.3	51397	6729.28
A0A0G2JS06	IGLV5-39	Immunoglobulin lambda variable 5-39	122628	124284	107253	161951	132332	140922	128887	142241	142267	122309	174682	155766	137376	138852	126866
A0A0J9YX35	IGHV3-64D	Immunoglobulin heavy variable 3-64D	898359	1.04501e+06	679565	686928	802431	756635	842421	914051	834656	570585	902889	742570	734645	740911	547977
A0A0J9YXX1	IGHV5-10-1	Immunoglobulin heavy variable 5-10-1	435777	407566	418831	403349	435607	489868	520938	453831	465196	445449	362623	395230	428005	430598	429125
A4D2P6	GRID2IP	Delphilin	NaN	3531.64	NaN	NaN	4783.5	NaN	NaN	NaN	NaN	5273.07	NaN	NaN	NaN	NaN	NaN
M0R2J8	DCDC1	Doublecortin domain-containing protein 1	61548.6	135303	67722.7	44946	54379.9	46560.3	76589.7	72938.1	59789.2	44437.3	37640.6	16323.2	45017.5	43058.2	42248.9
O00187	MASP2	Mannan-binding lectin serine protease 2	103075	79016.9	87382.2	86883.8	97827.3	117508	90232.9	128316	107722	91679.7	99818.5	94415.8	91088.5	119976	117796
O00391	QSOX1	Sulfhydryl oxidase 1	189109	194460	193917	197396	202369	223199	196373	210425	198033	185543	209761	204634	177901	194378	178599
O00533	CHL1	Neural cell adhesion molecule L1-like protein	19464.7	24807.8	19993.7	24714	14010.7	21296.8	20722.3	21171.2	23508.8	22795.7	18478.2	15790.6	15678.1	14256.1	17310.9
O14791	APOL1	Apolipoprotein L1	973557	813863	811708	775592	854494	904912	838596	789255	716096	798400	743573	837714	762783	815320	828656
O15055	PER2	Period circadian protein homolog 2	NaN	NaN	NaN	NaN	NaN	NaN	NaN	NaN	NaN	NaN	NaN	NaN	NaN	NaN	NaN
O15072	ADAMTS3	A disintegrin and metalloproteinase with thrombospondin motifs 3	21730.5	22550.9	34119.7	19061.5	11823.7	NaN	NaN	9033.53	NaN	NaN	NaN	2910.47	7049.5	NaN	NaN
O43175	PHGDH	D-3-phosphoglycerate dehydrogenase	NaN	NaN	1793.33	NaN	1192.63	4004.76	NaN	8852.47	NaN	2155.27	3342.84	NaN	2020.84	NaN	2953.53
O43677	NDUFC1	NADH dehydrogenase [ubiquinone] 1 subunit C1, mitochondrial	47587.5	46731	28555.8	38559.5	16297	32167.8	53931.2	25427.1	76068.2	22997.3	47163.9	23661.2	32857	26238.6	37165.6
O43707;P12814	ACTN4;ACTN1	Alpha-actinin-4;Alpha-actinin-1	NaN	818.711	1105.14	3314.27	NaN	NaN	NaN	1635.79	NaN	4307.3	NaN	NaN	NaN	2215.37	4498.35
O43866	CD5L	CD5 antigen-like	1.33249e+06	1293054	1.34454e+06	1.25368e+06	1.22325e+06	1.15457e+06	1.17628e+06	1.15858e+06	1.175e+06	1.24321e+06	1.2602e+06	1.22096e+06	1.14751e+06	1.06443e+06	1.20129e+06
O60814;P57053;P58876;P62807;Q5QNW6;Q93079;Q99877;Q99879;Q99880	H2BC12;H2BC12L;H2BC5;H2BC4;H2BC18;H2BC9;H2BC15;H2BC14;H2BC13	Histone H2B type 1-K;Histone H2B type F-S;Histone H2B type 1-D;Histone H2B type 1-C/E/F/G/I;Histone H2B type 2-F;Histone H2B type 1-H;Histone H2B type 1-N;Histone H2B type 1-M;Histone H2B type 1-L	17388.1	49881.4	21291.8	44780.5	26739.5	35898.4	46755.7	78486.5	65570.2	40715.9	34199.9	41770.5	50299.9	53075	25602.2
O60934	NBN	Nibrin	43478	39610.8	69230.1	50214.4	32038.7	37636.8	68843.8	73683.7	92468.9	63312.5	71336.6	48940.2	42588.9	30319.5	71716.9
O75019	LILRA1	Leukocyte immunoglobulin-like receptor subfamily A member 1	17396.8	15484.8	18158.7	23107.3	23056.3	10655.8	28344.2	23715.6	28276.3	NaN	NaN	24736.6	20862.8	19916.7	16361.8
O75144	ICOSLG	ICOS ligand	2727.97	5328.36	5335.1	2157.26	10427.9	4672.08	8215.02	10867.6	5381.69	3797.34	4911.32	2006.26	3653.37	4374.02	11979.5
O75636	FCN3	Ficolin-3	776712	785025	857834	789992	737772	714601	729092	715601	644672	752602	684791	717142	620429	660838	690640
O75665	OFD1	Centriole and centriolar satellite protein OFD1	9456.3	6182.12	NaN	NaN	NaN	NaN	8520.31	NaN	NaN	6263.65	NaN	7815.51	NaN	NaN	NaN
O75791	GRAP2	GRB2-related adapter protein 2	93865.2	258958	239821	271926	130237	164882	266110	85287.9	NaN	254513	276595	251678	364630	303218	250537
O75882	ATRN	Attractin	443698	389733	402000	435749	409861	388506	424715	390763	405406	386001	445592	381838	426196	389674	431638
O95445	APOM	Apolipoprotein M	829553	677424	890964	815321	912799	881405	786064	814766	849534	844158	772781	912461	820393	838301	919179
O95479	H6PD	GDH/6PGL endoplasmic bifunctional protein	NaN	NaN	NaN	2975.63	NaN	NaN	NaN	2983.28	NaN	192.497	141.315	NaN	3566.2	NaN	NaN
O95497	VNN1	Pantetheinase	24611.4	13682	17950.2	22132.7	19480.6	16354.9	15952.6	19146.1	19644.7	20799.3	15711.8	11814.6	21922.3	16134.9	19319.4
P00338	LDHA	L-lactate dehydrogenase A chain	25698.8	50512.3	31308.6	37230.9	37445.4	34441.8	36961.7	49577.9	46093.6	36255	32698.5	29366.9	45889.7	38799.8	39131.5
P00390	GSR	Glutathione reductase, mitochondrial	15521.1	19590.3	12185.8	4134.84	4217.96	10716.9	9319.81	14971.9	14140.1	8817.31	10757.3	41132.7	8497.58	5764.55	7532.11
P00450	CP	Ceruloplasmin	8546471	8.10244e+06	8.32381e+06	7664078	8.20489e+06	7.98267e+06	7.24738e+06	6.88757e+06	6905835	7971796	7.82076e+06	8581860	7501288	7552207	7360414
P00488	F13A1	Coagulation factor XIII A chain	188594	171083	177319	165192	185560	167210	166498	183159	177190	187037	170604	126237	190430	185493	186308
P00558	PGK1	Phosphoglycerate kinase 1	14560.8	17831.1	NaN	9062.26	6290.35	20770.3	19530	20643.3	27081.8	10946	12522.3	14558.8	12198.8	13190.1	3081.8
P00734	F2	Prothrombin	2.41539e+06	2.20575e+06	2.34383e+06	2247774	2.31238e+06	2.27914e+06	2200606	2208678	2154235	2.29165e+06	2317501	2.27645e+06	2141274	2188306	2.22045e+06
P00736	C1R	Complement C1r subcomponent	725710	698653	657110	654990	664371	679810	635063	616829	622274	643948	675198	701663	628133	657776	634265
P00738	HP	Haptoglobin	55494340	49115684	50166528	47063476	53643460	53996352	54583588	48174344	46975216	51119320	50120696	49018016	48219136	48065776	50610344
P00739	HPR	Haptoglobin-related protein	1.30608e+06	1400366	1483122	1.29343e+06	1.37507e+06	1.34473e+06	1.40325e+06	1.26725e+06	1.33508e+06	1.35862e+06	1.46934e+06	1.23931e+06	1.4395e+06	1.24252e+06	1.38682e+06
P00740	F9	Coagulation factor IX	325642	339418	330799	320671	309572	321295	309300	339486	332045	312056	326776	304034	337060	329803	306143
P00742	F10	Coagulation factor X	530091	542240	485337	488111	479923	501968	533154	475618	505320	534060	484724	482762	488611	447975	511917
P00746	CFD	Complement factor D	43479.8	44472.2	53453.1	45953.2	43631.8	48167.3	51440	47005.7	48061.1	41418.9	46881.4	58078.3	47103.3	49791.8	47846.2
P00747	PLG	Plasminogen	6594497	6421462	6.38803e+06	6.20687e+06	6.30285e+06	6508767	6.56373e+06	5.97948e+06	5.88684e+06	6.16656e+06	6.53293e+06	6.2846e+06	6076240	6.4247e+06	6150565
P00748	F12	Coagulation factor XII	479066	481238	443504	443395	447800	420435	433360	402000	414506	444017	437216	466874	398622	411316	437786
P00751	CFB	Complement factor B	5.02218e+06	4637732	4745405	4.46802e+06	4.67834e+06	4.51347e+06	4416774	4293432	4140186	4.50635e+06	4.69209e+06	4.55498e+06	4460158	4431536	4.49034e+06
P00915	CA1	Carbonic anhydrase 1	56222.1	54847.6	56293.9	58454	46639	52217.8	59399.9	69258.9	51087.5	50096.4	67554.4	42635.8	53471.1	65682.5	52154.3
P00918	CA2	Carbonic anhydrase 2	11841.4	5414.85	12471.9	12703.7	17407.3	21016.2	16027.7	10006	10430.5	9932.44	15016.9	9395.29	22002.1	21064.3	18463.8
P01008	SERPINC1	Antithrombin-III	7493498	6.64994e+06	7.15591e+06	6574911	7220212	7.60909e+06	7.09899e+06	6.57065e+06	6801753	7068992	7247502	6.9454e+06	6.9271e+06	7413786	6924383
P01009	SERPINA1	Alpha-1-antitrypsin	65766572	54601336	59290860	54220760	64302264	64544600	58818672	53733328	52434404	59151292	61164400	59646556	58447192	60843880	59983032
P01011	SERPINA3	Alpha-1-antichymotrypsin	12310324	10819798	11065746	11066824	11207663	11808710	11315399	11340089	10327386	10908819	11151636	10709856	10521092	10724675	11147224
P01019	AGT	Angiotensinogen	1.9273e+06	1.48967e+06	1.58026e+06	1.68931e+06	1.81535e+06	1.97455e+06	1.79256e+06	1.4217e+06	1.74835e+06	1.64488e+06	1.96699e+06	1.5535e+06	1.89883e+06	1857846	1.79919e+06
P01023	A2M	Alpha-2-macroglobulin	31322368	28060230	29453550	28374744	30355920	30073630	29209788	27971556	27861522	28602104	29909150	29225158	28099158	27224400	28418442
P01024	C3	Complement C3	23611792	22199492	21580464	21228218	21884646	19653876	19668650	19339430	19198042	21825690	20509508	21942744	20314032	20124556	19878368
P01031	C5	Complement C5	1.40451e+06	1.32744e+06	1351704	1.33437e+06	1.36363e+06	1.36209e+06	1340255	1.3093e+06	1.29519e+06	1.31571e+06	1.41453e+06	1.34789e+06	1.38703e+06	1.31482e+06	1.30776e+06
P01033	TIMP1	Metalloproteinase inhibitor 1	75302.6	81513.3	43692.8	78703.1	103108	54622.5	47813.2	79826.5	90351.9	105921	47365.8	92650	42608.7	66742	60457.9
P01036	CST4	Cystatin-S	NaN	74700.8	NaN	NaN	NaN	NaN	NaN	NaN	NaN	NaN	NaN	NaN	NaN	NaN	NaN
P01042	KNG1	Kininogen-1	5631142	5141262	5417257	5271897	5623400	6.09289e+06	5.65357e+06	5330770	5.28362e+06	5343455	5642354	5400529	5.38945e+06	5.39846e+06	5.333e+06
P01137	TGFB1	Transforming growth factor beta-1 proprotein	3146.56	NaN	NaN	NaN	NaN	NaN	NaN	NaN	NaN	NaN	NaN	NaN	NaN	NaN	NaN
P01591	JCHAIN	Immunoglobulin J chain	2.22853e+06	2.55281e+06	2.31866e+06	2.2583e+06	2.54992e+06	2.31392e+06	2.55292e+06	2.13955e+06	2576057	2.52517e+06	2.09647e+06	2.22289e+06	2.12272e+06	2.30602e+06	2.29499e+06
P01593;P01594	IGKV1D-33;IGKV1-33	Immunoglobulin kappa variable 1D-33;Immunoglobulin kappa variable 1-33	1.37273e+06	1.31806e+06	1.18926e+06	909215	823133	702917	920188	635152	692851	1025804	1.14023e+06	1.30784e+06	1.13324e+06	1.11216e+06	686773
P01597;P04432	IGKV1-39;IGKV1D-39	Immunoglobulin kappa variable 1-39;Immunoglobulin kappa variable 1D-39	605928	331674	341858	272830	327011	317688	424328	392486	186947	255679	402140	360265	268725	179051	309896
P01599	IGKV1-17	Immunoglobulin kappa variable 1-17	826321	698405	714100	737027	830213	831713	727102	711260	794653	700439	769710	769280	811040	792618	799135
P01601	IGKV1D-16	Immunoglobulin kappa variable 1D-16	107407	51175.7	54235.5	40429.9	83127	85050.2	43379.3	109096	94522.3	81881	83512	65307.7	104407	92779.3	85089.2
P01602	IGKV1-5	Immunoglobulin kappa variable 1-5	1.62023e+06	1.4296e+06	1.74516e+06	1.08778e+06	1674148	1.32031e+06	1.09246e+06	1.09833e+06	779838	1.39822e+06	994062	1.7333e+06	1.0435e+06	1.29189e+06	1.29805e+06
P01619	IGKV3-20	Immunoglobulin kappa variable 3-20	9586433	7587256	9122826	9186171	9510194	8526934	7.77002e+06	8763329	8584871	9460756	9543956	10595279	8718586	8684863	8634995
P01624	IGKV3-15	Immunoglobulin kappa variable 3-15	8707248	7929795	7665096	7068177	8376195	8437307	9678731	6.65777e+06	8268009	7204645	8236057	9182093	8108192	8449709	7569094
P01699	IGLV1-44	Immunoglobulin lambda variable 1-44	651836	530867	498090	599598	688702	496357	569789	277986	528021	603912	644668	753518	522719	553025	448671
P01700	IGLV1-47	Immunoglobulin lambda variable 1-47	1.94835e+06	1.61251e+06	1.43984e+06	1.10095e+06	1.95953e+06	1.66565e+06	1.55952e+06	822142	1.521e+06	2.28239e+06	1.73432e+06	1.82733e+06	1.99877e+06	1.91498e+06	1.19729e+06
P01701	IGLV1-51	Immunoglobulin lambda variable 1-51	700782	734280	744267	729261	737843	612833	641414	559470	758222	741517	721651	762019	637563	686065	623753
P01703	IGLV1-40	Immunoglobulin lambda variable 1-40	407899	370196	386557	316776	439739	340493	390466	355771	362213	441911	481372	459562	424055	288838	376434
P01704	IGLV2-14	Immunoglobulin lambda variable 2-14	556578	507554	486253	392831	501589	511155	767579	550489	471467	479191	712925	384784	500183	538455	474413
P01705	IGLV2-23	Immunoglobulin lambda variable 2-23	47699.2	136085	149727	51401.3	146772	230206	137842	179869	181184	81783.1	123200	197228	200273	106990	153598
P01706	IGLV2-11	Immunoglobulin lambda variable 2-11	382086	278811	285429	360295	379153	238267	265412	235935	274568	325995	344708	380015	308596	298047	304907
P01709	IGLV2-8	Immunoglobulin lambda variable 2-8	459820	448712	480281	414068	463547	468933	525395	344107	457040	451795	326604	424395	429793	447948	426490
P01714	IGLV3-19	Immunoglobulin lambda variable 3-19	574763	619643	548548	584629	566072	447811	271739	275282	385778	697217	531487	543530	393295	249614	429712
P01717	IGLV3-25	Immunoglobulin lambda variable 3-25	1.37958e+06	1.4415e+06	1.37209e+06	1.36132e+06	1.33376e+06	1318756	1.32253e+06	1.36571e+06	1.18617e+06	1.33525e+06	1.37504e+06	1.39765e+06	1.31484e+06	1.37267e+06	1.2815e+06
P01718	IGLV3-27	Immunoglobulin lambda variable 3-27	153123	150928	212079	170962	159479	186600	195538	140084	175653	155955	151505	153890	185032	86660.1	174712
P01721	IGLV6-57	Immunoglobulin lambda variable 6-57	289885	382151	270950	318871	294342	142980	130631	170299	274949	343548	188930	440806	267141	230562	199707
P01742	IGHV1-69	Immunoglobulin heavy variable 1-69	1.76075e+06	1.65093e+06	1.37931e+06	1403505	1.7208e+06	1535714	1.41912e+06	1.50986e+06	1.49476e+06	1492500	1.46072e+06	1654513	1.4679e+06	1.5176e+06	1.49467e+06
P01743	IGHV1-46	Immunoglobulin heavy variable 1-46	104893	118494	128865	121693	114118	97912.3	92631.6	104751	105334	137387	98565.2	119269	115598	130417	114714
P01762	IGHV3-11	Immunoglobulin heavy variable 3-11	4725.64	11667.1	10612.7	26420.9	8011.94	NaN	NaN	16954.5	NaN	4658.12	862.778	21033.6	NaN	NaN	598.051
P01763	IGHV3-48	Immunoglobulin heavy variable 3-48	41922.8	58260.8	37948.2	41611.1	23829.1	11436.8	2896.08	16292.2	12752	30157.9	14282.3	42753.2	8919.44	9748.66	7406.35
P01764	IGHV3-23	Immunoglobulin heavy variable 3-23	59475.4	50571.7	44257.5	39673.1	42234.4	18517.5	22136.5	30178	26054.2	43737.2	37034.3	63524.5	24579.8	38567.8	17364.9
P01766	IGHV3-13	Immunoglobulin heavy variable 3-13	385803	477334	393845	474021	318726	395352	292479	216891	395804	422730	450881	452919	357409	248230	358139
P01767	IGHV3-53	Immunoglobulin heavy variable 3-53	39229.5	36480.1	38931.8	27661.6	18745.3	9666.08	7278.73	24300.2	15531.1	26862.9	23396	42981.9	11601.5	15962.4	14733.9
P01768;P0DP03	IGHV3-30;IGHV3-30-5	Immunoglobulin heavy variable 3-30;Immunoglobulin heavy variable 3-30-5	3666959	3925940	3.7687e+06	3.39109e+06	3.44722e+06	3.28256e+06	3.39334e+06	2.64562e+06	3.09588e+06	3.38516e+06	3.35458e+06	4448115	3.04178e+06	2906454	3.04752e+06
P01772	IGHV3-33	Immunoglobulin heavy variable 3-33	NaN	3763.89	2042.86	NaN	NaN	NaN	NaN	2550.95	NaN	NaN	NaN	1801.99	NaN	NaN	NaN
P01780	IGHV3-7	Immunoglobulin heavy variable 3-7	4.11065e+06	3.77271e+06	3829898	3.29841e+06	3674560	4.13722e+06	3.89793e+06	3.55374e+06	2939468	3.42531e+06	3716373	3033538	3539187	3.42585e+06	2.73176e+06
P01782	IGHV3-9	Immunoglobulin heavy variable 3-9	2.17176e+06	2.25847e+06	1.67717e+06	1.63143e+06	2306687	1.95937e+06	1.62192e+06	1582029	1.89475e+06	2.02401e+06	1.93927e+06	2.39414e+06	1.79981e+06	2006723	1.67712e+06
P01814	IGHV2-70	Immunoglobulin heavy variable 2-70	59804.4	117536	71502.4	113581	75902.7	73291.2	97538.5	88210.5	73530.4	92652.7	109770	84089	96539.5	45427.4	123479
P01817	IGHV2-5	Immunoglobulin heavy variable 2-5	105217	126712	123098	114065	88444.5	68256.6	64908.8	71225.3	57289.1	73254.5	60846.1	132531	47684.2	59867.5	46743.2
P01824	IGHV4-39	Immunoglobulin heavy variable 4-39	18874.1	28312.4	7795.33	NaN	19775.4	6675.14	NaN	130809	1333.9	25364.7	NaN	NaN	NaN	NaN	2134.14
P01833	PIGR	Polymeric immunoglobulin receptor	85649.2	117428	83511.8	86297.7	85008	88136.8	86498.5	73629.9	89292.6	91386.8	98378.1	91811.6	82078.1	86457.4	86151.8
P01834	IGKC	Immunoglobulin kappa constant	7.23506e+06	4.00255e+06	4331298	4.01273e+06	5.24301e+06	6556802	6537343	6120165	6.9979e+06	4.59177e+06	5.18632e+06	4.18773e+06	4976024	4.18334e+06	5971248
P01854;P0DOX4	IGHE;	Immunoglobulin heavy constant epsilon;Immunoglobulin epsilon heavy chain	8540.25	7271.41	14975.6	2758.47	12754.1	10497.3	11374.4	14573	9122.65	8511.25	10588.1	8509.38	8746.71	7972.5	15114
P01859	IGHG2	Immunoglobulin heavy constant gamma 2	82204808	76224304	81451240	74777168	81141600	80910800	80076552	78762528	76478840	81328368	82861368	86746408	85332288	81310904	73750896
P01860	IGHG3	Immunoglobulin heavy constant gamma 3	16478281	15488598	13719102	13245751	14141309	14596478	14823702	15107472	13389307	13797773	14954387	13545737	13106450	12351746	15419320
P01861	IGHG4	Immunoglobulin heavy constant gamma 4	15841611	14652716	14305465	13346512	15425109	14508855	14835780	14069664	13160570	13906350	14692166	14277400	13585205	12836862	12197009
P01871	IGHM	Immunoglobulin heavy constant mu	20325328	18932492	19574422	18613440	20535836	19209238	19424990	18472578	18342002	20134696	19973080	18059188	19740476	17277402	18027708
P01876	IGHA1	Immunoglobulin heavy constant alpha 1	36019088	35036504	36680344	34655412	36171476	34945620	34074724	32332708	33558240	34257044	34751108	34511824	32864472	32894048	33193310
P01880	IGHD	Immunoglobulin heavy constant delta	777536	722294	799724	785945	797130	693826	824015	685717	761670	726510	809919	789673	768452	785566	768701
P02042	HBD	Hemoglobin subunit delta	37024.9	25758.1	36529.8	23665.6	34693.6	39332.6	35061.8	34104.5	40738.7	30644.3	32438.8	28612.3	39094	43095.5	54604.4
P02533	KRT14	Keratin, type I cytoskeletal 14	310280	1.56462e+06	21454.5	43028.7	123428	135953	111241	41175.1	40904.3	534664	223264	115603	243277	86204.7	172644
P02538	KRT6A	Keratin, type II cytoskeletal 6A	132078	861472	26981.5	54294.5	84345.6	80382.4	92942.5	35493	47596.5	267799	127903	83007.7	106947	54905.1	82509.6
P02647	APOA1	Apolipoprotein A-I	78241672	66452480	78292248	62182620	82455088	78423520	72417672	72311040	77027432	74128168	70374520	81697336	73562432	84139336	79490008
P02649	APOE	Apolipoprotein E	2.27799e+06	2.13084e+06	2.32088e+06	2224845	2.2901e+06	2.32911e+06	2.28521e+06	2.17251e+06	2.45007e+06	2.23881e+06	2.26971e+06	2.41728e+06	2265775	2.17018e+06	2403176
P02652	APOA2	Apolipoprotein A-II	1.70729e+06	1.53747e+06	1740123	1626113	1695776	1.49197e+06	1.28869e+06	1.24062e+06	1314224	1.46275e+06	1.44878e+06	1.6019e+06	1.47872e+06	1.46801e+06	1.83154e+06
P02654	APOC1	Apolipoprotein C-I	791711	653751	1104433	738818	929282	884674	1.09603e+06	866720	982078	836071	812500	927562	862876	1.01325e+06	1.26091e+06
P02655	APOC2	Apolipoprotein C-II	231258	188214	280088	218675	233294	247763	285368	271515	333068	247221	269679	285476	284975	296081	291594
P02656	APOC3	Apolipoprotein C-III	1.94526e+06	1737999	2.19581e+06	2.1019e+06	2.25727e+06	2.27691e+06	2.29233e+06	2.38095e+06	2.50653e+06	2.08946e+06	2.17411e+06	2.60463e+06	2.38013e+06	2.49625e+06	2864190
P02671	FGA	Fibrinogen alpha chain	187593	188027	190938	191216	205038	198813	189061	181765	204788	201758	181977	196846	184514	183949	214263
P02675	FGB	Fibrinogen beta chain	123001	128602	141062	136746	135544	123186	111024	117106	109993	120435	136605	123119	123997	131707	146225
P02679	FGG	Fibrinogen gamma chain	128352	123197	115680	127117	125930	121087	124638	111808	119070	120648	124576	111416	124037	111763	122671
P02741	CRP	C-reactive protein	50373.2	57170.4	50170.7	199770	176210	188640	104891	123182	123901	103976	78772.6	94739.3	60689.9	76440.9	76238
P02743	APCS	Serum amyloid P-component	4.29525e+06	4554907	4165908	4.39966e+06	4470348	4759650	4.37549e+06	4.083e+06	4.55267e+06	4.00718e+06	4.29393e+06	4.0968e+06	4324817	4.34261e+06	4.59077e+06
P02745	C1QA	Complement C1q subcomponent subunit A	497117	604301	515688	531438	506154	269083	195648	338035	320854	558394	398774	627037	346509	376013	299588
P02746	C1QB	Complement C1q subcomponent subunit B	1937420	1.7915e+06	1.82469e+06	1.72041e+06	1.85707e+06	1.81721e+06	1.83572e+06	1.64139e+06	1.72177e+06	1.97922e+06	1.661e+06	1.86166e+06	1.78504e+06	1.71849e+06	1.81023e+06
P02747	C1QC	Complement C1q subcomponent subunit C	2.21558e+06	2.14984e+06	2234329	2113613	2.18713e+06	2289434	2.15727e+06	1.96245e+06	2.13434e+06	2.12492e+06	2256238	2.42398e+06	2.19989e+06	2399864	2.26128e+06
P02748	C9	Complement component C9	2604612	2.64615e+06	2725801	2.67829e+06	2618646	2.66229e+06	2.57471e+06	2.5037e+06	2.69078e+06	2562734	2697390	2.54215e+06	2547174	2.72645e+06	2.63028e+06
P02749	APOH	Beta-2-glycoprotein 1	1552927	1.36855e+06	1.80292e+06	1.73897e+06	1868282	1.84678e+06	1.85794e+06	1.96018e+06	1.53779e+06	1.76299e+06	1.76643e+06	1.75511e+06	1.82413e+06	1.61201e+06	1.91252e+06
P02750	LRG1	Leucine-rich alpha-2-glycoprotein	806071	697921	806501	847376	821225	886957	736045	793628	759075	758552	823112	764438	733856	735393	756896
P02751	FN1	Fibronectin	3249198	3.17762e+06	3.15722e+06	3.07714e+06	3.01775e+06	2.94341e+06	3.01821e+06	2.8629e+06	3078184	3001858	3.04272e+06	2.90639e+06	2845289	2.83815e+06	2.91706e+06
P02753	RBP4	Retinol-binding protein 4	555093	642164	668854	615847	600698	519662	418681	574564	549483	680114	614675	886963	549252	622442	601799
P02760	AMBP	Protein AMBP	4227058	4.52027e+06	4463504	4.28771e+06	4.14797e+06	4.3182e+06	4.19794e+06	4162452	4445792	4.02354e+06	4.6372e+06	4.07491e+06	4263044	4515425	4332774
P02763	ORM1	Alpha-1-acid glycoprotein 1	6.64818e+06	6.55827e+06	7330925	7.07725e+06	7230462	6666309	5.7917e+06	6.30923e+06	6.14456e+06	6.97222e+06	6.13256e+06	7.1518e+06	5.84857e+06	6202149	6796131
P02765	AHSG	Alpha-2-HS-glycoprotein	7206557	6.91096e+06	7.36964e+06	7.41524e+06	8496923	8.31757e+06	7382000	7.18416e+06	7172323	7828868	7177806	7864738	7.08556e+06	7.28483e+06	7.56505e+06
P02766	TTR	Transthyretin	25230068	21778192	23135328	23355346	25085374	23134670	23269118	19696918	22125850	24362168	23552570	24234798	20860620	24243198	23340490
P02768	ALB	Albumin	360423392	303708608	383315136	324441088	388898304	381474912	329031424	333851936	310101120	365253888	383579712	391797632	345967840	362720320	364513152
P02774	GC	Vitamin D-binding protein	4.00879e+06	3.89884e+06	4.81113e+06	4396314	4.63257e+06	4.28956e+06	4.39272e+06	4374174	4470099	4.53525e+06	4467368	4719069	4440463	4.24205e+06	4837185
P02775	PPBP	Platelet basic protein	92997.2	128433	123443	135497	105558	100001	115812	123215	185535	131404	97221.2	153428	143497	147977	123591
P02776	PF4	Platelet factor 4	612786	674413	1.23663e+06	936431	741233	864692	992607	875527	950709	871783	664176	928737	953233	737980	821445
P02786	TFRC	Transferrin receptor protein 1	241095	256874	227989	264688	255638	253093	268039	234674	245237	254713	237997	225995	250390	273410	254504
P02787	TF	Serotransferrin	82527880	74791896	79768888	73525968	82879328	81120800	73445960	72406200	69715448	76062488	80289832	80147160	75876248	77372904	75101680
P02788	LTF	Lactotransferrin	20184.4	38541.8	36114.5	23180.3	23139.6	36567.2	42570.2	27934.4	27460.8	28032.2	45051.5	21215.1	32892.5	37025.2	22533
P02790	HPX	Hemopexin	23803940	20720402	23174734	21314152	22899558	21833962	21286776	20158896	20896514	21071210	22451274	22728052	20753308	21156926	21091148
P02814	SMR3B	Submaxillary gland androgen-regulated protein 3B	NaN	41359.4	NaN	NaN	NaN	NaN	NaN	NaN	NaN	NaN	NaN	NaN	NaN	NaN	NaN
P03950	ANG	Angiogenin	18890.3	26442.3	23732.4	30527.9	10046.3	5205.97	12317.6	10609.2	NaN	5825.25	14055.2	9863.95	4684.85	6398.61	5598.35
P03951	F11	Coagulation factor XI	169164	162109	168173	169384	167556	176597	174390	164908	157183	153317	168397	168468	165961	167090	161239
P03952	KLKB1	Plasma kallikrein	1.43664e+06	1.3214e+06	1.31286e+06	1.39665e+06	1.35306e+06	1.4059e+06	1.31852e+06	1.32126e+06	1.25506e+06	1.36837e+06	1.38188e+06	1.36618e+06	1.30101e+06	1.35525e+06	1304471
P04003	C4BPA	C4b-binding protein alpha chain	4465438	4.47863e+06	4275946	4351049	4.08212e+06	3843412	4.0941e+06	4.08489e+06	4.03431e+06	4.11248e+06	4.2857e+06	3.80755e+06	4.10265e+06	3.89367e+06	3999357
P04004	VTN	Vitronectin	6.89112e+06	7.04611e+06	6.77326e+06	6.77236e+06	6.25128e+06	6.095e+06	6.25264e+06	6.81298e+06	6.31373e+06	6549472	6.26766e+06	6111445	6.23296e+06	6220226	6.48302e+06
P04040	CAT	Catalase	3891.98	5845.57	14950.7	20706.9	17079.4	18044.8	19151.9	15543.8	6534.63	5281.7	11042.3	7429.41	17049.5	7169.64	4779.46
P04066	FUCA1	Tissue alpha-L-fucosidase	NaN	871.21	NaN	NaN	4297	7299.52	6914.29	1521.74	4103.79	2708.9	1849.79	NaN	NaN	2464.93	786.726
P04070	PROC	Vitamin K-dependent protein C	143043	133138	136441	144468	150571	149488	145865	142529	141247	140401	143181	141144	136395	148650	144557
P04075	ALDOA	Fructose-bisphosphate aldolase A	99536.8	114029	63483.6	75905.9	83950.2	82799.5	99205.6	92022.8	98807.3	100668	96657.4	83015.8	82938.9	72595.9	82372.8
P04080	CSTB	Cystatin-B	NaN	69960	NaN	NaN	NaN	NaN	NaN	NaN	NaN	NaN	NaN	24665.6	NaN	NaN	NaN
P04083	ANXA1	Annexin A1	2839.68	61753.7	NaN	NaN	1115.95	NaN	NaN	6436.6	1781.88	4946.46	NaN	NaN	NaN	NaN	NaN
P04114	APOB	Apolipoprotein B-100	5.16362e+06	5115582	5226501	4.78049e+06	4997791	4.96359e+06	4.97622e+06	4.6405e+06	4846092	4.93927e+06	4.95641e+06	4.73529e+06	4.76405e+06	4.53702e+06	4.67295e+06
P04180	LCAT	Phosphatidylcholine-sterol acyltransferase	269944	270761	281825	257021	256972	271953	234009	250595	245416	255542	255430	269887	229817	234808	294929
P04196	HRG	Histidine-rich glycoprotein	1.15587e+06	993802	1.14215e+06	1.49055e+06	1.54747e+06	1.69564e+06	1.48155e+06	1.40002e+06	1.42911e+06	1294336	1.33079e+06	1.13062e+06	1.01408e+06	1.01088e+06	1.09205e+06
P04211	IGLV7-43	Immunoglobulin lambda variable 7-43	799196	608886	716481	629165	760101	634635	736747	705006	648603	671697	667224	650657	605689	632764	723156
P04217	A1BG	Alpha-1B-glycoprotein	3.34649e+06	3061220	3.26273e+06	3.36927e+06	3.43119e+06	3.15557e+06	3.02385e+06	2861263	3.06396e+06	3226035	3366917	3125575	3.03568e+06	2.99497e+06	3.0621e+06
P04259	KRT6B	Keratin, type II cytoskeletal 6B	NaN	109711	NaN	NaN	NaN	NaN	NaN	NaN	NaN	9603.88	NaN	NaN	8124.6	NaN	NaN
P04264	KRT1	Keratin, type II cytoskeletal 1	646790	2.28551e+06	54618.4	149183	362402	379085	406350	97303.7	151979	775776	564649	280283	791753	248262	492279
P04275	VWF	von Willebrand factor	176744	184608	185708	193470	170736	170746	191775	177594	182352	181543	191075	163946	188636	157922	200961
P04278	SHBG	Sex hormone-binding globulin	175690	160210	183449	176189	155057	149699	122663	147950	127048	180891	158673	173551	139436	163784	143249
P04406	GAPDH	Glyceraldehyde-3-phosphate dehydrogenase	23982.1	71130.5	31085.3	37756.4	18998.9	24137.4	31286.5	44845.7	30926.6	29536.1	22745.5	27899.1	22576	30312.5	29249.6
P04430	IGKV1-16	Immunoglobulin kappa variable 1-16	471459	358002	453805	460541	474792	465550	468200	421323	427272	396881	417368	357972	486526	411214	465655
P04433	IGKV3-11	Immunoglobulin kappa variable 3-11	3565851	2.69285e+06	2.18457e+06	2602096	2.65147e+06	2.79073e+06	2508085	2.39147e+06	1.88451e+06	2.53504e+06	2.13602e+06	3084770	2.43447e+06	2525971	2.04366e+06
P04439	HLA-A	HLA class I histocompatibility antigen, A alpha chain	14903.7	38734.3	36789.4	41681.9	15422.8	10717.4	11370.5	34666.2	15262.1	21140.5	22439.9	14954.3	15204	8984.3	22915.9
P04792	HSPB1	Heat shock protein beta-1	NaN	30126.7	NaN	NaN	NaN	NaN	NaN	NaN	NaN	NaN	NaN	NaN	NaN	NaN	NaN
P04908;P0C0S8;P20671;Q16777;Q6FI13;Q7L7L0;Q93077;Q96KK5;Q99878;Q9BTM1	H2AC4;H2AC11;H2AC7;H2AC20;H2AC18;H2AC25;H2AC6;H2AC12;H2AC14;H2AJ	Histone H2A type 1-B/E;Histone H2A type 1;Histone H2A type 1-D;Histone H2A type 2-C;Histone H2A type 2-A;Histone H2A type 3;Histone H2A type 1-C;Histone H2A type 1-H;Histone H2A type 1-J;Histone H2A.J	40367.7	89763.9	34524.2	76633.5	48496.7	65654.7	39398.3	129389	72954.3	62472.8	44930.9	98445.6	88353.9	71737.7	48179.1
P05062	ALDOB	Fructose-bisphosphate aldolase B	30447.5	27013.4	31674.1	30151.1	35031.2	54253.8	27649.5	53831.5	52351	28645.7	12552.9	36387.2	41055.2	55505	46910.7
P05067	APP	Amyloid-beta precursor protein	6764.58	9070.98	4160.3	7412.2	3540	NaN	NaN	NaN	NaN	NaN	NaN	6954.84	NaN	2758.42	3076.49
P05090	APOD	Apolipoprotein D	1.86294e+06	1.84442e+06	1.99755e+06	1.97083e+06	2.03246e+06	2.07375e+06	1.9237e+06	1.84055e+06	2.08827e+06	2100298	1.87313e+06	2.0263e+06	2.01705e+06	1858111	2.17559e+06
P05106	ITGB3	Integrin beta-3	8057.53	5943.23	10795.6	13316.4	12841.2	9672.17	9654.27	14510.5	9775.84	9000.74	10721.6	7905.48	11514.4	9390.75	14054.4
P05109	S100A8	Protein S100-A8	63794.4	129887	78405.1	613358	622144	627481	267146	323869	321986	164236	190956	204121	123906	154309	397451
P05154	SERPINA5	Plasma serine protease inhibitor	490458	472973	536352	480230	514054	466238	464008	459601	497941	479225	481827	484911	499335	477569	474767
P05155	SERPING1	Plasma protease C1 inhibitor	5.40884e+06	4957511	5.1627e+06	4.86694e+06	4.92091e+06	5.45263e+06	5303809	4.95757e+06	4.8667e+06	4.84389e+06	5.0782e+06	4.6263e+06	4855167	4.80629e+06	5042737
P05156	CFI	Complement factor I	1.16444e+06	1.2315e+06	1.19062e+06	1.24918e+06	1.15222e+06	1.05982e+06	1.17227e+06	1107460	1.17433e+06	1.18869e+06	1.18088e+06	1.14085e+06	1203073	1.2335e+06	1.1987e+06
P05160	F13B	Coagulation factor XIII B chain	326966	323791	292596	311396	284073	290730	287147	326280	319108	285258	331033	294018	311883	331496	305414
P05452	CLEC3B	Tetranectin	538929	459668	520940	507073	606880	526853	498320	548935	528417	525270	524282	623737	575890	557723	587239
P05543	SERPINA7	Thyroxine-binding globulin	578895	557668	558004	552809	587368	544418	509889	529023	507926	557070	537230	515781	477369	525998	545974
P05546	SERPIND1	Heparin cofactor 2	2.41615e+06	2.20111e+06	2.3536e+06	2.16785e+06	2.24905e+06	2.41447e+06	2.26579e+06	2.20746e+06	2.12603e+06	2.12191e+06	2.38743e+06	2133378	2.21471e+06	2172572	2181808
P05783	KRT18	Keratin, type I cytoskeletal 18	20449.6	26889.1	13444.5	53278.9	7280.77	26683.7	22696.8	47637.4	41677.9	21742.2	17909.9	30219.4	65182.9	41068.6	17128.7
P05787	KRT8	Keratin, type II cytoskeletal 8	NaN	NaN	NaN	NaN	NaN	NaN	NaN	NaN	2992.92	NaN	NaN	NaN	3230.62	NaN	NaN
P06276	BCHE	Cholinesterase	304589	312515	276707	288592	267407	267856	246185	213746	264466	299289	281219	294956	242381	227846	258625
P06312	IGKV4-1	Immunoglobulin kappa variable 4-1	5535365	5.40168e+06	5355504	4.2118e+06	4743817	5.09595e+06	5.37212e+06	5.1819e+06	4998347	5502633	6.77086e+06	5.77845e+06	6.29139e+06	6061820	5228636
P06331	IGHV4-34	Immunoglobulin heavy variable 4-34	4059807	3.95914e+06	3.75479e+06	3662699	3.88461e+06	3566753	4.42001e+06	3.94129e+06	3942028	3.70492e+06	3.66211e+06	3823010	3.28955e+06	3.7298e+06	3.74387e+06
P06396	GSN	Gelsolin	3578144	3.3328e+06	3.31756e+06	3311297	3311000	3.36704e+06	3.37297e+06	3.30885e+06	3083288	3.2858e+06	3.26845e+06	3.31483e+06	3361046	3.29491e+06	3.29214e+06
P06681	C2	Complement C2	537712	508203	544549	538023	536067	501228	496478	505022	532740	502520	534273	498467	531586	463760	502475
P06702	S100A9	Protein S100-A9	11899.4	65810.6	8972.03	22790.4	10069	10673	14448.5	22428.5	18471.8	11598.2	25208.2	18207	18731.4	18864.9	65895.1
P06727	APOA4	Apolipoprotein A-IV	3.50617e+06	3274177	3816572	3337925	3.62019e+06	3.74354e+06	3.10168e+06	3.69602e+06	3.45579e+06	3.57892e+06	3.58522e+06	3684390	3.68356e+06	3649104	3554955
P06733	ENO1	Alpha-enolase	23575.8	78609.4	54442.5	40461.2	37318.1	34960.1	32222.6	58747.4	43895.7	38799.8	37630.1	45121	58044	46270.6	25889
P06753;P07951;P09493;P67936	TPM3;TPM2;TPM1;TPM4	Tropomyosin alpha-3 chain;Tropomyosin beta chain;Tropomyosin alpha-1 chain;Tropomyosin alpha-4 chain	NaN	23315.9	10876.3	20075.6	3879.12	8760.83	3319.06	2594.04	15820.9	10464.1	19953.6	7012.74	9547.29	11053.5	11272.2
P06899;P23527;P33778;Q16778;Q8N257	H2BC11;H2BC17;H2BC3;H2BC21;H2BC26	Histone H2B type 1-J;Histone H2B type 1-O;Histone H2B type 1-B;Histone H2B type 2-E;Histone H2B type 3-B	13687	21044.9	NaN	20000.4	NaN	7146.58	NaN	22362.3	38990.2	13142.2	NaN	23893.2	NaN	10066	11436.8
P07195	LDHB	L-lactate dehydrogenase B chain	30899.2	29484.8	29249.3	21901.8	30157.7	27457.6	35552	38103.1	28854.5	25966.5	28549	31412.9	35839.5	24985.3	34928.1
P07225	PROS1	Vitamin K-dependent protein S	1.26277e+06	1.23107e+06	1.20652e+06	1265014	1137195	1.18783e+06	1.28421e+06	1.19365e+06	1.21917e+06	1.2094e+06	1.28504e+06	1.20241e+06	1.23582e+06	1.2682e+06	1.1954e+06
P07237	P4HB	Protein disulfide-isomerase	5325.63	8884.43	NaN	NaN	NaN	12452.8	14596.1	15535.7	7168.91	4476.85	4773.87	3683.35	NaN	16399.3	NaN
P07333	CSF1R	Macrophage colony-stimulating factor 1 receptor	19153.6	12241	10967.7	18407.3	14966.3	16405.6	19722.3	19838.1	21119.1	7200.43	14482.6	6404.45	16199.9	11411.9	8396.49
P07339	CTSD	Cathepsin D	3779.72	8424.19	4043.15	4026.66	10048.7	7615.64	3711.41	NaN	4381.37	2987.13	11567	4409.76	9014.21	7252.93	7038.06
P07355	ANXA2	Annexin A2	NaN	13029.2	NaN	NaN	NaN	NaN	NaN	NaN	NaN	NaN	NaN	NaN	NaN	NaN	NaN
P07357	C8A	Complement component C8 alpha chain	982279	1.04959e+06	996103	1012260	1.04263e+06	983302	953390	960180	1.04683e+06	1025850	1.03053e+06	1.09024e+06	997508	1.02717e+06	975799
P07358	C8B	Complement component C8 beta chain	585873	587579	630788	596271	582596	575077	553119	552384	580880	584724	595283	554234	597815	588627	567587
P07359	GP1BA	Platelet glycoprotein Ib alpha chain	200530	166610	180443	169434	186669	213811	169067	199644	166664	178564	176559	156493	173469	187876	174336
P07360	C8G	Complement component C8 gamma chain	936847	876125	886928	822695	861916	879988	799401	772794	789523	848822	792511	887329	827044	835548	748886
P07437	TUBB	Tubulin beta chain	NaN	6498.58	NaN	NaN	3934.73	NaN	NaN	141973	NaN	1517.6	NaN	58662.9	1355.55	NaN	NaN
P07476	IVL	Involucrin	NaN	2154.94	NaN	NaN	NaN	NaN	NaN	NaN	NaN	NaN	NaN	NaN	NaN	NaN	NaN
P07477;P07478;Q8NHM4	PRSS1;PRSS2;PRSS3P2	Serine protease 1;Trypsin-2;Putative trypsin-6	39826.6	460940	189571	805435	931663	68806	954787	7110.69	44432.3	14354.8	17125.7	30155.6	31623.9	852825	319487
P07737	PFN1	Profilin-1	232031	215276	180880	206813	198791	195778	222763	284512	185172	198481	219573	208139	220483	197816	216359
P07996	THBS1	Thrombospondin-1	1.39458e+06	1.40634e+06	1.36474e+06	1394241	1336254	1.41456e+06	1.29732e+06	1.3685e+06	1447479	1.33532e+06	1349300	1.30446e+06	1.32482e+06	1.18647e+06	1.33522e+06
P08185	SERPINA6	Corticosteroid-binding globulin	2.14204e+06	2192819	1.97785e+06	1.92147e+06	2.11748e+06	1.84976e+06	2.01522e+06	1.6603e+06	1.86517e+06	2.20223e+06	1.87721e+06	1.95935e+06	1.87331e+06	1.73014e+06	1.75341e+06
P08195	SLC3A2	4F2 cell-surface antigen heavy chain	9601.1	2362.49	7625.45	7766.88	7565.25	19643.3	14437.5	12517.1	11790.2	5945.04	13426.4	2959.54	12358.9	10645.4	19337.1
P08238	HSP90AB1	Heat shock protein HSP 90-beta	NaN	NaN	NaN	NaN	NaN	NaN	NaN	6587.33	5996.88	NaN	NaN	NaN	NaN	NaN	NaN
P08253	MMP2	72 kDa type IV collagenase	3670.08	8538.7	NaN	NaN	5880.87	NaN	NaN	NaN	4481.77	NaN	NaN	NaN	NaN	NaN	NaN
P08294	SOD3	Extracellular superoxide dismutase [Cu-Zn]	12609.9	18208.4	19776.4	14080.2	16642	5928.92	22180.1	16139.8	18051	20290	8303.19	8771.5	17179.7	9854.72	16072.3
P08514	ITGA2B	Integrin alpha-IIb	8641.38	13049.1	7389.07	7785.01	7547.32	15014.8	9999.85	7370.04	6329.87	7695.93	5718.14	6498.78	7455.54	5405.23	11301.2
P08519	LPA	Apolipoprotein(a)	618532	602695	614866	523679	609004	616863	556980	544106	583310	572842	620589	613685	545474	532539	572029
P08567	PLEK	Pleckstrin	18450.3	25920.1	34681.2	26558.1	19530.2	16322.7	23676	12844.2	23983.6	19722.6	19468.4	23145.6	22716.1	27647.6	18758.1
P08571	CD14	Monocyte differentiation antigen CD14	117138	97322.9	111435	114114	115102	129072	110972	101241	122835	94561.6	121288	91858	107152	124537	115740
P08603	CFH	Complement factor H	3.91866e+06	3527053	3.73451e+06	3637081	3766153	3.63324e+06	3.92735e+06	3.6459e+06	3.4825e+06	3488312	3.86772e+06	3585705	3.51517e+06	3.68874e+06	3.52134e+06
P08637	FCGR3A	Low affinity immunoglobulin gamma Fc region receptor III-A	12363.9	6026.88	11576.4	7631.17	4850.44	14285.1	10853.7	6987.14	2518.44	6432.09	10981.2	9473.73	2708.21	14168.9	7990.46
P08697	SERPINF2	Alpha-2-antiplasmin	2732638	2.64125e+06	2.70209e+06	2.41452e+06	2552958	2.42892e+06	2.35574e+06	2205235	2412893	2.57801e+06	2383376	2.73404e+06	2.5272e+06	2408661	2.52685e+06
P08709	F7	Coagulation factor VII	17495.5	14362.3	15971.8	21287.2	18386.9	21635.1	27182.3	26233	18277.5	15987	16512.5	12975.5	15821.5	19284.4	20542.6
P08729	KRT7	Keratin, type II cytoskeletal 7	NaN	NaN	NaN	NaN	NaN	NaN	NaN	3525.64	NaN	NaN	NaN	NaN	NaN	NaN	NaN
P08779	KRT16	Keratin, type I cytoskeletal 16	12706.6	123261	NaN	NaN	NaN	NaN	NaN	NaN	NaN	19121.8	NaN	NaN	NaN	NaN	NaN
P09172	DBH	Dopamine beta-hydroxylase	81424.8	60812.3	61997.3	65720	59262.4	68608.8	82149.4	63622.9	76786.8	69447.6	74851.9	64581.4	72295.5	73444.2	67998
P09211	GSTP1	Glutathione S-transferase P	6085.59	9514.81	NaN	7484.79	5678.94	2054.72	4506.57	1679.17	NaN	5024.49	NaN	4317.1	19685.5	10820.3	11100.9
P09486	SPARC	SPARC	5573.93	12639.1	19075.9	15768.2	13136.7	20397.8	15265.5	11063.1	22146.7	24563.3	14807.4	15862.2	21051.1	16420.5	31204.4
P09651;Q32P51	HNRNPA1;HNRNPA1L2	Heterogeneous nuclear ribonucleoprotein A1;Heterogeneous nuclear ribonucleoprotein A1-like 2	53071.5	82935.9	47432.8	41619	70751	57098.5	29259.4	60577.6	55946.1	42358.5	46437.5	45461.2	39343.3	53901.1	44030
P09871	C1S	Complement C1s subcomponent	1.16518e+06	1174757	1.20174e+06	1.1756e+06	1.16325e+06	1.1698e+06	1145091	1.09365e+06	1.05805e+06	1.12156e+06	1.14875e+06	1.22561e+06	1.10074e+06	1.10611e+06	1.15969e+06
P09972	ALDOC	Fructose-bisphosphate aldolase C	15214.3	NaN	NaN	NaN	NaN	NaN	5015.12	NaN	12742.1	NaN	NaN	NaN	NaN	NaN	NaN
P0C0L4	C4A	Complement C4-A	7.16985e+06	6.80061e+06	6.5969e+06	6241858	6.49141e+06	6406196	6444646	6255415	6.25141e+06	6.56338e+06	6.61333e+06	6.50298e+06	6171302	6.18665e+06	6.366e+06
P0C0L5	C4B	Complement C4-B	2.15319e+06	2.09424e+06	2.1569e+06	1.96774e+06	2.2473e+06	2.20747e+06	2.19325e+06	1.86054e+06	2.06924e+06	2.01217e+06	2132881	2.05375e+06	2.13132e+06	2.29037e+06	2.00348e+06
P0CG47;P0CG48;P62979;P62987	UBB;UBC;RPS27A;UBA52	Polyubiquitin-B;Polyubiquitin-C;Ubiquitin-40S ribosomal protein S27a;Ubiquitin-60S ribosomal protein L40	16324.3	64994.8	31209.4	32603.7	34320.1	24329.6	37738.7	40284	51132.2	30074.5	33153.3	48485.9	28022.7	72146.6	31591.7
P0DJI8	SAA1	Serum amyloid A-1 protein	47522.9	49936.7	50838.8	52992.9	50558.7	30317	33219.3	66172.1	40970.3	58330.6	41343.3	53025.3	27910	63413.5	47980.2
P0DMV8;P0DMV9	HSPA1A;HSPA1B	Heat shock 70 kDa protein 1A;Heat shock 70 kDa protein 1B	35249.3	50262.8	29575	31358.6	23856.3	13948.1	23542.3	29124.7	31807.2	35868.8	17809	35812.6	16825.6	14458.2	24619.7
P0DOX2		Immunoglobulin alpha-2 heavy chain	27384078	28314054	27302112	26516872	26588096	26381426	26221950	23561780	25379366	26404374	26801798	27028146	24839774	27644488	26568554
P0DOX3		Immunoglobulin delta heavy chain	544864	527355	533905	519014	516103	475864	532613	496837	523610	506781	613112	514714	517664	544873	516833
P0DOX5		Immunoglobulin gamma-1 heavy chain	92362720	86022024	88928656	80828632	90614000	92646056	93652760	87704688	85815224	88733352	87218576	92268232	88065496	90581576	89909888
P0DOX7		Immunoglobulin kappa light chain	181582352	173237408	192607616	179494592	189254608	186874560	169499728	165697424	170862560	179632224	176147376	216034544	178985552	182702528	177318752
P0DOX8		Immunoglobulin lambda-1 light chain	62230004	62181348	63632680	64336664	68331440	64220024	63982576	63062036	56928960	64399764	66040844	65598076	58001884	58338928	69232144
P0DOY3	IGLC3	Immunoglobulin lambda constant 3	10598371	7.50078e+06	7.64538e+06	6131677	10578020	12887544	8.197e+06	8914410	7.82627e+06	7.85278e+06	9363121	8817729	6962237	8.30242e+06	8542413
P0DP01	IGHV1-8	Immunoglobulin heavy variable 1-8	47899.7	110943	52628	69902.8	89471.3	15764.7	27165.2	53177.5	29505.9	45949.1	26031	87034.6	41592.2	15223.3	22483.8
P0DP08	IGHV4-38-2	Immunoglobulin heavy variable 4-38-2	105743	584885	85066.6	793572	83239.8	40226.7	36826.7	479540	76902.1	53445.2	NaN	96311	61342.2	47646.7	32105
P0DTE1	IGHV3-38-3	Probable non-functional immunoglobulin heavy variable 3-38-3	175612	90498.4	133045	39599.6	76293.6	93587.1	145191	80961.4	134327	115908	142477	120185	144881	64669.9	85073.6
P0DTE7;P0DTE8;P0DUB6	AMY1B;AMY1C;AMY1A	Alpha-amylase 1B;Alpha-amylase 1C;Alpha-amylase 1A	20582	1.13974e+06	15295	11417.4	14782.7	15456.5	11781.4	9334.92	NaN	14277.8	7867.05	NaN	11466.8	17519	8914.15
P10124	SRGN	Serglycin	17250.8	32249	31605.2	33503.1	29944.4	53469.4	23831.8	44819.9	33608.3	47726	25312	39462.9	55232.7	44365.4	37634.1
P10599	TXN	Thioredoxin	6703.69	60622.1	16228.5	106057	NaN	NaN	26289.6	NaN	52977.7	57940.5	NaN	NaN	NaN	NaN	41811
P10643	C7	Complement component C7	1.18381e+06	1.14503e+06	1.16605e+06	1.15501e+06	1.12498e+06	1.10562e+06	1.09356e+06	1.05686e+06	1.09274e+06	1.06016e+06	1.14465e+06	1.07765e+06	1.09013e+06	1.08956e+06	1.09443e+06
P10644	PRKAR1A	cAMP-dependent protein kinase type I-alpha regulatory subunit	41986.6	NaN	NaN	40449.7	32072.4	45484.4	33762.4	31468.5	25398.1	18125.4	18203.8	NaN	NaN	11759.1	NaN
P10720	PF4V1	Platelet factor 4 variant	336535	468894	551074	606841	532337	476816	643928	679783	752635	639158	483806	606309	751796	469841	515113
P10809	HSPD1	60 kDa heat shock protein, mitochondrial	NaN	NaN	NaN	NaN	NaN	NaN	NaN	13217.6	NaN	NaN	NaN	NaN	NaN	NaN	NaN
P10909	CLU	Clusterin	6725464	6793079	6.94294e+06	6.8868e+06	7074806	7076445	7.20865e+06	6405003	6767913	7.0407e+06	7106032	6625852	6.97971e+06	7.25497e+06	6.6705e+06
P11021	HSPA5	Endoplasmic reticulum chaperone BiP	92048.4	99289.2	102979	98082.7	112849	88245.1	98067.5	85427	115655	74101	87336.8	77637.2	82682.1	97237.2	117597
P11142	HSPA8	Heat shock cognate 71 kDa protein	18425	17503.6	13045.7	10075.6	11437.5	17713	21947.4	17579.5	17208.2	12585.5	5178.21	8245.84	12557.9	12735.4	15715.9
P11226	MBL2	Mannose-binding protein C	154588	151703	168499	178747	154176	157067	171007	183385	164948	150462	180825	154752	167090	156536	172256
P11597	CETP	Cholesteryl ester transfer protein	76235.3	61537.1	67630.2	67183.2	72463.7	70798.1	55629.7	69309.2	72595.8	74739.4	83646.1	65580.2	75139.4	72381.1	66257.1
P12109	COL6A1	Collagen alpha-1(VI) chain	NaN	4607.92	NaN	8108.1	5730.02	NaN	NaN	NaN	NaN	NaN	5590.7	NaN	NaN	NaN	6004.4
P12111	COL6A3	Collagen alpha-3(VI) chain	9583.98	9232.26	7870.7	12527.3	9194.05	10150.9	12701.7	13666	16032.3	10592.8	13139.9	5313.79	4985.42	15210.8	17266.5
P12235;P12236	SLC25A4;SLC25A6	ADP/ATP translocase 1;ADP/ATP translocase 3	NaN	NaN	NaN	NaN	NaN	NaN	NaN	19221	NaN	NaN	NaN	NaN	NaN	NaN	NaN
P12259	F5	Coagulation factor V	171817	170081	165505	166079	175585	182174	162048	178480	170647	170312	170142	158474	182445	169428	157536
P12273	PIP	Prolactin-inducible protein	NaN	24581.2	NaN	NaN	NaN	NaN	NaN	NaN	NaN	NaN	NaN	NaN	NaN	NaN	NaN
P12830	CDH1	Cadherin-1	2461.65	7067.94	15827.1	7209.31	8683.32	13275.1	5526.72	6590.54	6715.22	9326.82	13074.3	7809.83	8599.25	7288.11	6919.82
P12955	PEPD	Xaa-Pro dipeptidase	36792.3	27802.1	37891.7	32100.8	34497.4	39696.1	43472.9	37643.9	43596.4	41394.7	39016.4	33439.4	31826.7	29802.6	35752.9
P13473	LAMP2	Lysosome-associated membrane glycoprotein 2	39100.6	26913.5	27663.3	30368	35036.6	35468.4	35923	36660.4	30579.2	29141	34792.9	21634.4	31012.1	29071.7	30826
P13591	NCAM1	Neural cell adhesion molecule 1	19351.3	25486.3	32734.2	25766.4	14069	25039.1	16294.3	24177.5	18649	29880.8	35552.2	16398.6	34092.2	29339.2	44509.6
P13639	EEF2	Elongation factor 2	NaN	NaN	NaN	NaN	NaN	NaN	NaN	10093.7	NaN	NaN	NaN	NaN	NaN	NaN	NaN
P13645	KRT10	Keratin, type I cytoskeletal 10	355208	1.13892e+06	44467.9	102692	165710	186361	138787	45748.6	67448.8	580957	312483	148762	174858	87461.1	197138
P13646	KRT13	Keratin, type I cytoskeletal 13	48952.6	500684	31461.5	18722.1	26732.6	43938.7	32853.2	6765.73	NaN	89969.2	50377	25459.7	14354.9	2961.11	33690.7
P13647	KRT5	Keratin, type II cytoskeletal 5	19649.4	212049	8758.57	NaN	12604.8	15041.6	14419.5	NaN	NaN	37129.7	30738.1	18835.5	25217.6	10705.1	22894.7
P13671	C6	Complement component C6	926346	913675	880687	884209	888100	824916	850072	799211	835722	906369	905153	905064	831104	879704	852824
P13796	LCP1	Plastin-2	39364.5	38565.7	32992	47891.7	37010.7	48304	53974.4	51521.7	46179.6	47064.7	48151.4	32290.5	46121.6	42932.2	51819.9
P14151	SELL	L-selectin	29153.1	39209	50330.4	36267.8	42497.2	41722.6	45980.5	61196.9	45194.2	39229.7	46515.6	27445	36982.7	42961	47038.8
P14543	NID1	Nidogen-1	4352.74	12023.9	8362.89	11473	3293.6	12463.1	7439.87	16059.4	9465.27	6007.68	5170.95	3142.68	13192.6	9989.29	7850.5
P14618	PKM	Pyruvate kinase PKM	49362.9	62627.3	29224.7	25627	33234	38761.2	34714.3	60623.2	34244.4	27869.3	24595.3	25767.4	23919.3	40069.9	35931.1
P14625	HSP90B1	Endoplasmin	25870.3	14355.4	21736.4	27513	34619	39150	32728.7	3049.05	24126.6	53826.1	43228.1	69647.7	22719.9	12136.4	17728.1
P14780	MMP9	Matrix metalloproteinase-9	4092.81	3755.82	5188.11	NaN	NaN	10145.1	12027.2	NaN	NaN	NaN	NaN	NaN	NaN	13871.1	NaN
P14923	JUP	Junction plakoglobin	NaN	27729.2	NaN	NaN	NaN	NaN	NaN	NaN	NaN	NaN	NaN	NaN	NaN	NaN	NaN
P15144	ANPEP	Aminopeptidase N	37608	19114.7	30142.5	26476.8	21442.7	33240	23839.9	24051	25011.8	32580.7	33077.7	24897.7	27858.8	26719.6	19202.8
P15169	CPN1	Carboxypeptidase N catalytic chain	493550	528832	535620	477973	539612	535553	484139	483924	447046	514384	546122	528012	456627	494314	495026
P15291	B4GALT1	Beta-1,4-galactosyltransferase 1	8286.23	7568.03	3477.83	4267.73	4161.13	17236.8	7115.98	12826.6	10086.1	10332.9	9417.54	3077.54	11225.2	6453.3	2313.71
P15516	HTN3	Histatin-3	NaN	80511.1	NaN	NaN	NaN	NaN	NaN	NaN	NaN	NaN	NaN	NaN	NaN	NaN	NaN
P15531;P22392	NME1;NME2	Nucleoside diphosphate kinase A;Nucleoside diphosphate kinase B	5955.24	12682.8	NaN	6362.39	NaN	NaN	4035.67	14133.4	5609.63	6464.48	NaN	NaN	5584.14	NaN	NaN
P15814	IGLL1	Immunoglobulin lambda-like polypeptide 1	84416.5	211889	107989	129451	244318	49544	83597.1	69824.6	131234	190084	62670.4	149414	65295.2	45167.9	97199.9
P15924	DSP	Desmoplakin	NaN	82304.8	NaN	NaN	NaN	NaN	NaN	NaN	NaN	NaN	NaN	NaN	NaN	NaN	NaN
P16070	CD44	CD44 antigen	32948.3	59424.8	58076.2	63466.5	64006.7	49431.5	41096.8	71187.7	52448.7	52201.3	68958.3	47955.8	35104.5	33516.8	62718.9
P16401	H1-5	Histone H1.5	NaN	11039.8	NaN	NaN	NaN	10780.9	NaN	NaN	NaN	NaN	NaN	NaN	17415	NaN	NaN
P16930	FAH	Fumarylacetoacetase	2401.73	NaN	NaN	NaN	NaN	2034.65	1632.41	4021.93	4458.21	NaN	NaN	NaN	NaN	NaN	1712.98
P17936	IGFBP3	Insulin-like growth factor-binding protein 3	131201	103958	85225.5	86852	163940	155230	168661	124703	166740	122526	122540	101530	132501	115982	115312
P18206	VCL	Vinculin	451112	410581	312940	421038	391586	638403	676306	747765	412104	550766	507215	398733	485068	392696	594576
P18428	LBP	Lipopolysaccharide-binding protein	400441	342876	359421	347493	335235	381445	419102	380201	359778	361382	384680	313085	359578	353741	339811
P19013	KRT4	Keratin, type II cytoskeletal 4	33937.9	339642	8281.45	NaN	25921.6	NaN	15693.9	17815.3	NaN	17489.2	NaN	NaN	7465.28	NaN	6849.75
P19652	ORM2	Alpha-1-acid glycoprotein 2	7.24876e+06	5637000	5.83529e+06	6.1665e+06	7222394	6.20772e+06	6.10056e+06	5827904	5.14715e+06	6354650	6235664	6112269	5.44627e+06	4.4516e+06	5.91406e+06
P19823	ITIH2	Inter-alpha-trypsin inhibitor heavy chain H2	6088605	6.01682e+06	5.61879e+06	5.87025e+06	5.73379e+06	5579697	5.78675e+06	5423913	5.18741e+06	5.77015e+06	5777226	5.51676e+06	5253613	5253359	5361152
P19827	ITIH1	Inter-alpha-trypsin inhibitor heavy chain H1	5.15023e+06	5.25308e+06	5173199	4721765	5039218	4690160	4677840	5.01408e+06	4496309	5066407	4672033	5052673	4731870	4400138	4.44915e+06
P20742	PZP	Pregnancy zone protein	141139	140310	139047	132983	141987	131209	135672	131227	140099	134852	149250	134405	126046	132186	142258
P20851	C4BPB	C4b-binding protein beta chain	317413	318048	316982	292389	331589	301600	284818	277489	315601	317133	286759	343994	241883	277351	284692
P20930	FLG	Filaggrin	NaN	73435.6	NaN	7482.35	NaN	NaN	NaN	NaN	NaN	NaN	10512	NaN	NaN	NaN	NaN
P21333	FLNA	Filamin-A	84187.4	101249	87252.7	76403.4	104626	102009	91932.8	100802	103987	79991.6	90001.8	102721	82922.6	113685	91069.1
P21796	VDAC1	Voltage-dependent anion-selective channel protein 1	NaN	NaN	NaN	NaN	NaN	NaN	NaN	1711.4	3802.81	NaN	NaN	NaN	1884.13	NaN	1145.7
P22105	TNXB	Tenascin-X	27829.4	29624.7	33408.2	27442.8	39867.7	39001.2	34086.7	27240.6	40227.7	36244.6	47818.2	33391.2	35013.7	31875.9	36443.2
P22352	GPX3	Glutathione peroxidase 3	436964	372082	390363	398606	392709	434382	475036	392601	428358	338871	428988	369101	418609	403577	462577
P22626	HNRNPA2B1	Heterogeneous nuclear ribonucleoproteins A2/B1	116565	191137	201450	208809	164282	171070	133824	188104	205490	212555	182996	132736	254980	208615	131160
P22792	CPN2	Carboxypeptidase N subunit 2	815079	791184	766377	769955	762152	665412	690696	644757	708125	749660	761572	739026	769870	691866	677071
P22891	PROZ	Vitamin K-dependent protein Z	105640	105301	109398	110159	105577	109468	113165	120731	112253	94475.6	113776	84814.1	113866	118197	122767
P23083	IGHV1-2	Immunoglobulin heavy variable 1-2	1.51645e+06	1.71439e+06	1855119	1.6687e+06	1650714	1.69004e+06	1.65216e+06	1.53338e+06	1.6053e+06	1.54712e+06	1.81789e+06	1.74308e+06	1.67753e+06	1771910	1.33356e+06
P23142	FBLN1	Fibulin-1	299476	326938	307350	353351	316047	309414	322381	326894	313588	297946	302135	280344	336401	307758	316419
P23280	CA6	Carbonic anhydrase 6	3709.55	80288.3	81.2294	9354.17	5712.44	7000.19	4756.79	9578.6	NaN	NaN	6323.62	5344.56	11938.5	3023.66	NaN
P23284	PPIB	Peptidyl-prolyl cis-trans isomerase B	24995.8	24960.8	28247.9	10154.1	9489	17933.2	42430.5	30019.5	44275.9	25573.2	5308.63	20118.8	16300.4	29793.1	19588.9
P23396	RPS3	40S ribosomal protein S3	8732.05	NaN	NaN	6492.89	8604.93	1686.1	6232.83	NaN	6760.79	NaN	NaN	17617.2	20098.6	17675.4	17379.2
P23470	PTPRG	Receptor-type tyrosine-protein phosphatase gamma	2771.56	5286.3	NaN	5354	2822.14	6783.94	5444.91	6198.12	2492.77	5012.38	1584.1	NaN	11204.3	1789.54	5101.95
P23528	CFL1	Cofilin-1	270499	384770	453723	405263	402924	356675	395821	519759	407661	368231	437403	402512	355256	417674	424240
P24821	TNC	Tenascin	NaN	NaN	25461.2	8914.45	23439.9	50932.4	24484.8	25937.7	NaN	NaN	23837.3	NaN	27098.8	14401.3	25305.6
P25311	AZGP1	Zinc-alpha-2-glycoprotein	1.18991e+06	1.06864e+06	1.1518e+06	1064537	1.1141e+06	1165071	1.06961e+06	1.06144e+06	1.14625e+06	1113422	1.10346e+06	1.0651e+06	1.10112e+06	1.22522e+06	1172693
P26927	MST1	Hepatocyte growth factor-like protein	173950	143303	158078	164678	146533	171445	168640	145969	154962	150245	164178	132774	156450	156030	155908
P27169	PON1	Serum paraoxonase/arylesterase 1	3.43464e+06	3.43627e+06	3486372	3.12555e+06	3.45547e+06	3.39365e+06	2987270	3.14335e+06	3.11813e+06	3.42604e+06	3.36317e+06	3.57574e+06	3310619	3.41634e+06	3087809
P27487	DPP4	Dipeptidyl peptidase 4	36375.6	31247	32069.9	36468.3	40780.4	29091.1	38478	41089	43741.1	36862.2	34806.2	40592.3	41554	28718.8	26150.8
P27708	CAD	CAD protein	7974.28	NaN	NaN	12236.4	10689.5	9742.28	10099.2	10388.5	5488.01	NaN	14787.2	19086.1	14452.2	NaN	NaN
P27797	CALR	Calreticulin	NaN	NaN	NaN	1904.56	NaN	NaN	NaN	18196.7	NaN	NaN	4652.96	999.131	4239.15	NaN	NaN
P27918	CFP	Properdin	108956	109436	134463	139611	135235	152931	142187	152922	94272.2	139206	155454	123331	136127	142704	129431
P29401	TKT	Transketolase	2502.21	3003.06	4922.08	NaN	NaN	1985.83	3575.07	13951.2	NaN	2958.39	NaN	NaN	4479.78	2357.7	155.427
P29508;P48594	SERPINB3;SERPINB4	Serpin B3;Serpin B4	NaN	34460	NaN	NaN	NaN	NaN	NaN	NaN	NaN	NaN	3238.74	NaN	NaN	NaN	8995.42
P29622	SERPINA4	Kallistatin	676137	660593	643772	634116	701245	689901	689770	639945	622796	652291	664903	680861	664920	659836	656016
P30041	PRDX6	Peroxiredoxin-6	5851.83	2545.36	6167.39	9528.4	8968.28	11410.3	15340.2	9709.07	5299.4	7798.03	6761.76	3911.1	8317.29	7917.43	NaN
P30044	PRDX5	Peroxiredoxin-5, mitochondrial	NaN	NaN	NaN	NaN	NaN	NaN	NaN	3671.14	NaN	NaN	NaN	NaN	NaN	NaN	NaN
P30101	PDIA3	Protein disulfide-isomerase A3	NaN	9611.46	NaN	14340.3	21407.8	13342.9	NaN	9157.4	7900.71	16726.3	15811.9	NaN	5637.41	NaN	NaN
P31944	CASP14	Caspase-14	NaN	14660.1	NaN	NaN	NaN	NaN	NaN	NaN	NaN	NaN	NaN	NaN	NaN	NaN	NaN
P31947	SFN	14-3-3 protein sigma	25200	92533.3	13306.7	44855.6	31418.1	59783.2	71962	74302.6	39275.8	23140.6	21454.5	6233.26	34530	33655.8	47614.6
P31949	S100A11	Protein S100-A11	NaN	2448.65	NaN	NaN	NaN	NaN	NaN	18215.2	NaN	NaN	NaN	NaN	NaN	NaN	NaN
P32119	PRDX2	Peroxiredoxin-2	27915.7	42282.8	25226.2	32445.9	25693.3	31939.5	30588.4	35770.2	33636.2	31022.6	23738.6	30872.7	29510.5	29462.8	35699.8
P33151	CDH5	Cadherin-5	265588	263003	288052	257423	297182	287482	234652	256211	250627	241001	260192	254765	235641	266162	250803
P33908	MAN1A1	Mannosyl-oligosaccharide 1,2-alpha-mannosidase IA	25344.6	40144.6	31523.3	31144.3	32632.6	27650.5	22889.8	33337.1	28998.3	32347.7	10403.8	30312.4	13471.9	30535.5	29098.3
P34096	RNASE4	Ribonuclease 4	13415.8	NaN	6540.72	13891	NaN	12635	NaN	NaN	NaN	10632.3	12179.4	NaN	NaN	NaN	12938.4
P35443	THBS4	Thrombospondin-4	NaN	7805.6	5791.18	NaN	NaN	7677.73	4958.16	5902.62	6781.62	5281.89	7341.5	4142.94	NaN	3668.84	4058.24
P35527	KRT9	Keratin, type I cytoskeletal 9	131129	533021	16646.3	34753.2	74868.5	72793.3	98628.9	31196.8	51364.7	129453	96310.8	67407.5	241901	72577.9	128925
P35542	SAA4	Serum amyloid A-4 protein	2.00912e+06	1.96453e+06	1.93716e+06	1.88745e+06	1.86951e+06	1.96464e+06	1.99923e+06	1.82707e+06	1.88774e+06	1.8408e+06	2.01394e+06	2.05057e+06	1.96701e+06	2.04573e+06	2.07117e+06
P35858	IGFALS	Insulin-like growth factor-binding protein complex acid labile subunit	433612	386420	400933	377842	418262	430197	416933	412426	416034	407844	434050	355713	394321	411400	428250
P35908	KRT2	Keratin, type II cytoskeletal 2 epidermal	297066	555819	46688.9	121156	109707	126230	116154	65510.3	58076.5	421509	201583	107703	91007	64697.3	147537
P36955	SERPINF1	Pigment epithelium-derived factor	4967744	4.77107e+06	4.84799e+06	4893767	5172233	4.97817e+06	4.56585e+06	4752790	4872292	4.54584e+06	4.69226e+06	4.95025e+06	4.47372e+06	4801187	4790090
P36980	CFHR2	Complement factor H-related protein 2	95277.2	93503.4	109073	109832	110185	103992	133650	134735	138070	118390	114111	112600	107917	121985	132055
P37802	TAGLN2	Transgelin-2	58484.4	58835	71165.2	65618.9	65052.5	67635	54546.2	65801.1	94460.7	72005.5	82743.4	80325.5	74522.4	56505.4	84578.4
P39060	COL18A1	Collagen alpha-1(XVIII) chain	14208.7	14600.5	11749	17264.2	11921.1	19645.4	15143.5	21755.7	14265.6	11803.5	15158.5	24016.9	15037.2	22765.7	22100.2
P40197	GP5	Platelet glycoprotein V	64931.7	62339.8	66093.2	76811.1	67676.9	68890.9	73330.5	65932	65633.7	62073.5	66930.4	67693.7	60907.1	68040.2	70703.6
P41222	PTGDS	Prostaglandin-H2 D-isomerase	28341.1	15481.9	4200.31	21400.3	16663.9	16676	32534	11153.5	24229.1	13612	15467.1	12118.8	38498.6	13408.2	32309.5
P43121	MCAM	Cell surface glycoprotein MUC18	NaN	26352.4	26601	NaN	31758.8	35817.3	26230	4637.34	19865.9	59991.6	48426.9	413.776	41934.2	16970.6	NaN
P43251	BTD	Biotinidase	351180	316813	339342	316904	361056	356777	308176	373927	321516	324595	331624	298454	324151	328248	382260
P43356	MAGEA2	Melanoma-associated antigen 2	117747	171918	160718	88891.7	65905.5	108111	84626.2	46173.4	152641	130430	63502.7	227975	84282	185190	87020.3
P43652	AFM	Afamin	833900	781366	994099	930065	944010	952750	1.01689e+06	1032288	835832	880785	964691	928818	888864	907507	993811
P48740	MASP1	Mannan-binding lectin serine protease 1	167075	187936	183885	182856	188630	188144	182910	178004	169725	195798	172477	179619	175168	192508	178919
P49747	COMP	Cartilage oligomeric matrix protein	77298.3	73434.4	73906.6	72838.5	66184.7	61165.3	66020.2	79490.3	64691.4	65261.4	75722	65318.4	62367.4	57488.5	63964.2
P49908	SELENOP	Selenoprotein P	211391	188430	221566	235248	222537	205978	244299	256424	231718	237345	216647	203830	189113	194920	211750
P49913	CAMP	Cathelicidin antimicrobial peptide	38838	30121.4	38613.8	33765.2	26693.7	33355.6	34944.1	39603.4	34562.5	32137.5	29584	30437.9	39404.2	35711.6	33287.3
P50991	CCT4	T-complex protein 1 subunit delta	NaN	NaN	NaN	NaN	NaN	NaN	NaN	4776.09	NaN	NaN	NaN	NaN	NaN	NaN	NaN
P51884	LUM	Lumican	712828	687810	758978	749745	738422	677206	665081	599417	613515	723515	714382	684754	614521	612229	627915
P52566	ARHGDIB	Rho GDP-dissociation inhibitor 2	48521.6	39683.4	40777.7	25069	33144.8	28237.1	26457.2	18237	30933.9	32424	29578.1	37362.7	27204.7	31834.9	25224.4
P54108	CRISP3	Cysteine-rich secretory protein 3	31866.1	54182.2	58944.5	50936.1	35004.2	38008.4	49344.6	52706.4	43932.8	42840.2	46849.6	30126.6	48532.6	50071.7	42902.3
P55056	APOC4	Apolipoprotein C-IV	61301.2	64402.8	70231.5	70422.3	62133.9	69825.5	77332.2	90381.3	69757.7	61396.4	64682	63913.3	58589.7	73472.5	77654.1
P55058	PLTP	Phospholipid transfer protein	388422	340157	378662	357615	373773	392684	371770	358711	342391	333435	362775	255286	390259	357204	340599
P55103	INHBC	Inhibin beta C chain	15533.8	NaN	10866.8	18159.7	16258.3	23521.9	19669.3	15833.8	18948.1	7973.3	11738.9	17978.1	15969.3	13099.2	13587.2
P55290	CDH13	Cadherin-13	9693.94	NaN	NaN	5873.14	2929.46	8754.29	7633.9	11918.8	8379.67	4382.88	10091.7	2095.82	4777.8	7256.86	6006.09
P58335	ANTXR2	Anthrax toxin receptor 2	1049.02	3266.97	4086.73	6344.74	2714.86	5486.45	3210.39	9276.56	13010.2	3983.87	9641.12	5267.88	6038.78	2674.62	6233.07
P59665;P59666	DEFA1;DEFA3	Neutrophil defensin 1;Neutrophil defensin 3	413429	480259	597847	190817	569768	361378	530309	655157	285899	414105	623577	368210	472028	481226	400648
P60174	TPI1	Triosephosphate isomerase	NaN	2854.36	NaN	NaN	NaN	NaN	NaN	29122.9	NaN	NaN	1047.19	NaN	NaN	NaN	3569.43
P60709	ACTB	Actin, cytoplasmic 1	203656	305189	231265	242671	233183	219058	199371	263636	243085	220318	227794	248431	230939	233186	212660
P61204;P84077	ARF3;ARF1	ADP-ribosylation factor 3;ADP-ribosylation factor 1	36167.7	64082.7	33567.2	35963.4	34978.5	33818.8	34144.3	34898.2	41089.8	39058.9	35159.2	33643.2	42685.9	37842.9	45548.2
P61224	RAP1B	Ras-related protein Rap-1b	27437.4	24303.7	28471.2	30993.8	20770.7	22877.3	27561	29624.1	28499	20176.7	29226.5	20078.8	32991.3	35254.4	31509.2
P61626	LYZ	Lysozyme C	30929	191920	40683.2	105727	116785	109558	80563	65799.8	67926.9	46383.2	59047	55912.4	42775.5	45727.5	32478
P61769	B2M	Beta-2-microglobulin	39022.2	NaN	16910.5	14411.4	20450.7	NaN	NaN	NaN	21985.7	20955.4	5538.3	20128.7	NaN	NaN	9209.42
P62081	RPS7	40S ribosomal protein S7	NaN	NaN	NaN	NaN	NaN	NaN	NaN	7078.99	NaN	NaN	NaN	NaN	NaN	NaN	NaN
P62266	RPS23	40S ribosomal protein S23	NaN	NaN	NaN	NaN	NaN	NaN	NaN	8843.08	NaN	NaN	NaN	NaN	NaN	NaN	NaN
P62491;Q15907	RAB11A;RAB11B	Ras-related protein Rab-11A;Ras-related protein Rab-11B	10485.9	9070.79	11472.4	21671	10068.5	18275.8	9552.46	14149.2	11311.5	20863.3	9599.21	15141.1	16674.7	11120.3	27451.8
P62736;P63267	ACTA2;ACTG2	Actin, aortic smooth muscle;Actin, gamma-enteric smooth muscle	198302	294647	196329	222132	250471	169930	188043	249424	181857	168757	202781	208663	210167	179929	231335
P62805	H4C1	Histone H4	76100.3	170861	94255.9	124405	96082.2	76031.8	97909.2	126135	150080	131577	75439	108128	91512.6	129411	83526
P62820;Q92928;Q9H0U4	RAB1A;RAB1C;RAB1B	Ras-related protein Rab-1A;Putative Ras-related protein Rab-1C;Ras-related protein Rab-1B	8070.37	7656.32	21663.4	22743.3	17059.7	21414.1	27578.7	33397.7	20238.6	22775.5	12315.9	3548.28	15763.6	22506.6	24852.3
P62937	PPIA	Peptidyl-prolyl cis-trans isomerase A	51991.6	78723.7	56531.4	146263	138675	131864	107521	126311	100937	81908.6	73845.6	71551.9	76050.7	72325.2	91263
P63104	YWHAZ	14-3-3 protein zeta/delta	18475.9	47340.7	16474	17367.7	9612.72	7736.62	14503.9	34522	19140	15457	15440.9	18333.2	15475.7	15569.5	13794
P63241;Q6IS14	EIF5A;EIF5AL1	Eukaryotic translation initiation factor 5A-1;Eukaryotic translation initiation factor 5A-1-like	10635.1	27693.7	21550.3	23392.5	21844	23074.7	24373	21919	36601	24023.7	12513.8	26761.6	19295.5	29184.8	23479.7
P63244	RACK1	Receptor of activated protein C kinase 1	NaN	NaN	NaN	NaN	NaN	NaN	NaN	7979.7	NaN	NaN	NaN	NaN	NaN	NaN	NaN
P63261	ACTG1	Actin, cytoplasmic 2	NaN	368.079	NaN	683.411	914.019	NaN	700.299	32550.3	NaN	NaN	NaN	NaN	NaN	NaN	NaN
P68104;Q5VTE0	EEF1A1;EEF1A1P5	Elongation factor 1-alpha 1;Putative elongation factor 1-alpha-like 3	NaN	23472.5	NaN	9986.42	NaN	NaN	NaN	17625.3	NaN	13229.4	NaN	12660.7	NaN	NaN	NaN
P68363;Q71U36;Q9BQE3	TUBA1B;TUBA1A;TUBA1C	Tubulin alpha-1B chain;Tubulin alpha-1A chain;Tubulin alpha-1C chain	21275.4	22541	29163.8	35898.1	24200.5	36702.1	29661.8	83029.4	54642	33544	31506.3	26863	18092.8	39327.3	33664.8
P68431;P84243;Q16695;Q5TEC6;Q6NXT2;Q71DI3	H3C1;H3-3A;H3-4;H3-7;H3-5;H3C15	Histone H3.1;Histone H3.3;Histone H3.1t;Histone H3-7;Histone H3.3C;Histone H3.2	20358.7	100285	38167	61045.1	34010.6	28014.3	43731	55221.9	65546.9	47968.1	38436.6	43823.6	50593.4	64610.6	43035.4
P68871	HBB	Hemoglobin subunit beta	1.25362e+06	1.22803e+06	1.39834e+06	1226940	1.2272e+06	1346082	1.33406e+06	1.36825e+06	1.24133e+06	1.28936e+06	1358934	1.51154e+06	1.39068e+06	1.50605e+06	1.44637e+06
P69905	HBA1	Hemoglobin subunit alpha	1.24113e+06	1.08608e+06	1.30417e+06	1.1642e+06	1.15892e+06	1.18759e+06	1.25869e+06	1.25391e+06	1.17404e+06	1253331	1.18667e+06	1.28989e+06	1.26655e+06	1.26066e+06	1.31093e+06
P78417	GSTO1	Glutathione S-transferase omega-1	14442.8	10120	7410.84	10904.7	2894.29	3605.28	3055.85	14129.3	6872.73	6664.31	12291.1	8160.99	11666.1	10351.4	10386.7
P80108	GPLD1	Phosphatidylinositol-glycan-specific phospholipase D	419900	409777	405294	432156	422153	438495	427287	423165	426258	414403	420607	425161	431576	417161	414869
P80188	LCN2	Neutrophil gelatinase-associated lipocalin	5223.25	5056	10921.3	NaN	5781.3	NaN	NaN	7125.7	13541.3	14485.8	NaN	NaN	NaN	NaN	5024.04
P80748	IGLV3-21	Immunoglobulin lambda variable 3-21	324978	341661	326588	294729	332048	309797	264725	262764	277343	271992	323888	382874	213253	300703	323312
P98160	HSPG2	Basement membrane-specific heparan sulfate proteoglycan core protein	20587.3	24816.2	24909	18894.1	14676.2	12215	20795.9	23390.1	24232.2	21012.6	21167	20413.2	27148.1	17838.9	17321.8
Q01459	CTBS	Di-N-acetylchitobiase	17372.2	8866.65	18873.3	18213.1	33802.9	9606.31	18976.7	24503.8	17151.4	16653.2	18368.5	23728.2	9916.15	13380.3	27093.4
Q01469	FABP5	Fatty acid-binding protein 5	2881.12	70449	NaN	2532.38	4488.66	NaN	2907.59	4158.34	5624.83	6571.16	2260.71	3425.44	NaN	3815.88	33849.4
Q01518	CAP1	Adenylyl cyclase-associated protein 1	27334	30809.5	34644.9	28879.2	21973.8	38982.7	29492.7	25389.1	34441.1	24460.7	31719.3	25942.4	35186.5	38254.8	29874.9
Q03591	CFHR1	Complement factor H-related protein 1	891035	878469	916234	879156	848653	880455	917201	925876	847932	874500	921581	1.0206e+06	923136	960611	919240
Q04756	HGFAC	Hepatocyte growth factor activator	251233	282351	317407	316473	309984	269941	340629	316054	291918	302540	289537	263678	295242	294354	272593
Q04760	GLO1	Lactoylglutathione lyase	NaN	NaN	NaN	586607	604220	591925	525664	NaN	697261	NaN	NaN	NaN	NaN	NaN	NaN
Q06033	ITIH3	Inter-alpha-trypsin inhibitor heavy chain H3	426905	437855	456991	426060	438489	431019	411157	415847	379183	429014	419604	430408	434186	426753	385788
Q06830	PRDX1	Peroxiredoxin-1	1222.42	14925.3	NaN	NaN	5698.82	NaN	3345.27	NaN	2724.98	NaN	4977.31	3491.01	4877.4	NaN	NaN
Q08188	TGM3	Protein-glutamine gamma-glutamyltransferase E	NaN	17057.1	NaN	NaN	NaN	NaN	NaN	NaN	NaN	13217.8	NaN	NaN	NaN	NaN	NaN
Q08380	LGALS3BP	Galectin-3-binding protein	482844	481718	491608	481392	474427	468952	478718	458508	448363	445639	483987	455415	493483	437544	436103
Q08AD1	CAMSAP2	Calmodulin-regulated spectrin-associated protein 2	85844.9	73743.2	110083	46562.5	128204	NaN	1690.3	5026.76	25999.4	75781.2	23068.9	220084	25726.2	78824.4	32241.8
Q12805	EFEMP1	EGF-containing fibulin-like extracellular matrix protein 1	96885.2	124740	95787.5	111983	71661.7	80042.7	90064.8	92654	107553	103959	101737	98937.5	112613	108242	114287
Q12913	PTPRJ	Receptor-type tyrosine-protein phosphatase eta	NaN	NaN	NaN	NaN	NaN	3575.02	NaN	4379.04	NaN	NaN	NaN	NaN	2697.96	2138.84	1193.42
Q12955	ANK3	Ankyrin-3	NaN	NaN	NaN	NaN	NaN	NaN	13888.7	2477.79	16902.9	16900.8	NaN	34367.7	29284.2	43379.6	NaN
Q13093	PLA2G7	Platelet-activating factor acetylhydrolase	24418.1	21439.1	21125.2	20154.8	23840.2	18355.6	24557.2	16860	28704.4	29715.3	19566.9	26453.8	14753.4	26487	26223.6
Q13103	SPP2	Secreted phosphoprotein 24	69952.8	68951.2	66129.4	74856.1	77268.6	73885.4	77259.8	76580.6	84873.4	75544.2	80412.4	58173.6	72706	91001.2	88211.3
Q13201	MMRN1	Multimerin-1	18134	14524.7	21911.6	26612.8	14189.4	23168.3	25544.9	19123.4	27558.2	24945.9	25903.7	15938.9	20752.7	17475	22652.9
Q13790	APOF	Apolipoprotein F	87766.5	80588.8	105122	113896	92468	88782.4	70885.4	94212.5	74162.1	127093	100114	102782	97877.4	104970	129540
Q14019	COTL1	Coactosin-like protein	48751.6	51648.5	30082.5	46952.2	35189.9	58946.7	29051.8	57546.1	61503.1	47000.4	20230.4	32305	33620.6	39886.9	40991.8
Q14126	DSG2	Desmoglein-2	NaN	NaN	NaN	NaN	NaN	NaN	NaN	3281.53	NaN	NaN	3195.54	NaN	3253.42	NaN	NaN
Q14520	HABP2	Hyaluronan-binding protein 2	1.00246e+06	1.07468e+06	1.0032e+06	1.04094e+06	997838	988817	958827	1.07615e+06	989798	1.03285e+06	1.05115e+06	1.01977e+06	1.02188e+06	992888	1.01473e+06
Q14562	DHX8	ATP-dependent RNA helicase DHX8	34715.8	12291.2	23833.5	4845.36	30545.2	32311.1	31308.4	8946.9	NaN	18753.8	18899.8	41235.3	4866.14	4265.33	24542.1
Q14624	ITIH4	Inter-alpha-trypsin inhibitor heavy chain H4	3.91215e+06	3.90871e+06	3.87437e+06	3737408	3.95095e+06	3.79923e+06	3.66877e+06	3672015	3608337	3.93795e+06	3853148	3.94854e+06	3755751	3.90236e+06	3652630
Q14766	LTBP1	Latent-transforming growth factor beta-binding protein 1	5873.58	NaN	9287.88	7743.01	NaN	2360.2	7024	NaN	3033.82	2090.06	NaN	NaN	5163.55	NaN	3885.04
Q15031	LARS2	Leucine--tRNA ligase, mitochondrial	21485.9	47159.2	41495.9	47093.9	58371.6	16258.1	75754.1	NaN	63931	61191.1	75752.3	76117.4	30097.5	50062.7	71117.4
Q15063	POSTN	Periostin	NaN	6820.72	NaN	NaN	12567.2	NaN	3340.83	8648.63	NaN	NaN	3996.5	11017.7	NaN	NaN	NaN
Q15113	PCOLCE	Procollagen C-endopeptidase enhancer 1	20592.5	25182.9	23291.8	28867.8	19780.8	28245.6	22115.8	34118.5	22815.8	27347.7	26787.1	27250.4	25920.2	25393.5	19428.2
Q15166	PON3	Serum paraoxonase/lactonase 3	77421	78197.2	77742	90189.6	104049	117847	66362.6	83753.1	94869.9	65296.2	87652.8	60680.3	87482.5	71787	83712.2
Q15485	FCN2	Ficolin-2	96806.8	131275	111925	102888	116118	80358.5	95931.8	82491.8	106090	110679	102668	119362	98206.6	101396	102778
Q15582	TGFBI	Transforming growth factor-beta-induced protein ig-h3	138701	123248	119183	123222	142223	132984	127100	124143	118739	124329	144133	138742	131878	137355	133242
Q15848	ADIPOQ	Adiponectin	228654	186082	231442	202822	182565	168233	170463	163400	177435	182600	209598	207183	206692	181834	179800
Q16610	ECM1	Extracellular matrix protein 1	77800	98552.4	98147.8	99231.6	113886	101708	142442	126594	119876	90137.4	106177	96252.1	111098	91321.1	110118
Q16635	TAFAZZIN	Tafazzin	16836.4	16743.4	24996.1	11284.5	4182.72	14543.6	10748.4	38345.6	8730.93	3184.6	8351.51	NaN	20713.8	NaN	25021.8
Q16706	MAN2A1	Alpha-mannosidase 2	NaN	NaN	NaN	NaN	NaN	NaN	NaN	NaN	NaN	NaN	NaN	NaN	NaN	NaN	NaN
Q3B7T1	EDRF1	Erythroid differentiation-related factor 1	15235.1	11962.1	12642.7	NaN	5484.06	15421.6	15330.1	15710.8	17022.9	15041.6	17535.7	7717.65	10477.5	9159.71	20170.2
Q5D862	FLG2	Filaggrin-2	NaN	4545.11	NaN	NaN	NaN	NaN	NaN	NaN	NaN	NaN	NaN	NaN	NaN	NaN	NaN
Q5SQ64	LY6G6F	Lymphocyte antigen 6 complex locus protein G6f	271642	169635	168043	154260	163904	214214	240341	273692	101617	NaN	141688	54271.4	155937	87716.8	148605
Q5T013	HYI	Putative hydroxypyruvate isomerase	475731	767328	783215	819378	850847	760805	804035	1.33688e+06	399510	705216	681111	880688	698737	1016189	779913
Q6EMK4	VASN	Vasorin	44128	36538.8	33498.3	38601.4	39211.4	37412.4	52491.7	45829.9	39100.3	40959.8	41507.4	43117.2	42502.5	44381.4	34149.7
Q6P3W7	SCYL2	SCY1-like protein 2	137651	86497.2	71192.2	59678.5	123104	88292.2	137581	66277.1	67712	94361.5	111690	95281.8	92456.5	79306.6	96711.4
Q6Q788	APOA5	Apolipoprotein A-V	4958.09	10732.5	10339.8	10670.1	5997.39	4482.66	18429.2	5468.63	9443.44	2417.56	3520.59	7456.1	9047.07	4794.29	7177.54
Q6UWP8	SBSN	Suprabasin	NaN	5026.23	NaN	NaN	NaN	NaN	NaN	NaN	NaN	NaN	NaN	NaN	NaN	NaN	NaN
Q6UX71	PLXDC2	Plexin domain-containing protein 2	44453.7	40353.9	36371.5	41558.8	50659.4	41175.1	44455.5	35165.5	50932.7	39923	35127	47182.4	35866.1	37633	38310.1
Q6UXB8	PI16	Peptidase inhibitor 16	40551	34569.2	34398.9	26589.1	41170.2	28532.4	25948.5	29536.4	28965.4	27993.1	22883.2	19783	33600.3	19705.4	28721.8
Q6UXG2	ELAPOR1	Endosome/lysosome-associated apoptosis and autophagy regulator 1	19615.7	57569.9	20160.4	NaN	5198.29	NaN	NaN	NaN	NaN	NaN	NaN	91574.5	NaN	NaN	NaN
Q6YHK3	CD109	CD109 antigen	3660.4	NaN	NaN	NaN	NaN	NaN	2427.6	NaN	NaN	NaN	NaN	NaN	NaN	NaN	NaN
Q6ZN30	BNC2	Zinc finger protein basonuclin-2	2.46423e+06	1.45576e+06	1.76374e+06	1500457	2.00484e+06	2.15545e+06	1870811	1.32592e+06	899270	1377344	1.71331e+06	1356177	1.28615e+06	1.41157e+06	1.94649e+06
Q76LX8	ADAMTS13	A disintegrin and metalloproteinase with thrombospondin motifs 13	24056.4	17364.2	6639.16	17264.1	21633.8	29751.9	22269.5	22420.9	25336.3	19166	22042.5	17686.5	21462.7	21676.3	23518.6
Q7L014	DDX46	Probable ATP-dependent RNA helicase DDX46	29447.7	NaN	NaN	NaN	NaN	7872.56	NaN	NaN	NaN	NaN	NaN	NaN	NaN	NaN	NaN
Q86UD1	OAF	Out at first protein homolog	17466.8	13878.5	14833.1	12939.7	17030.8	9024.06	13980.9	12464.3	13477.7	10982.3	11393.5	15459.6	19170.1	25395.7	4458.53
Q86UX7	FERMT3	Fermitin family homolog 3	22826.8	21391.2	26523.2	23935.4	27152.1	18678.7	17253.1	14679.9	34303.3	23043.4	12030.6	14720.6	15563.9	30816.8	16038.9
Q86V48	LUZP1	Leucine zipper protein 1	60796	69243.9	59222.1	81001.9	66503.1	56358	66725.2	88864.6	73269.3	64965.2	71617.5	58188.4	66875.4	66871.5	63170.3
Q86VB7	CD163	Scavenger receptor cysteine-rich type 1 protein M130	16124.8	12873.5	8731.67	7896.36	19659.2	11944	10910.4	8203.25	5378.14	12050.5	9079.65	12420.5	10665.3	8063.65	12672.3
Q86XR2	NIBAN3	Protein Niban 3	23731.7	24098	34765.7	27582.2	39052.7	35262.7	28208.4	29904.9	28301.1	36157.2	40925.6	31337.5	38346.2	33797.9	36056.1
Q8IWU2	LMTK2	Serine/threonine-protein kinase LMTK2	102726	36228.3	55909.6	51353.8	75612.2	44095.6	64376.8	16178.2	34032	22745.3	76474.9	46036.9	44779.8	22754.7	56365.8
Q8IY47	KBTBD2	Kelch repeat and BTB domain-containing protein 2	12563.3	18400.1	36039.6	29992.3	NaN	NaN	NaN	16148.9	19575.8	34118.7	28938.3	26138.6	51700.5	3191.64	18194.1
Q8IZJ3	CPAMD8	C3 and PZP-like alpha-2-macroglobulin domain-containing protein 8	NaN	243.462	NaN	NaN	840.117	780.773	NaN	NaN	NaN	189.302	NaN	NaN	NaN	NaN	NaN
Q8N108	MIER1	Mesoderm induction early response protein 1	881.028	NaN	1112.3	5856.1	2330.07	NaN	NaN	1465.39	150.994	2593.96	NaN	970.371	NaN	1527.2	NaN
Q8N1N4	KRT78	Keratin, type II cytoskeletal 78	54644.8	36554.9	66943.7	NaN	60983.4	70260.2	91085.1	50502.7	80245.7	46146.2	NaN	33824.6	60095.6	NaN	50681.5
Q8NBP7	PCSK9	Proprotein convertase subtilisin/kexin type 9	1972.53	6171.42	NaN	9626.45	16136	14740.5	4913.12	24753	8075.61	NaN	14933.1	8264.46	11192.2	13925.2	14984
Q8NER1	TRPV1	Transient receptor potential cation channel subfamily V member 1	6852.46	29998.3	21530.9	NaN	NaN	NaN	NaN	NaN	NaN	3118.96	NaN	NaN	NaN	6316.5	NaN
Q8TAQ9	SUN3	SUN domain-containing protein 3	63369.9	63122.9	60002.1	50034.4	50089.2	58180.5	76154.6	32572.2	35974.6	66733.3	69654.4	60423.8	57922.6	59176.8	46759.1
Q8TBZ0	CCDC110	Coiled-coil domain-containing protein 110	79830.9	40774	85104.7	20863.2	74059.3	131256	91361.1	60645.2	31189.2	36331.4	57355.4	40666.9	49738.9	28279.3	73366.4
Q8TDI0	CHD5	Chromodomain-helicase-DNA-binding protein 5	17822.9	NaN	20046.5	19387.9	10816.5	NaN	NaN	NaN	NaN	23728.2	5104.91	NaN	NaN	NaN	5767.35
Q8TEV9	SMCR8	Guanine nucleotide exchange protein SMCR8	NaN	NaN	NaN	NaN	NaN	NaN	9108.91	NaN	NaN	NaN	NaN	NaN	NaN	NaN	NaN
Q8WUD6	CHPT1	Cholinephosphotransferase 1	4133.31	NaN	NaN	NaN	NaN	NaN	NaN	18785	13661.1	10914.3	NaN	NaN	23870.7	NaN	17759.9
Q8WYN0	ATG4A	Cysteine protease ATG4A	122845	237178	67568.6	58472.2	139918	77525.6	116115	81278.1	96225.4	135235	99457.1	67391.4	59197.2	65275.7	233090
Q8WZ42	TTN	Titin	188495	256947	177157	177978	158567	143217	146336	90757	125681	186689	162960	251722	151291	166111	173797
Q92186;Q92187	ST8SIA2;ST8SIA4	Alpha-2,8-sialyltransferase 8B;CMP-N-acetylneuraminate-poly-alpha-2,8-sialyltransferase	49.2868	1952.74	NaN	NaN	NaN	3606.1	NaN	3210.63	NaN	NaN	10367.4	4692.22	3064.14	NaN	NaN
Q92496	CFHR4	Complement factor H-related protein 4	42761.5	27545.8	27534.4	41084.5	43590.5	35563.4	46304.3	48588.7	41573.4	41183.5	39028.9	33791.4	36582.9	34840.3	46861
Q92556	ELMO1	Engulfment and cell motility protein 1	NaN	4562.04	10248.7	NaN	NaN	1594.62	NaN	1767.72	NaN	NaN	NaN	NaN	7272.25	NaN	NaN
Q92820	GGH	Gamma-glutamyl hydrolase	NaN	18281.6	12935.5	15546.6	21203.6	8935.82	NaN	NaN	NaN	15153.3	12930	17471.3	NaN	NaN	14897.2
Q92954	PRG4	Proteoglycan 4	62007.3	66349	81758.7	78068.6	74025.2	85060.8	90791.6	78841.5	99339	72683.9	81807.2	73853.3	81978.9	78884.3	99267.7
Q93009	USP7	Ubiquitin carboxyl-terminal hydrolase 7	NaN	20815.4	16020.5	16031.2	9506.3	20038.3	13379.5	9578.95	9009.15	15194.1	17664.4	41966.1	7213.87	NaN	7720.98
Q969T7	NT5C3B	7-methylguanosine phosphate-specific 5'-nucleotidase	NaN	169756	NaN	78974.4	NaN	NaN	80767.2	58402.5	81676.8	51539.9	65322.5	69858.3	75590.3	57435.5	NaN
Q96DA0	ZG16B	Zymogen granule protein 16 homolog B	NaN	27411.8	NaN	NaN	NaN	NaN	NaN	NaN	NaN	NaN	NaN	NaN	NaN	NaN	NaN
Q96DR5	BPIFA2	BPI fold-containing family A member 2	NaN	35765.4	NaN	NaN	NaN	NaN	NaN	NaN	NaN	NaN	NaN	NaN	NaN	NaN	NaN
Q96HI0	SENP5	Sentrin-specific protease 5	39352.8	38634	31895.9	NaN	35846.8	35485.8	NaN	NaN	57846	53641.3	69692	51624.3	59563.9	48888.5	NaN
Q96IY4	CPB2	Carboxypeptidase B2	467664	464270	447966	438973	480201	437387	430359	424270	440655	454797	497959	494425	455921	458445	459542
Q96KN2	CNDP1	Beta-Ala-His dipeptidase	277767	301711	319411	318322	315848	287198	310452	278738	299329	295709	298990	284736	301953	290266	274618
Q96LL4	C8orf48	Uncharacterized protein C8orf48	NaN	28055.9	12376.6	43009.1	NaN	NaN	NaN	NaN	NaN	NaN	NaN	14376.7	55556.6	NaN	48089.1
Q96PD5	PGLYRP2	N-acetylmuramoyl-L-alanine amidase	1.03512e+06	943617	946741	959445	949807	1.00991e+06	962071	962972	953858	961714	984761	989862	831642	933083	942248
Q96QG7	MTMR9	Myotubularin-related protein 9	24279.6	23816.1	38189.2	NaN	125276	NaN	NaN	5654.78	28309.3	16966.3	40743.6	NaN	21099.9	7364.33	8707.15
Q99459	CDC5L	Cell division cycle 5-like protein	5.27671e+06	4.44846e+06	5419054	5606363	5298484	5.6997e+06	5.52302e+06	5.0118e+06	5586371	5099672	5.42643e+06	5.72677e+06	5677634	4.99832e+06	5888149
Q99969	RARRES2	Retinoic acid receptor responder protein 2	18916.2	23524	18290.9	15705.3	19377.9	15404.3	20135.3	23650.5	24819.5	25606.3	27102	20030.2	23101.9	24684.5	23299.3
Q9BQ89	FAM110A	Protein FAM110A	83217	69579.8	70913.8	92261.5	87283.8	57319.4	43069.4	76900.7	42071.3	71178.3	100900	83646	121569	108820	96532
Q9BQA1	WDR77	Methylosome protein 50	NaN	15510.4	NaN	62665.5	62951.9	NaN	NaN	NaN	NaN	29232.7	6234.86	29379.3	NaN	20768.5	5991.99
Q9BWP8	COLEC11	Collectin-11	28583.5	30955.8	17799.9	34300.4	33891.9	43518.7	25649.1	30863.6	25329.7	25634.5	35791.7	22938.9	29451.6	24037.2	17157.1
Q9BXR6	CFHR5	Complement factor H-related protein 5	38288.9	49231.9	34959.6	46088.3	49197.9	48137.7	38290.7	58185.3	48527.8	50324	47044.1	36236.1	50695.5	47062.8	45264.6
Q9BXT5	TEX15	Testis-expressed protein 15	NaN	NaN	NaN	NaN	NaN	NaN	NaN	NaN	NaN	NaN	NaN	NaN	NaN	NaN	NaN
Q9H299	SH3BGRL3	SH3 domain-binding glutamic acid-rich-like protein 3	41281.3	48253.4	55556.8	44623.2	69370.9	39191	44702.2	43651.6	48984	73215.5	50989.8	52373.7	47084.2	48485.2	51226.6
Q9H8L6	MMRN2	Multimerin-2	36872.5	38122.4	39464.3	44544.6	54952.8	38789.8	34210.6	41431	38513.6	39435.2	37549.7	22406	35996.8	42869.9	38435.3
Q9HBI1	PARVB	Beta-parvin	17857.2	15018.1	14001.2	13864.3	6668.52	18050.8	14708.7	12872.6	16223.3	14742.7	6189.78	7004.12	8323.69	10542	18467.8
Q9HC84	MUC5B	Mucin-5B	NaN	16994	NaN	NaN	NaN	NaN	NaN	NaN	NaN	NaN	NaN	NaN	NaN	NaN	NaN
Q9HDC9	APMAP	Adipocyte plasma membrane-associated protein	48599.4	46127.2	42956.6	46267.2	39815	50157.7	44869.6	51709.6	45922.4	44326.9	45544.2	47705.4	40256.2	55002.7	46531.9
Q9NP80	PNPLA8	Calcium-independent phospholipase A2-gamma	566122	464856	456160	401617	507044	471191	471141	406717	471414	504602	444827	436154	419491	454548	450432
Q9NPH3	IL1RAP	Interleukin-1 receptor accessory protein	32877.5	40365.7	40736.3	31564.8	36633.4	36664.3	32739.8	45538.7	35066.3	31876.3	30307.5	26507.7	35097.2	66677.6	42030.3
Q9NQ79	CRTAC1	Cartilage acidic protein 1	128232	145995	138132	151616	146389	151182	143730	126216	146414	145481	130984	142701	136015	154503	138222
Q9NR96	TLR9	Toll-like receptor 9	25409.2	9012.6	NaN	8392.12	NaN	10639.7	41635.7	NaN	NaN	NaN	30456.7	NaN	NaN	6963.24	NaN
Q9NR97	TLR8	Toll-like receptor 8	25914.4	71672	12743.8	17765.6	35339.6	NaN	NaN	25941.8	NaN	45962.4	NaN	NaN	22909.5	NaN	31121.3
Q9NZP8	C1RL	Complement C1r subcomponent-like protein	312107	285034	292434	297490	314936	293033	308014	272956	267350	312183	282534	293000	277650	272175	274204
Q9NZT1	CALML5	Calmodulin-like protein 5	NaN	110974	NaN	NaN	NaN	NaN	NaN	NaN	NaN	NaN	NaN	NaN	NaN	NaN	NaN
Q9P2S5	WRAP73	WD repeat-containing protein WRAP73	95017	119140	92627.8	94488.2	90144.4	103934	104283	88469.4	94201	101890	90859	93892.7	106429	73410.4	85659.2
Q9UBC9	SPRR3	Small proline-rich protein 3	16734.9	262180	NaN	NaN	NaN	NaN	NaN	NaN	NaN	NaN	NaN	13939.2	NaN	NaN	NaN
Q9UBE0	SAE1	SUMO-activating enzyme subunit 1	47568.1	46976.2	40756.2	42936	53264.5	68449.6	47954.6	73792.5	62350.2	52236.9	56755.7	82335.1	56624.2	44810.7	61890.6
Q9UBG3	CRNN	Cornulin	1820.85	46995.6	NaN	NaN	NaN	NaN	NaN	NaN	NaN	NaN	NaN	NaN	NaN	NaN	NaN
Q9UGM3	DMBT1	Deleted in malignant brain tumors 1 protein	NaN	90714.6	NaN	NaN	NaN	NaN	NaN	NaN	NaN	NaN	NaN	NaN	NaN	NaN	NaN
Q9UGM5	FETUB	Fetuin-B	176879	180299	225958	207566	194548	179434	200800	179221	171686	170384	205972	147122	222378	212936	213355
Q9UHG3	PCYOX1	Prenylcysteine oxidase 1	77098.5	92716.6	98769.5	93330.9	92740.9	86880.6	84288.5	80420.5	84519.3	85494	98223	88156.5	91229.2	73149.2	85857.4
Q9UK55	SERPINA10	Protein Z-dependent protease inhibitor	129843	127882	131116	124590	136509	160449	124246	105432	135400	126877	137497	125949	120908	108993	124871
Q9UKU0	ACSL6	Long-chain-fatty-acid--CoA ligase 6	10496.2	23925.3	NaN	NaN	NaN	NaN	29406.3	NaN	NaN	26230.9	NaN	NaN	NaN	NaN	NaN
Q9UNN8	PROCR	Endothelial protein C receptor	28172.9	19401.5	27373.6	18191.5	23607.2	17115	42679.6	9915.75	32404	16753.8	23099	21361.3	30167.5	23351.8	24460.2
Q9UNW1	MINPP1	Multiple inositol polyphosphate phosphatase 1	359214	178934	251390	274106	250956	467822	509921	315455	273069	204611	356161	158852	280948	340253	392493
Q9Y2G9	SBNO2	Protein strawberry notch homolog 2	NaN	NaN	NaN	NaN	NaN	NaN	NaN	NaN	NaN	NaN	NaN	4428.12	NaN	NaN	NaN
Q9Y490	TLN1	Talin-1	44379.8	44477.7	50517.5	52323.1	53096.2	48964.4	54979.4	58533.2	55169.6	45896.9	56279.7	56135.3	62865.6	56794.2	65236.3
Q9Y4F1	FARP1	FERM, ARHGEF and pleckstrin domain-containing protein 1	303008	331462	264444	245504	259849	296557	293247	277309	317159	214319	286097	229301	261288	281431	285881
Q9Y5Y7	LYVE1	Lymphatic vessel endothelial hyaluronic acid receptor 1	30282.2	25428.9	31982.3	28788.1	31996.7	31424.4	43149.3	51107.7	43163	26611.7	28954.8	36530.3	29986.7	29684.8	24229.1
Q9Y646	CPQ	Carboxypeptidase Q	NaN	NaN	NaN	NaN	NaN	NaN	NaN	NaN	NaN	NaN	NaN	NaN	NaN	4202.31	NaN
Q9Y6K1	DNMT3A	DNA (cytosine-5)-methyltransferase 3A	18678.3	25785.7	29888.1	24156.4	18097.9	NaN	NaN	NaN	NaN	21264.6	25428.1	72147.8	NaN	63020.3	29323.5
Q9Y6R7	FCGBP	IgGFc-binding protein	102836	112316	98674	106749	77536.4	98924.5	107817	115028	119806	103584	119958	101309	107584	114194	123642
Q9Y6Z7	COLEC10	Collectin-10	80350.7	89688.7	91847.8	90508.9	79818.5	77981.2	113414	113165	77499.8	86226.4	79167.1	87117.5	101621	80495.1	77397.4

## Sheet: SP3
PG.ProteinGroups	PG.Genes	PG.ProteinDescriptions	[1] C1.raw.PG.Quantity	[2] C2.raw.PG.Quantity	[3] C3.raw.PG.Quantity	[4] Spike1_1.raw.PG.Quantity	[5] Spike1_2.raw.PG.Quantity	[6] Spike1_3.raw.PG.Quantity	[7] Spike2_1.raw.PG.Quantity	[8] Spike2_2_20241205200122.raw.PG.Quantity	[9] Spike2_3.raw.PG.Quantity	[10] Spike3_1.raw.PG.Quantity	[11] Spike3_2.raw.PG.Quantity	[12] Spike3_3.raw.PG.Quantity	[13] Spike4_1.raw.PG.Quantity	[14] Spike4_2.raw.PG.Quantity	[15] Spike4_3.raw.PG.Quantity
A0A075B6H7	IGKV3-7	Probable non-functional immunoglobulin kappa variable 3-7	206334	178663	138396	128010	174747	202635	123460	174115	286250	128064	74141.8	134808	237152	141647	121010
A0A075B6H9	IGLV4-69	Immunoglobulin lambda variable 4-69	96882.2	104986	77188.3	91391.5	80922.8	72145.6	113232	87403.5	92497.4	73951.7	86046.1	52066.9	49945.8	88482.7	57555.7
A0A075B6I0	IGLV8-61	Immunoglobulin lambda variable 8-61	930120	1.04506e+06	932174	1.0115e+06	938935	884323	977375	836767	672943	702267	676488	725736	697360	706232	780382
A0A075B6I7	IGLV5-48	Probable non-functional immunoglobulin lambda variable 5-48	NaN	18333.4	NaN	10017.7	NaN	NaN	11375.5	9118.18	5929.21	NaN	6821.04	11572.6	NaN	17857.9	17426.1
A0A075B6I9	IGLV7-46	Immunoglobulin lambda variable 7-46	175231	115597	173375	140727	111235	103475	110140	143810	129024	121391	151760	167907	136474	124167	127676
A0A075B6J9	IGLV2-18	Immunoglobulin lambda variable 2-18	111743	168806	210825	206088	237637	245635	256154	172472	110895	183955	262599	146646	147950	191863	183875
A0A075B6K4	IGLV3-10	Immunoglobulin lambda variable 3-10	181322	175741	174431	175171	142710	132184	200178	178751	106281	129038	130040	115284	133222	158109	111738
A0A075B6K5	IGLV3-9	Immunoglobulin lambda variable 3-9	1.10368e+06	1.36234e+06	1.29503e+06	1.3602e+06	1.17769e+06	922251	1.3836e+06	1.10315e+06	609846	955586	722577	791926	539107	639633	611833
A0A075B6Q5	IGHV3-64	Immunoglobulin heavy variable 3-64	111827	193423	205944	184822	204379	179344	191348	182277	191115	223291	224063	201552	190276	196739	209975
A0A075B6R2	IGHV4-4	Immunoglobulin heavy variable 4-4	162078	157920	162680	120455	174863	195577	165237	174633	156665	146341	120104	172833	103611	137750	136808
A0A075B6R9;A0A0C4DH68	IGKV2D-24;IGKV2-24	Probable non-functional immunoglobulin kappa variable 2D-24;Immunoglobulin kappa variable 2-24	2.19714e+06	2572209	2.19334e+06	2.08254e+06	2.24753e+06	2.16045e+06	1.65732e+06	1.77287e+06	2.377e+06	2.4519e+06	1938450	1.88582e+06	1.6801e+06	2.16815e+06	2314653
A0A075B6S5	IGKV1-27	Immunoglobulin kappa variable 1-27	100367	325779	93643.5	118812	266421	443244	384310	498964	423845	387539	49693.2	368946	407696	380234	430653
A0A075B6S6	IGKV2D-30	Immunoglobulin kappa variable 2D-30	415366	500545	405525	418185	481074	417641	370361	375289	324608	431773	357370	369739	273456	343083	348284
A0A087WSX0	IGLV5-45	Immunoglobulin lambda variable 5-45	213969	249625	280441	291671	253855	126140	215629	178317	227023	235799	243591	226595	241961	148992	276146
A0A087WSY4	IGHV4-30-2	Immunoglobulin heavy variable 4-30-2	19155.7	15166.9	30757.3	11221	18604.6	20315.2	22181.2	37772.6	26487.7	25433.1	27207.7	9732.33	22233.5	6231.34	11418.8
A0A087WSY6	IGKV3D-15	Immunoglobulin kappa variable 3D-15	1.25132e+06	1.11696e+06	1.269e+06	1.28158e+06	1.29416e+06	1.13549e+06	1.09683e+06	1.42034e+06	1.41718e+06	1.34622e+06	1.44048e+06	1.46141e+06	1.41243e+06	1.35489e+06	1.67143e+06
A0A087WSZ0	IGKV1D-8	Immunoglobulin kappa variable 1D-8	65576.4	66580	66265.7	83270	47118.7	61665.7	62555	76672.2	62924.4	74017.9	70690.9	66190.4	60818.7	41542.3	52241.1
A0A087WW87;P01614	IGKV2-40;IGKV2D-40	Immunoglobulin kappa variable 2-40;Immunoglobulin kappa variable 2D-40	115565	124366	98486.2	178529	162625	179387	198889	186779	236157	185359	156406	189080	179808	140053	187876
A0A0A0MRZ8	IGKV3D-11	Immunoglobulin kappa variable 3D-11	NaN	5945.52	NaN	NaN	NaN	2606.03	14099.8	NaN	NaN	NaN	NaN	NaN	NaN	NaN	NaN
A0A0A0MS14	IGHV1-45	Immunoglobulin heavy variable 1-45	88264.6	85368.8	71840	83441.9	85696.4	101423	79805.6	84338.7	118265	172851	94595.3	138460	155867	131835	126146
A0A0A0MS15	IGHV3-49	Immunoglobulin heavy variable 3-49	265940	254086	319136	249610	265531	270830	300062	222481	292028	321244	274505	318503	300209	322276	318000
A0A0A0MT36	IGKV6D-21	Immunoglobulin kappa variable 6D-21	79387.8	94359.8	111253	106526	109560	142282	183195	125026	110468	76309	58377.5	117967	90581.8	105309	133203
A0A0A0MT89	IGKJ1	Immunoglobulin kappa joining 1	378902	433707	435720	431878	384811	367544	387794	311380	342700	355537	396689	420961	428251	435549	371046
A0A0B4J1U3	IGLV1-36	Immunoglobulin lambda variable 1-36	272855	55379	63583.9	31707.5	8482.57	22486.3	62758	22613.3	NaN	74722.1	14894.7	645340	NaN	38359.7	NaN
A0A0B4J1U7	IGHV6-1	Immunoglobulin heavy variable 6-1	1.05121e+06	1.12819e+06	1.07238e+06	1.09171e+06	1.02383e+06	1.08113e+06	1.01739e+06	1.04771e+06	1.16807e+06	1.10018e+06	1.08021e+06	1.11786e+06	1028101	1026547	1.09392e+06
A0A0B4J1V0	IGHV3-15	Immunoglobulin heavy variable 3-15	270568	278601	263654	313475	285267	269020	256000	237364	297817	317134	295238	248666	273066	234102	246463
A0A0B4J1V1	IGHV3-21	Immunoglobulin heavy variable 3-21	30606.3	40852.7	NaN	11881.9	28798.2	6515.92	17712.9	11948.2	48384.9	23392.2	53563.4	46644.2	3969.69	549.144	17473.8
A0A0B4J1V2	IGHV2-26	Immunoglobulin heavy variable 2-26	301218	311572	299698	282496	269747	294015	273391	301590	307937	280730	315626	329153	318531	277599	307080
A0A0B4J1V6	IGHV3-73	Immunoglobulin heavy variable 3-73	953907	1045854	872798	990355	1089606	881013	896502	971589	1074509	1.11729e+06	1.10176e+06	1.05386e+06	1.27308e+06	1.22006e+06	1.2258e+06
A0A0B4J1X5	IGHV3-74	Immunoglobulin heavy variable 3-74	1146700	1.35088e+06	1.31811e+06	1.16275e+06	1.0824e+06	1.26409e+06	1.58312e+06	1536514	1.52855e+06	1.40966e+06	1.47768e+06	1.59789e+06	1.4621e+06	1.43223e+06	1.49974e+06
A0A0B4J1X8	IGHV3-43	Immunoglobulin heavy variable 3-43	207942	275985	23025.6	261422	309255	276826	205796	343958	443056	413236	411135	429942	369472	405165	396973
A0A0B4J1Y8	IGLV9-49	Immunoglobulin lambda variable 9-49	263629	263238	252981	259920	276577	275410	265788	266136	259500	262520	249477	267950	274480	272422	259070
A0A0B4J1Y9	IGHV3-72	Immunoglobulin heavy variable 3-72	216371	280393	313718	296877	292825	329762	388918	363887	448563	424691	380673	390010	387568	372770	404600
A0A0B4J2D9;P0DP09	IGKV1D-13;IGKV1-13	Immunoglobulin kappa variable 1D-13;Immunoglobulin kappa variable 1-13	257602	344660	328569	368404	330056	301319	356149	359487	308025	319317	314165	329792	363657	286108	326977
A0A0B4J2H0	IGHV1-69D	Immunoglobulin heavy variable 1-69D	281655	279387	313051	263355	263963	282225	269992	305124	284355	335786	281763	334494	346438	297963	358377
A0A0C4DH24	IGKV6-21	Immunoglobulin kappa variable 6-21	237737	184955	313735	236061	209396	97038.5	209922	274960	200368	152872	185531	158556	181101	136635	137565
A0A0C4DH25	IGKV3D-20	Immunoglobulin kappa variable 3D-20	608975	1.89175e+06	1.46145e+06	1.30875e+06	1.47633e+06	1.86555e+06	1.42091e+06	1.65561e+06	1.14917e+06	1.70753e+06	1.49668e+06	1.58464e+06	1.11714e+06	1.45485e+06	873383
A0A0C4DH29	IGHV1-3	Immunoglobulin heavy variable 1-3	83325.9	93331.4	96177.1	88730.6	98094.4	80178.7	93693.5	74021	108681	90819.2	99121.3	92992.3	93737.6	107236	81434.8
A0A0C4DH31	IGHV1-18	Immunoglobulin heavy variable 1-18	214547	250500	251032	219162	275342	255142	282213	263521	285799	332677	249930	250234	294643	261173	300934
A0A0C4DH32	IGHV3-20	Immunoglobulin heavy variable 3-20	34852.4	57568.5	47531.8	46211.2	59366.1	72030.3	58744.6	51627.3	63007.4	45523.7	55622.1	46555.7	50730.9	68503.3	47986.4
A0A0C4DH33	IGHV1-24	Immunoglobulin heavy variable 1-24	176414	195664	168218	166107	163648	162545	203970	175593	163173	202573	183360	175890	211097	216705	193707
A0A0C4DH34	IGHV4-28	Immunoglobulin heavy variable 4-28	492179	494311	498564	448198	391157	482976	487640	575255	507871	509102	493513	467963	555511	428302	474513
A0A0C4DH35	IGHV3-35	Probable non-functional immunoglobulin heavy variable 3-35	1.48557e+06	1536026	1.39686e+06	1.2961e+06	1350209	1.34365e+06	1.26328e+06	1.19438e+06	1.31547e+06	1.0097e+06	773434	777656	1.00461e+06	853184	1.16998e+06
A0A0C4DH36	IGHV3-38	Probable non-functional immunoglobulin heavy variable 3-38	417065	426213	337096	356183	357086	403178	445672	402009	491441	451458	397095	429171	477392	445942	495631
A0A0C4DH38	IGHV5-51	Immunoglobulin heavy variable 5-51	2.0163e+06	2.19782e+06	2.06197e+06	2.17714e+06	2.082e+06	2311992	2051324	2319322	2.42524e+06	2.26849e+06	2.27978e+06	2.33744e+06	2.39593e+06	2484103	2.5438e+06
A0A0C4DH39	IGHV1-58	Immunoglobulin heavy variable 1-58	12118.3	NaN	NaN	13192.2	9396.18	10990.6	NaN	20177.2	32455.7	11420.2	47293.5	7898.35	41087.4	29689.8	15296.9
A0A0C4DH41;P01825	IGHV4-61;IGHV4-59	Immunoglobulin heavy variable 4-61;Immunoglobulin heavy variable 4-59	57574.2	85334.2	17723	25550.4	75731.7	54582.4	77615.4	90549.1	21822.3	21617.9	57781.6	47311	37947.8	52995.9	89591.2
A0A0C4DH43	IGHV2-70D	Immunoglobulin heavy variable 2-70D	702484	792217	847965	674680	731435	902428	998999	912446	974641	1.06985e+06	818262	855500	1.03912e+06	995475	818072
A0A0C4DH67	IGKV1-8	Immunoglobulin kappa variable 1-8	521281	647198	511104	503151	490272	453600	588034	511303	506061	498146	482721	395180	465190	514478	549723
A0A0C4DH73;P01611	IGKV1-12;IGKV1D-12	Immunoglobulin kappa variable 1-12;Immunoglobulin kappa variable 1D-12	1.80742e+06	1.86685e+06	2269728	2.2025e+06	2.09623e+06	1.6188e+06	1.99179e+06	1.66282e+06	1.73725e+06	1.61967e+06	1794695	1.53399e+06	1.16387e+06	1.58636e+06	1.74023e+06
A0A0G2JMI3	IGHV1-69-2	Immunoglobulin heavy variable 1-69-2	NaN	NaN	6922.55	NaN	8753.09	2725.96	NaN	20790.7	10304.1	NaN	NaN	29277.9	28492	13996.4	19145.5
A0A0G2JS06	IGLV5-39	Immunoglobulin lambda variable 5-39	173349	185156	163779	180911	176067	170195	149173	164805	171745	142580	172379	148451	170220	183135	173579
A0A0J9YVY3	IGHV7-4-1	Immunoglobulin heavy variable 7-4-1	18913.9	21202.9	17459.9	10301.3	10642.5	15256.4	21668.9	15514.3	26156.6	16676.7	10852.5	15270.3	27639.7	33522.3	23445
A0A0J9YX35	IGHV3-64D	Immunoglobulin heavy variable 3-64D	734817	653589	763904	590943	667673	698876	749131	803738	831607	851450	802224	824743	884861	885445	843624
A0A0J9YXX1	IGHV5-10-1	Immunoglobulin heavy variable 5-10-1	271636	392725	469992	325741	317237	387197	303229	334089	359546	336786	362615	365107	338135	366689	318304
A0A1B0GTC6	C3orf85	Uncharacterized protein C3orf85	NaN	NaN	NaN	NaN	1213.45	NaN	NaN	NaN	NaN	NaN	NaN	3706.15	NaN	3185.87	NaN
A0M8Q6	IGLC7	Immunoglobulin lambda constant 7	11432.3	31915.5	4963.12	NaN	NaN	NaN	NaN	NaN	NaN	NaN	NaN	NaN	NaN	NaN	NaN
A2NJV5	IGKV2-29	Immunoglobulin kappa variable 2-29	8539265	8677484	7651331	7989992	8795632	8754139	11694566	10970323	8.24905e+06	9127294	5737754	10279623	4.81717e+06	8.32078e+06	6046268
A6NIV6	LRRIQ4	Leucine-rich repeat and IQ domain-containing protein 4	97226.1	56344.7	93627	81788.9	62624.5	78288.3	57548.3	74075.7	72699.7	59843.3	79855.3	80833.8	70806	52848.2	60031.9
O00187	MASP2	Mannan-binding lectin serine protease 2	136416	160804	152241	147170	132197	126451	142249	181321	174715	158100	192390	144599	192348	180154	184974
O00391	QSOX1	Sulfhydryl oxidase 1	600500	533017	638138	632956	590387	613333	626367	657706	761033	659163	687025	711960	651770	632096	704572
O00533	CHL1	Neural cell adhesion molecule L1-like protein	22432.5	30271.9	24903.9	30006.2	27506.2	28256.1	30714.4	27902.1	27197.2	32842.8	28005	23936.9	22269.8	27066.2	26604.4
O14786	NRP1	Neuropilin-1	9162.01	4894.41	NaN	NaN	4043.56	9427.98	13986.1	7357.91	6391.89	7511.01	NaN	NaN	9558.53	1354.22	2844.24
O14791	APOL1	Apolipoprotein L1	970356	1.0123e+06	948434	963506	945868	1.01559e+06	1.07489e+06	999243	985263	1.02028e+06	1.06291e+06	1.06327e+06	994261	1.0205e+06	1.02188e+06
O43493	TGOLN2	Trans-Golgi network integral membrane protein 2	NaN	NaN	NaN	NaN	NaN	NaN	1153.73	NaN	NaN	NaN	NaN	NaN	NaN	NaN	NaN
O43866	CD5L	CD5 antigen-like	1630260	1.7613e+06	1.82975e+06	1.71657e+06	1.72122e+06	1.85365e+06	1.95396e+06	1.74928e+06	1792935	1925756	1807960	1.81554e+06	1.80589e+06	1.82145e+06	1.80418e+06
O60242	ADGRB3	Adhesion G protein-coupled receptor B3	NaN	NaN	NaN	NaN	NaN	NaN	NaN	NaN	NaN	NaN	NaN	NaN	NaN	NaN	NaN
O60814;P06899;P23527;P33778;P57053;P58876;P62807;Q16778;Q5QNW6;Q8N257;Q93079;Q99877;Q99879;Q99880	H2BC12;H2BC11;H2BC17;H2BC3;H2BC12L;H2BC5;H2BC4;H2BC21;H2BC18;H2BC26;H2BC9;H2BC15;H2BC14;H2BC13	Histone H2B type 1-K;Histone H2B type 1-J;Histone H2B type 1-O;Histone H2B type 1-B;Histone H2B type F-S;Histone H2B type 1-D;Histone H2B type 1-C/E/F/G/I;Histone H2B type 2-E;Histone H2B type 2-F;Histone H2B type 3-B;Histone H2B type 1-H;Histone H2B type 1-N;Histone H2B type 1-M;Histone H2B type 1-L	19689.4	21396.2	17937.9	26321.7	12184.7	16479.2	8719.65	3619.56	24010.9	5029.09	12070	7187.97	14677.5	8308.65	12247.8
O75083	WDR1	WD repeat-containing protein 1	NaN	NaN	109604	69330.7	52061.8	56690	NaN	76997.9	43173.6	NaN	9767.32	60225.7	61336.7	57936.7	34993
O75144	ICOSLG	ICOS ligand	NaN	7868.59	17266.6	NaN	NaN	10809.7	21546.4	NaN	15338.9	5215.84	7298.45	6084.34	NaN	8063.45	NaN
O75339	CILP	Cartilage intermediate layer protein 1	4390.23	2068.33	5109.44	5505.87	4140.24	4101.88	3176.24	8192.58	5184.06	9551.32	8242.53	9896.6	3141.46	8980.14	NaN
O75636	FCN3	Ficolin-3	258004	350010	337543	295402	365719	414137	418348	407655	393382	406680	378410	390431	453047	425650	462252
O75882	ATRN	Attractin	583386	604527	622201	570612	610671	612395	621032	615521	629390	640339	590773	622703	612496	607648	647479
O95399	UTS2	Urotensin-2	30455.9	14829.7	36702.5	29482	33936.6	25603.4	26296.3	35062.2	17762.4	28533.2	12755.7	16749.3	13815.2	29523.3	18219.7
O95445	APOM	Apolipoprotein M	518897	665380	574548	482807	506645	557475	678369	577958	455021	508439	513014	521483	507738	532180	621604
O95497	VNN1	Pantetheinase	22198.3	21926.8	23240	20832.6	15932.5	22116.2	28108.7	19292.3	23258.1	25250.4	21684.6	23051.2	24536.1	21326.2	28902.3
O95803;Q9H3R1	NDST3;NDST4	Bifunctional heparan sulfate N-deacetylase/N-sulfotransferase 3;Bifunctional heparan sulfate N-deacetylase/N-sulfotransferase 4	5364.94	4224.31	19382.8	10270.3	31681.2	33912.7	34048.1	28274.7	38258.6	42762.3	31580.5	21719.3	23307	15465.7	42266.3
P00338	LDHA	L-lactate dehydrogenase A chain	61711.3	43754.7	33895.1	35564	41410	53379.4	33123.5	62239.2	20365.8	51591.3	59543.3	37920.6	25184.1	43946.1	40554.8
P00450	CP	Ceruloplasmin	8754020	9515181	9679906	9200248	9057368	9803435	9558374	9615390	8718573	8846137	8159477	9048407	8786493	9232920	8610035
P00488	F13A1	Coagulation factor XIII A chain	191745	136182	140688	151979	146835	145410	158079	177392	154505	239877	149239	156639	164517	147342	163514
P00558	PGK1	Phosphoglycerate kinase 1	22874.1	21418.3	17270.4	27409.3	33091.2	23358.1	16497	16599.8	19356.4	18564.9	24357.1	26393.5	20798.1	26503.1	22625.1
P00734	F2	Prothrombin	3.43653e+06	4.05826e+06	4.04639e+06	3.76595e+06	3.68893e+06	3.83876e+06	4141293	3.53636e+06	3.4568e+06	3.74129e+06	3.50891e+06	3.59232e+06	3485100	3.44753e+06	3.31326e+06
P00736	C1R	Complement C1r subcomponent	950769	1.04741e+06	1.06806e+06	999559	1.03902e+06	1.04479e+06	1.10674e+06	1.03147e+06	1.05082e+06	1.04328e+06	1.02601e+06	1.00027e+06	1.00292e+06	1.01746e+06	1.04667e+06
P00738	HP	Haptoglobin	65103732	72052952	69338824	65582172	66361448	68138792	69883352	64763016	53086252	57657088	55572196	55871228	53442140	54853280	53696436
P00739	HPR	Haptoglobin-related protein	1.53509e+06	1.833e+06	1.85406e+06	1617648	1.77862e+06	1.78457e+06	2.08627e+06	1.73338e+06	1.56742e+06	1.73293e+06	1.51593e+06	1.56618e+06	1.68869e+06	1.76196e+06	1.73399e+06
P00740	F9	Coagulation factor IX	257440	267055	251814	250691	244482	274402	269049	256785	312942	287738	269780	274329	303463	277641	315455
P00742	F10	Coagulation factor X	734846	727194	761176	652673	645313	736780	823864	790591	777995	797095	777463	815829	797268	766556	824460
P00746	CFD	Complement factor D	101025	99418.5	112749	105880	105962	106419	92642.8	100999	93389.7	98814	105056	93971.7	91164.6	97071.7	86974.6
P00747	PLG	Plasminogen	7311609	8192515	8261400	7.62802e+06	7.80364e+06	8233171	7.99178e+06	7.80707e+06	8554193	8747381	8328153	8574850	8133723	8107843	7943114
P00748	F12	Coagulation factor XII	855771	1071215	1.15477e+06	1.11827e+06	1.11647e+06	1.15654e+06	1.13458e+06	1.1136e+06	1.22425e+06	1231306	1.11125e+06	1.13664e+06	1.0735e+06	1.10961e+06	1114907
P00751	CFB	Complement factor B	5.92887e+06	7.02843e+06	6624028	6116674	6281154	6569253	6.60656e+06	6585292	6715351	6.5199e+06	6460627	6.73278e+06	6.60909e+06	6567572	6.56422e+06
P00915	CA1	Carbonic anhydrase 1	39464.7	42582.2	65008.8	42777.6	58724.4	48101.4	70933.8	53165.9	74521.9	57464.2	53077.1	35831.7	73721.2	60457.7	66008.8
P00918	CA2	Carbonic anhydrase 2	37082	433770	354818	918554	869802	616970	341964	17813.8	253854	35390	30477.9	22761.1	26924.8	16543.9	22736
P01008	SERPINC1	Antithrombin-III	3.932e+06	4.09582e+06	4.03997e+06	3.76466e+06	3.81228e+06	3.97307e+06	3.8597e+06	3809418	3606664	3.53879e+06	3.56702e+06	3.53576e+06	3.47959e+06	3376828	3502882
P01009	SERPINA1	Alpha-1-antitrypsin	36967844	48278484	46807960	46026532	38380560	39990804	55825632	40508812	23456136	26494610	23669004	24217238	23990826	22357598	23992280
P01011	SERPINA3	Alpha-1-antichymotrypsin	10036965	11705072	11319514	10174814	10920478	11606663	11656998	11883708	11561517	11571239	10956769	11772586	11187787	10595739	11436153
P01019	AGT	Angiotensinogen	1751434	2.25079e+06	2272771	1884858	1.7748e+06	1.95276e+06	2.40393e+06	2141786	1.75009e+06	1.67685e+06	1.80187e+06	1.81624e+06	2029760	1.7196e+06	2.15455e+06
P01023	A2M	Alpha-2-macroglobulin	27180574	29408834	28651664	27002398	27308816	28574754	28200636	27897910	29433434	28842870	28152232	28889364	27964278	27683026	26899172
P01024	C3	Complement C3	26063548	28782364	28876032	26022230	26564602	27854646	28041324	27657420	28316462	27304826	26770288	27017062	27223060	26252674	26266170
P01031	C5	Complement C5	1.76357e+06	1.94576e+06	1908285	1.71715e+06	1.76746e+06	1.85717e+06	1.97916e+06	1945032	1.97332e+06	1.93228e+06	1.87664e+06	1.88558e+06	1.93934e+06	1.88318e+06	1.9729e+06
P01033	TIMP1	Metalloproteinase inhibitor 1	34997	38406.3	71145.6	60886.9	50662.7	52016.7	64797.5	59546.6	35293.7	47395.8	62460.6	46780.4	56266.5	56859.3	45294.1
P01034	CST3	Cystatin-C	207642	228906	172297	146582	191242	220868	173867	188427	201665	172056	182437	246490	226323	216201	218688
P01042	KNG1	Kininogen-1	10160495	11830863	11894224	11332259	11116063	11733026	11942118	11203250	12135114	12358048	10997101	11714491	11255360	11538656	10696043
P01344	IGF2	Insulin-like growth factor II	101590	84642.7	102409	80623.1	82146.2	59504.6	123996	88565.8	34957.5	29429.8	64787.8	57488.1	73593	60049.5	83654.9
P01591	JCHAIN	Immunoglobulin J chain	737321	1.04639e+06	981876	923905	744143	742890	1.05621e+06	792316	467229	546421	532383	513406	646087	439883	637237
P01593;P01594	IGKV1D-33;IGKV1-33	Immunoglobulin kappa variable 1D-33;Immunoglobulin kappa variable 1-33	939838	907460	998029	962200	865656	795503	984824	942994	737216	807968	455094	764581	554459	593994	596969
P01597;P04432	IGKV1-39;IGKV1D-39	Immunoglobulin kappa variable 1-39;Immunoglobulin kappa variable 1D-39	230699	115846	554681	501775	472761	487284	549187	521865	378956	591637	332169	278755	358834	306835	232201
P01599	IGKV1-17	Immunoglobulin kappa variable 1-17	468709	515092	459397	505318	481641	401941	400369	326514	359544	381863	444611	382840	359183	344974	394703
P01601	IGKV1D-16	Immunoglobulin kappa variable 1D-16	260605	330650	244532	265665	161377	294230	216885	245286	134288	167101	197766	206505	183423	211918	268819
P01602	IGKV1-5	Immunoglobulin kappa variable 1-5	906721	1.29757e+06	1.22559e+06	1.16055e+06	1.18541e+06	699421	1.18096e+06	1.02986e+06	1.34475e+06	1156277	1.21883e+06	958691	1.14207e+06	1.02101e+06	1.33625e+06
P01619	IGKV3-20	Immunoglobulin kappa variable 3-20	11748874	13169328	12417294	13325036	12044252	11952728	11592770	10632130	9810118	12256581	9356856	11315303	11360962	11415139	8912126
P01624	IGKV3-15	Immunoglobulin kappa variable 3-15	7.31374e+06	7419655	8.24569e+06	7.56395e+06	7882533	7029799	6451571	7.78658e+06	8.15569e+06	6705112	6633368	6778129	5040257	5.46602e+06	6991071
P01699	IGLV1-44	Immunoglobulin lambda variable 1-44	313656	695603	480791	597560	504502	446556	641463	499577	307815	303384	357841	392785	255580	48455.4	294048
P01700	IGLV1-47	Immunoglobulin lambda variable 1-47	1.98004e+06	2.17934e+06	1.9631e+06	2.30352e+06	1.61563e+06	1.92041e+06	1.90871e+06	2.0461e+06	1722329	1.5556e+06	1.38316e+06	1.48827e+06	1.55575e+06	1.33849e+06	1239450
P01701	IGLV1-51	Immunoglobulin lambda variable 1-51	733885	795242	533322	767733	915253	430498	624088	441854	439083	497548	384810	359161	408053	145993	383954
P01703	IGLV1-40	Immunoglobulin lambda variable 1-40	350839	312865	280072	303620	238301	305470	315645	278488	270146	214375	224832	287699	270188	177297	186796
P01704	IGLV2-14	Immunoglobulin lambda variable 2-14	733186	855077	787022	818318	675509	688332	784725	831197	648564	809684	649065	584935	611925	517327	505995
P01705	IGLV2-23	Immunoglobulin lambda variable 2-23	2810.34	184031	205253	207647	159308	234695	278778	97978.2	184526	190597	235642	259065	216647	152494	242704
P01706	IGLV2-11	Immunoglobulin lambda variable 2-11	405731	320054	311135	314465	303067	304169	308318	270387	211903	232994	249210	224040	235952	218161	223512
P01709	IGLV2-8	Immunoglobulin lambda variable 2-8	707394	694742	649562	680667	638203	659736	796819	590900	482982	507703	487853	508026	486855	502282	551831
P01714	IGLV3-19	Immunoglobulin lambda variable 3-19	460198	432418	446887	522822	491154	489578	587903	593196	392787	441266	344002	376346	366636	328009	503227
P01715	IGLV3-1	Immunoglobulin lambda variable 3-1	51447.3	NaN	NaN	27725.3	NaN	8389.74	35821.9	NaN	NaN	NaN	49066.3	NaN	NaN	31332.8	24196
P01717	IGLV3-25	Immunoglobulin lambda variable 3-25	987004	1.17748e+06	1.00657e+06	1.02202e+06	947636	906299	1.14238e+06	1.03541e+06	644064	767273	829210	775541	767722	676206	684025
P01718	IGLV3-27	Immunoglobulin lambda variable 3-27	296991	290482	332712	353124	334733	304209	318338	304803	220183	202410	227392	217383	228429	220138	207402
P01721	IGLV6-57	Immunoglobulin lambda variable 6-57	395508	386547	390019	378367	388899	410612	469634	393314	292889	311214	307631	276386	238982	255859	172572
P01742	IGHV1-69	Immunoglobulin heavy variable 1-69	138551	157393	138210	121240	121119	147254	121482	129137	141479	131299	165288	139650	139437	159838	142312
P01743	IGHV1-46	Immunoglobulin heavy variable 1-46	223197	313400	288972	218060	235045	260658	293060	268148	282499	255004	254800	252936	340526	195288	334157
P01762	IGHV3-11	Immunoglobulin heavy variable 3-11	95947.4	59091.9	120673	85755.4	61775.1	97205.3	96302.3	61292.7	112149	71250.6	69963.3	81773.3	66279.1	68618.7	68231
P01763	IGHV3-48	Immunoglobulin heavy variable 3-48	35096.6	55074.9	59354.9	23125.1	47234.8	33347.9	37064.6	37269.1	51736.2	57064.1	70717.5	57333.4	53136.5	62766	87224
P01764	IGHV3-23	Immunoglobulin heavy variable 3-23	121992	116443	132953	181384	169905	128011	141714	128732	169872	167499	171604	140147	112916	142284	146872
P01766	IGHV3-13	Immunoglobulin heavy variable 3-13	191433	278652	311638	260023	287474	293058	314110	287873	373169	213996	361872	242143	344917	421102	385825
P01767	IGHV3-53	Immunoglobulin heavy variable 3-53	33225.1	43419.8	31501.5	42704.1	30134	34797.4	52978	77217.2	32029.9	29368.7	53481.5	63384.4	66677.6	62856.8	58402.7
P01768;P0DP03	IGHV3-30;IGHV3-30-5	Immunoglobulin heavy variable 3-30;Immunoglobulin heavy variable 3-30-5	3.0857e+06	3192349	3.17999e+06	2741522	2.95985e+06	2.92513e+06	3.06305e+06	2.98186e+06	3.2873e+06	2.81228e+06	3442506	3487248	3.27463e+06	3266477	3545191
P01780	IGHV3-7	Immunoglobulin heavy variable 3-7	1.83025e+06	2.38487e+06	2.28008e+06	2.01657e+06	2.31311e+06	2129359	2.63873e+06	2565868	2302186	2199206	2.03028e+06	2219711	2418605	2047477	2.19813e+06
P01782	IGHV3-9	Immunoglobulin heavy variable 3-9	1.81989e+06	1870321	1.74402e+06	1.73753e+06	1.91718e+06	1.73864e+06	1.8791e+06	1835124	1945203	2.0149e+06	1.77922e+06	1.75535e+06	1.82195e+06	1.75761e+06	1.90828e+06
P01814	IGHV2-70	Immunoglobulin heavy variable 2-70	NaN	NaN	7177.74	14163.6	9085.59	42377	96342.6	46153	13507.8	13193.3	30173.4	32624.2	41541.9	50689.6	19787.8
P01817	IGHV2-5	Immunoglobulin heavy variable 2-5	83854.1	206254	159240	104446	157669	182862	263766	214267	98057.6	108849	119601	173993	180138	171579	153521
P01824	IGHV4-39	Immunoglobulin heavy variable 4-39	70610.3	48668.1	65928.5	61283.7	58508.2	78673.8	102668	87724	63252.2	67734	66212.4	88568.6	59738.5	60727.3	75901.9
P01833	PIGR	Polymeric immunoglobulin receptor	76102.1	71327.6	72644.9	75269.2	71664.1	89489.3	77826.4	74976.8	94225.7	80897.7	93424.9	84424	75036.6	73494.5	74259.1
P01834	IGKC	Immunoglobulin kappa constant	70683920	115414736	110044608	104626760	96447976	85530352	81355240	76863928	74157400	68653256	59644304	57227656	71750552	70074496	54557372
P01854;P0DOX4	IGHE;	Immunoglobulin heavy constant epsilon;Immunoglobulin epsilon heavy chain	12369.7	13071.7	14746.3	20504.6	13785.8	21851.1	15233.7	13057.2	15605.7	13244.9	15405.7	21126.4	13776.2	14851.9	11464.5
P01859	IGHG2	Immunoglobulin heavy constant gamma 2	102080784	105896864	102771496	106567488	103434712	103657904	101701280	94212656	94808720	98049296	94545504	91016304	88687080	90410392	86669064
P01860	IGHG3	Immunoglobulin heavy constant gamma 3	20159988	24756492	26387786	24139718	23698604	26573346	29330624	26163146	24872034	26160398	24489486	25288228	23645558	25955972	23142384
P01861	IGHG4	Immunoglobulin heavy constant gamma 4	27030716	30727526	29913994	30017352	29689532	30281988	27946880	26047214	26008754	27361440	24496002	26708500	25493104	25325094	21395220
P01871	IGHM	Immunoglobulin heavy constant mu	12633964	18168642	16971110	16528681	17063972	17915484	15513593	15176819	15545643	16565520	15482942	15498881	15278784	16126406	14718547
P01876	IGHA1	Immunoglobulin heavy constant alpha 1	67362768	70293784	72963896	67993064	70189040	79545360	70529616	69766368	67654576	67936144	67125424	73811408	65795016	69036288	67773864
P01877	IGHA2	Immunoglobulin heavy constant alpha 2	35210856	32226762	29727662	28120128	22839066	14701487	5.89491e+06	6.93442e+06	5782844	5.56719e+06	5.7878e+06	4.08864e+06	4.58222e+06	3901002	4127636
P01880	IGHD	Immunoglobulin heavy constant delta	732231	781851	778399	730399	690704	709600	759666	722367	742972	774241	726078	823560	818630	746165	759282
P02042	HBD	Hemoglobin subunit delta	NaN	18282.7	7473.4	9406.07	4709.05	18414.9	8135.63	8085.71	6545.62	8260.44	10071.3	17346	NaN	6077.83	6777.51
P02533	KRT14	Keratin, type I cytoskeletal 14	NaN	18651.7	23494.2	74143.2	26820.6	8027.06	20575.5	23937.4	NaN	NaN	NaN	NaN	NaN	270419	NaN
P02538	KRT6A	Keratin, type II cytoskeletal 6A	NaN	4737.13	5863.54	48787.6	21581.5	12248.2	48324.3	38098.2	NaN	2792.77	NaN	NaN	20621.9	109357	12914.4
P02647	APOA1	Apolipoprotein A-I	53111312	70797896	76904408	78799632	72466552	64364408	92572008	58947860	31587918	33820304	30460198	28260612	27115374	30402802	24817294
P02649	APOE	Apolipoprotein E	2378578	2712182	2.62887e+06	2586912	2.50058e+06	2.64449e+06	2.56965e+06	2.39418e+06	2.48459e+06	2588205	2449632	2.37167e+06	2427358	2.47483e+06	2.30334e+06
P02652	APOA2	Apolipoprotein A-II	1.14233e+06	1.95506e+06	2114294	1.51717e+06	1.47948e+06	1.50947e+06	1.25983e+06	1.14364e+06	2.52414e+06	1.00161e+06	1.15952e+06	1.17073e+06	1.00555e+06	1.03542e+06	895027
P02654	APOC1	Apolipoprotein C-I	2.29542e+06	2.93003e+06	2.89471e+06	2952161	2900770	2.70104e+06	2.98748e+06	2.68088e+06	1.94212e+06	2.26232e+06	1.93936e+06	2.05087e+06	1.77383e+06	1.96576e+06	1.63861e+06
P02655	APOC2	Apolipoprotein C-II	70624.8	91539	121578	96357	78408.4	57196.5	75291.5	98602.2	116554	84400.3	104410	93629.3	80972.5	83685	99988
P02656	APOC3	Apolipoprotein C-III	585082	886663	995161	670080	741351	686328	681153	701099	958945	737204	748425	695351	709696	647564	743245
P02671	FGA	Fibrinogen alpha chain	437210	274964	284330	321834	323620	748377	342076	309970	300339	1.65004e+06	355825	315626	313224	433980	281124
P02675	FGB	Fibrinogen beta chain	222919	63976.9	66319.1	105249	117396	1.15988e+06	98674.5	80517.1	61773.7	5.51604e+06	128061	90363.9	90042.8	293876	74977.2
P02679	FGG	Fibrinogen gamma chain	420340	138841	139484	198429	214335	2146032	193337	166269	136863	9864139	229093	150562	154417	522920	135543
P02741	CRP	C-reactive protein	137867	151302	145415	527485	505843	482862	345626	320430	332153	245605	204447	269498	228840	181380	207197
P02743	APCS	Serum amyloid P-component	6.24822e+06	6533090	6.06003e+06	6422483	5734095	5.67042e+06	4.84646e+06	5.9929e+06	4288785	4.65573e+06	4911045	4626443	4.28616e+06	4940040	4689985
P02745	C1QA	Complement C1q subcomponent subunit A	1482755	1487301	1.65545e+06	1.82766e+06	1.75201e+06	1.64225e+06	1.62835e+06	1.50443e+06	1.65416e+06	1.90295e+06	1.64203e+06	1.66421e+06	1.60871e+06	1.66592e+06	1.59846e+06
P02746	C1QB	Complement C1q subcomponent subunit B	991649	1.02749e+06	941107	913509	920626	1.02412e+06	1.00712e+06	927696	1.00165e+06	948061	1.01927e+06	1.01316e+06	1.08587e+06	937681	994493
P02747	C1QC	Complement C1q subcomponent subunit C	2.28232e+06	2.40185e+06	2165657	2194577	2114381	2.03723e+06	2336294	2246434	1964193	2.16986e+06	2.0611e+06	2.0877e+06	1.83229e+06	2.06242e+06	1.69722e+06
P02748	C9	Complement component C9	1.27276e+06	1.37473e+06	1.40219e+06	1.2915e+06	1.3123e+06	1.43368e+06	1.4854e+06	1.47522e+06	1.54522e+06	1.46967e+06	1.52358e+06	1.47836e+06	1.52723e+06	1480180	1.54459e+06
P02749	APOH	Beta-2-glycoprotein 1	9976388	10844981	10196951	10383434	10374108	10301578	10531987	9714505	7.17783e+06	7.64934e+06	6.84918e+06	7.25939e+06	6937382	7.38715e+06	6256564
P02750	LRG1	Leucine-rich alpha-2-glycoprotein	228270	417010	330205	294626	281092	269794	238820	261607	239660	228028	274974	246337	261705	209565	256897
P02751	FN1	Fibronectin	4.28802e+06	4.09418e+06	4026058	4.00549e+06	3.95685e+06	3.92242e+06	4119570	3.88349e+06	3.81864e+06	4632797	3.98421e+06	3.89563e+06	3.81764e+06	3.70204e+06	3779686
P02753	RBP4	Retinol-binding protein 4	2782875	2.59249e+06	2.60139e+06	2.66461e+06	2.76516e+06	2518119	2.46163e+06	2.26223e+06	2.59505e+06	2578011	2.43158e+06	2.54173e+06	2.40349e+06	2559802	2445750
P02760	AMBP	Protein AMBP	2598794	2.5547e+06	2736692	2.43429e+06	2.5686e+06	2.77442e+06	2.76554e+06	2.62337e+06	2.73767e+06	2.7158e+06	2.69848e+06	2.70253e+06	2.77484e+06	2685775	2.60154e+06
P02763	ORM1	Alpha-1-acid glycoprotein 1	5796818	8411343	8276996	6.77505e+06	5853813	7.10626e+06	10618174	7449094	3.91449e+06	4415186	3650866	5195804	5339680	4.18696e+06	4729511
P02765	AHSG	Alpha-2-HS-glycoprotein	4.93606e+06	8488411	8258289	6694822	6.43861e+06	7295086	7.94742e+06	7.0728e+06	5088013	5833254	5064111	5.21314e+06	5.71029e+06	5367338	5752683
P02766	TTR	Transthyretin	3.35339e+06	4219591	4949656	4.46647e+06	4.12415e+06	3.33559e+06	4.56072e+06	4.61051e+06	4835144	5204316	3.36997e+06	3.67078e+06	3134819	3504919	3.49279e+06
P02768	ALB	Albumin	714052096	797802624	729460800	720595264	716326912	826081344	688304064	697521280	709781120	772150464	744610240	766222336	738468800	772598976	650620352
P02774	GC	Vitamin D-binding protein	11467776	12058291	11472935	11858273	11686524	11784776	10607763	11001556	10290555	10251009	11093214	10798818	10533899	10385863	10329864
P02775	PPBP	Platelet basic protein	1.55961e+06	1952243	1.96031e+06	2.07529e+06	1.78901e+06	1.6743e+06	2.41138e+06	1.74906e+06	999927	1.21018e+06	1.08296e+06	1.04171e+06	906820	1.03921e+06	950597
P02776	PF4	Platelet factor 4	953197	828365	703989	775598	625188	635421	676815	845735	374584	497440	314944	400794	334155	440888	421152
P02786	TFRC	Transferrin receptor protein 1	65909.4	61268	70609.1	78340.2	69488.4	74853	74070.6	83661.9	92105.9	79496.3	91123.8	79498.9	80758.3	70706.2	81428.6
P02787	TF	Serotransferrin	98632920	109073504	106328160	108363728	108452160	114897536	103987992	98536432	104154088	107647376	101161472	106417744	93733432	104915136	92483784
P02788	LTF	Lactotransferrin	NaN	NaN	11013.9	9000.22	1039.07	NaN	20437.9	11344.8	NaN	15815.7	NaN	18965.4	NaN	NaN	NaN
P02790	HPX	Hemopexin	43710220	54136492	52823204	47391112	48364408	53585960	58235308	53086604	46635036	48904168	45336172	46793456	45271748	44654084	46276908
P03950	ANG	Angiogenin	32671.9	34169	21087.9	37064.2	36621.4	29514.3	40070.5	45841.3	70968.8	65782.8	41418.7	44216.3	58375.6	54713.9	28260
P03951	F11	Coagulation factor XI	166705	174218	167917	173817	164941	160095	158757	181641	181074	182212	190729	185377	168258	179041	185854
P03952	KLKB1	Plasma kallikrein	1.16947e+06	1352002	1317769	1.30104e+06	1.29114e+06	1.36321e+06	1.34671e+06	1.2176e+06	1.30591e+06	1.32421e+06	1280711	1.28047e+06	1299424	1.34723e+06	1.29169e+06
P04003	C4BPA	C4b-binding protein alpha chain	4.7491e+06	5.11962e+06	5.31469e+06	4800156	4938205	5318227	5689512	5233312	5.22836e+06	5.25988e+06	4.88433e+06	5208451	5550614	5337029	5.37832e+06
P04004	VTN	Vitronectin	5841372	6591248	6.43244e+06	5.95891e+06	5.88183e+06	6.22813e+06	6.46856e+06	6475246	6214742	6241678	6.13073e+06	6.33893e+06	6.52809e+06	6565599	6.53314e+06
P04040	CAT	Catalase	18401.7	23248.1	20215.5	41645.3	18912.8	27823.6	43669	26707	52507.2	31600.8	NaN	7584.08	13274.4	4231.42	NaN
P04070	PROC	Vitamin K-dependent protein C	104330	111410	115104	101118	112528	106526	111791	110223	95897.6	101544	105248	105531	98063.7	98471.1	118283
P04075	ALDOA	Fructose-bisphosphate aldolase A	23300.3	9900.48	10911.7	7261.01	17637.1	10505.4	15729	18439.2	12127.4	19379.4	13511	6367.37	14539	25352.2	6899.44
P04083	ANXA1	Annexin A1	NaN	NaN	NaN	NaN	NaN	NaN	NaN	NaN	NaN	NaN	NaN	NaN	NaN	16613.8	NaN
P04114	APOB	Apolipoprotein B-100	5.68382e+06	6.02506e+06	6173276	5.64606e+06	5683916	6040943	6416662	6232413	6.47607e+06	6078308	6023841	6.15899e+06	6272937	5.90139e+06	6.006e+06
P04180	LCAT	Phosphatidylcholine-sterol acyltransferase	88949.6	138645	166565	118631	115407	103588	142715	104963	81332.8	113627	115728	111833	123209	113851	139559
P04196	HRG	Histidine-rich glycoprotein	3.69237e+06	4243463	4375351	4.15497e+06	4056783	4.32188e+06	4348304	4068402	3.99646e+06	3883444	3.71525e+06	3.94078e+06	3.90977e+06	3.77364e+06	3.79616e+06
P04211	IGLV7-43	Immunoglobulin lambda variable 7-43	903247	1.1548e+06	977679	887980	782749	885209	815517	786156	743048	705475	650454	699037	642826	715875	726820
P04217	A1BG	Alpha-1B-glycoprotein	5475052	6251673	6.80633e+06	6.16636e+06	5.58876e+06	5747145	6886262	5.73447e+06	3065775	3.58038e+06	3.39607e+06	3.37328e+06	3.51274e+06	3495573	3.65868e+06
P04264	KRT1	Keratin, type II cytoskeletal 1	48009.4	69341.1	46726.8	251543	202537	81525.6	110079	263507	48020.5	68904.1	30223.2	76737.2	85985.5	166117	41346.8
P04275	VWF	von Willebrand factor	169479	185302	185776	179606	172481	181663	175771	184104	181922	199674	195048	197643	187732	185611	180560
P04278	SHBG	Sex hormone-binding globulin	157810	148733	181944	152267	172781	186994	177879	167082	184848	208127	198068	181569	199977	192436	181730
P04406	GAPDH	Glyceraldehyde-3-phosphate dehydrogenase	17091.4	17792.6	15433	43884.3	19098.2	39438.2	255579	14127.8	76682.9	23475.5	8411.48	9907.52	9922.79	2122.94	11360.5
P04430	IGKV1-16	Immunoglobulin kappa variable 1-16	498407	543409	404572	476485	466924	412375	484691	462413	239363	336891	368286	374372	269614	328022	380283
P04433	IGKV3-11	Immunoglobulin kappa variable 3-11	2.51601e+06	2.44208e+06	2398551	2.32532e+06	2.32394e+06	2643179	2.34903e+06	2627958	1.86714e+06	2.08396e+06	2.22981e+06	2387774	2.15147e+06	2.11306e+06	1.72341e+06
P04439	HLA-A	HLA class I histocompatibility antigen, A alpha chain	9952	20937.6	34297.3	25545.2	34448.9	40800.3	38055.4	34053.2	27987.9	38737	30599.3	34791.8	34389.8	40272.4	36678
P04746;P0DTE7;P0DTE8;P0DUB6;P19961	AMY2A;AMY1B;AMY1C;AMY1A;AMY2B	Pancreatic alpha-amylase;Alpha-amylase 1B;Alpha-amylase 1C;Alpha-amylase 1A;Alpha-amylase 2B	NaN	201341	NaN	NaN	94116.6	173330	NaN	NaN	NaN	26351.3	NaN	117037	NaN	9979	NaN
P04792	HSPB1	Heat shock protein beta-1	NaN	NaN	NaN	NaN	NaN	NaN	NaN	NaN	NaN	NaN	NaN	NaN	NaN	161059	NaN
P05019	IGF1	Insulin-like growth factor I	5598.62	24239.4	23848.5	22501.3	24583.9	5903.04	22045.6	18993.1	15291.2	15928.9	21163.6	17738.1	10436.8	25670.9	5713.08
P05062	ALDOB	Fructose-bisphosphate aldolase B	29611.5	34467.8	39510.5	24625.5	33399.4	34394.3	32086.8	14688.5	31663.4	36918.3	36266.2	35294.3	36647.8	42323.2	40163.4
P05067	APP	Amyloid-beta precursor protein	15178.9	11972.7	11907.4	15174.6	13443	17845.8	19833	14387.7	7132.96	8866.97	8456.11	4295.79	9349.08	8712.3	9876.06
P05090	APOD	Apolipoprotein D	3.12414e+06	3.51658e+06	3.49377e+06	3.14421e+06	3.01788e+06	3.16988e+06	3.63082e+06	3.59084e+06	2.88028e+06	2.95823e+06	2.93301e+06	3.10829e+06	3.25286e+06	3010113	3384466
P05106	ITGB3	Integrin beta-3	7918.19	3727.32	1855.03	9166.81	7498.4	12318.6	9167.15	10871.5	10176.3	19482.1	11567.3	19132.9	15292.5	9286.61	19864.1
P05109	S100A8	Protein S100-A8	46528.4	80579.7	68613.4	239011	288118	210371	141385	143781	170499	133141	104995	122430	69599.7	48730.1	100820
P05121	SERPINE1	Plasminogen activator inhibitor 1	15082.1	22114.1	17633	36232.8	26700.2	21930.9	11986.8	18669.2	20968.3	18564.4	29950	22373.3	NaN	27663.5	8852.39
P05154	SERPINA5	Plasma serine protease inhibitor	16246.2	12806.2	21470.4	26207.1	16854.4	29451	30024.4	28202.1	27076.3	13807.5	19171.4	22177.9	42245.3	31748	28343
P05155	SERPING1	Plasma protease C1 inhibitor	3.29082e+06	3.75889e+06	3.64895e+06	3.42291e+06	3.32393e+06	3.53485e+06	3.09738e+06	3.14648e+06	2.54877e+06	2.72871e+06	2.54991e+06	2.47127e+06	2.30154e+06	2408487	2.28724e+06
P05156	CFI	Complement factor I	1.292e+06	1.39326e+06	1.35809e+06	1.31996e+06	1.28967e+06	1.32815e+06	1.34833e+06	1.34955e+06	1.44005e+06	1.44844e+06	1.44171e+06	1.43012e+06	1.44646e+06	1.41724e+06	1.453e+06
P05160	F13B	Coagulation factor XIII B chain	441526	464325	434946	427419	402704	475516	467915	475724	472219	546325	506062	482486	513067	527755	482093
P05452	CLEC3B	Tetranectin	1.05674e+06	1.09529e+06	1.16575e+06	1.10812e+06	1.01745e+06	1.13287e+06	1.08077e+06	1.04731e+06	786218	844105	869582	841761	815399	869520	784759
P05543	SERPINA7	Thyroxine-binding globulin	615442	665500	654815	585956	582310	650523	719971	696980	636091	633647	605154	674101	648500	573396	632344
P05546	SERPIND1	Heparin cofactor 2	2.04263e+06	2.20899e+06	2.13052e+06	1.88166e+06	2.02321e+06	2265484	2.37624e+06	2.30033e+06	2.39593e+06	2225634	2240383	2.29477e+06	2.38806e+06	2.23274e+06	2.34311e+06
P05556	ITGB1	Integrin beta-1	1848.39	3377.76	3132.81	1816.29	NaN	1567.16	2040.85	NaN	NaN	841.58	NaN	3631.81	3329.75	3207.91	NaN
P06276	BCHE	Cholinesterase	268394	278310	291795	268249	269892	282218	275166	305214	293251	302431	287904	297896	322749	293652	301361
P06312	IGKV4-1	Immunoglobulin kappa variable 4-1	5.83854e+06	7.61233e+06	6467768	6846557	6.69196e+06	5478906	6.98478e+06	7022411	5766465	6037893	6461056	6.21263e+06	5.9528e+06	5.08399e+06	5803658
P06331	IGHV4-34	Immunoglobulin heavy variable 4-34	2.14863e+06	1.87522e+06	1.97874e+06	1.70135e+06	1.84606e+06	2.0979e+06	2.23447e+06	2.09904e+06	2.09721e+06	1.96692e+06	1869716	1.75016e+06	2.24953e+06	1.93057e+06	2.50293e+06
P06396	GSN	Gelsolin	2.8898e+06	3320426	3.28712e+06	3.16279e+06	3.19329e+06	3.20125e+06	3083072	2.94889e+06	3077266	3.10601e+06	3.14905e+06	3.12006e+06	3097392	3116807	2.82064e+06
P06681	C2	Complement C2	695558	753878	783798	733152	764178	802023	786950	773808	806536	779625	754580	788391	798854	795003	817069
P06702	S100A9	Protein S100-A9	79256.6	124110	125938	110287	111324	120060	100667	72643.1	122218	120277	120357	116732	95610.5	112984	97860.1
P06727	APOA4	Apolipoprotein A-IV	1.76781e+06	1.9265e+06	2.15884e+06	2.31557e+06	2.05023e+06	1.81876e+06	2.85391e+06	1.73105e+06	742829	599808	614774	668875	613151	626810	642311
P06732	CKM	Creatine kinase M-type	NaN	10304	NaN	18230.6	NaN	23371.5	3257.06	3749.38	11200.4	22685.3	NaN	NaN	18443.2	30492	43946.3
P07195	LDHB	L-lactate dehydrogenase B chain	32064	23394.7	31298.4	29367.7	21524.8	27684.5	25568	25453.4	32704.1	33846.3	29385	25795.7	22269.2	30674.8	22602.9
P07225	PROS1	Vitamin K-dependent protein S	884101	897790	934184	870714	860589	899465	992833	962368	932190	904728	927948	927288	925871	887587	938562
P07237	P4HB	Protein disulfide-isomerase	3683.9	3091.42	2392.82	6383.37	4315.97	3184.05	1837.96	2569.02	NaN	2553.49	NaN	3296.61	2456.21	2601.9	NaN
P07333	CSF1R	Macrophage colony-stimulating factor 1 receptor	38546.9	20409.8	19552.6	14748.9	21088.2	29206.2	15951.1	25824.4	19912.3	16886	15327.7	23423.4	33670.7	14268.9	26820.7
P07339	CTSD	Cathepsin D	4466.34	14589.6	5192.53	8322.43	14987.6	5483.7	13995.9	15404.7	16113.2	14692.7	7982.61	8638.92	9996.93	21361	8990.66
P07357	C8A	Complement component C8 alpha chain	1019644	1.00743e+06	1.0613e+06	977288	967398	1.01145e+06	1.03079e+06	1.00819e+06	1.07246e+06	1.08771e+06	1.00575e+06	1.07252e+06	1.0748e+06	1.0884e+06	1.09079e+06
P07358	C8B	Complement component C8 beta chain	787624	791999	798305	762786	793870	853535	868892	891196	881004	880008	882865	887707	923053	850684	928218
P07359	GP1BA	Platelet glycoprotein Ib alpha chain	37736.6	78337.7	57641.5	52618.4	54822.1	55415.3	76527.9	63933.6	46231.7	59063	68119.9	52347.5	55966.7	62676.6	74024.7
P07360	C8G	Complement component C8 gamma chain	958227	1.07443e+06	1.07897e+06	1.0331e+06	994775	1.02912e+06	1.13216e+06	1.11147e+06	1.04474e+06	1.0915e+06	1.05713e+06	1.07533e+06	1.05108e+06	1.00527e+06	1.17112e+06
P07477;P07478;Q8NHM4	PRSS1;PRSS2;PRSS3P2	Serine protease 1;Trypsin-2;Putative trypsin-6	17423.8	182397	24.7684	4596.88	199781	154514	NaN	NaN	152082	NaN	NaN	NaN	NaN	NaN	NaN
P07737	PFN1	Profilin-1	100822	91377.5	91835.9	86572	86527.3	86821	78262	94727.8	104530	87587.2	104715	95031.6	99090.5	85386.3	82562.1
P07996	THBS1	Thrombospondin-1	928197	938980	995088	880339	931213	965695	1.02047e+06	993960	1.03863e+06	984784	1.02303e+06	1.06393e+06	1.03891e+06	1.0134e+06	1.06602e+06
P07998	RNASE1	Ribonuclease pancreatic	41131.8	16848	25829.3	25016.2	30196.6	15384.6	44205.7	31674.1	11818.1	26401.5	35312.9	49964.7	19901.3	21072	28627.7
P08185	SERPINA6	Corticosteroid-binding globulin	2.51189e+06	2.93692e+06	2.91946e+06	2.60329e+06	2.70596e+06	2.89274e+06	2920050	2.81067e+06	2.58309e+06	2.81345e+06	2652723	2.71961e+06	2.59081e+06	2.61925e+06	2.69593e+06
P08195	SLC3A2	4F2 cell-surface antigen heavy chain	7036.05	8776.56	12647.8	8566.41	4742.52	7095.45	19484.4	13288	1896.73	5064.9	7100.94	3288.56	NaN	NaN	122.63
P08238	HSP90AB1	Heat shock protein HSP 90-beta	NaN	NaN	NaN	NaN	NaN	NaN	6580.45	NaN	NaN	NaN	NaN	NaN	NaN	NaN	NaN
P08253	MMP2	72 kDa type IV collagenase	5461.62	7068.79	4699.21	3050.45	9396.1	8161.51	11967.4	6876.99	17847.7	8042.09	5393.54	12382.2	8746.85	8804.43	6398.36
P08514	ITGA2B	Integrin alpha-IIb	17300.2	6611.24	10495.3	9558.72	14201.2	11380.3	10965.6	18666	7360.05	21000.9	11021.6	8289.78	12070.9	8959.13	11620.3
P08519	LPA	Apolipoprotein(a)	709305	915551	912789	1.01222e+06	1.03034e+06	1.00138e+06	973688	919206	1.08286e+06	1.16644e+06	1.12372e+06	1.08318e+06	953875	1.01922e+06	1.01875e+06
P08567	PLEK	Pleckstrin	140288	147063	164453	201409	146170	179097	182076	203832	151131	168512	167929	192540	192737	155167	157524
P08571	CD14	Monocyte differentiation antigen CD14	167525	181593	178706	190592	187681	192633	176546	165800	145597	150535	156537	152588	150161	138330	159657
P08603	CFH	Complement factor H	6.39757e+06	7236749	6930202	6818661	6.70183e+06	7115891	7057855	6628742	7.19267e+06	7261900	7023638	7120638	6741152	7152017	6633823
P08637	FCGR3A	Low affinity immunoglobulin gamma Fc region receptor III-A	15936.7	48620	59370.5	49020.6	46909.8	48662	42502.4	18356.1	15593.3	7531.44	13101.4	18510	12085	9990.99	17648.1
P08697	SERPINF2	Alpha-2-antiplasmin	2.28506e+06	2.80716e+06	2674762	2541281	2.4486e+06	2.48131e+06	2.72099e+06	2.26434e+06	1.65218e+06	1.89584e+06	1.7744e+06	1.78992e+06	1.75852e+06	1.71398e+06	1.76313e+06
P08709	F7	Coagulation factor VII	64564	50827.9	42111	30522.8	25424.8	34089.9	35427.8	47518.8	51871.6	48187.8	64123.7	54405.3	26602	24047.9	49295.8
P08727	KRT19	Keratin, type I cytoskeletal 19	NaN	NaN	NaN	NaN	NaN	NaN	NaN	NaN	NaN	NaN	NaN	NaN	NaN	90162	NaN
P08779	KRT16	Keratin, type I cytoskeletal 16	NaN	NaN	NaN	NaN	NaN	NaN	NaN	NaN	NaN	NaN	NaN	NaN	NaN	8002.44	NaN
P09172	DBH	Dopamine beta-hydroxylase	44247.8	56985.6	50274.7	48278.4	46601.4	49675.4	51411.7	49034.7	50211.1	44844.5	47497.6	52336.5	53564.3	49673	58051.1
P09486	SPARC	SPARC	34547.7	31238.3	18002.7	21069.2	26369.3	8625.09	7648.24	24082.9	19995.4	24410.8	27910.5	23535.8	22149.6	13119.8	18254.9
P09871	C1S	Complement C1s subcomponent	1.06133e+06	1.13507e+06	1.14225e+06	1.12658e+06	1.16443e+06	1.15542e+06	1.15856e+06	1.10033e+06	1.18508e+06	1.17027e+06	1.19435e+06	1167151	1.14484e+06	1.11527e+06	1.1737e+06
P09972	ALDOC	Fructose-bisphosphate aldolase C	NaN	NaN	8032.24	NaN	NaN	NaN	NaN	NaN	NaN	NaN	NaN	NaN	NaN	NaN	NaN
P0C0L4	C4A	Complement C4-A	11199714	12745891	12707439	11949481	12004325	12652921	12572488	12104430	12036123	12471409	11719249	12027109	11782560	11856757	11826796
P0C0L5	C4B	Complement C4-B	3.20915e+06	3494125	3.43763e+06	2985243	2.76596e+06	3026890	3274351	3.03598e+06	2.83914e+06	2.75996e+06	2.72057e+06	2686945	2.66758e+06	2.41068e+06	2.85022e+06
P0C0S5;Q71UI9	H2AZ1;H2AZ2	Histone H2A.Z;Histone H2A.V	79007.9	76228.9	37751.5	62601.5	57937.6	57217.7	59361.8	62820.6	54100.4	25784.2	107962	92918.7	40522.7	137403	91039.6
P0CG47;P0CG48;P62979;P62987	UBB;UBC;RPS27A;UBA52	Polyubiquitin-B;Polyubiquitin-C;Ubiquitin-40S ribosomal protein S27a;Ubiquitin-60S ribosomal protein L40	11086.4	NaN	5550.14	NaN	9077.7	13903.2	8306.67	9909.52	6402.18	8202.24	4790.57	10906	10041.4	10379	10771.8
P0DJI8	SAA1	Serum amyloid A-1 protein	37405.6	32031.3	40974	39355.4	26592.4	36054	25989.8	49011	40798.2	46824.7	30209.5	35561.6	51941.3	47115.6	28313.5
P0DOX2		Immunoglobulin alpha-2 heavy chain	16953198	18224614	17778942	17611442	17438638	17999606	17697826	15857786	15506178	17731062	15343097	17733218	15332206	17238026	15834064
P0DOX3		Immunoglobulin delta heavy chain	789212	882193	883984	777567	782031	789268	886025	841097	839536	714039	723252	720584	855572	742455	834672
P0DOX5		Immunoglobulin gamma-1 heavy chain	219944976	254789216	241324992	237320736	230663024	227623680	228195616	219223664	261074880	237445856	229931600	232967040	222347296	208232832	205080048
P0DOX6		Immunoglobulin mu heavy chain	20734386	21578294	20833298	19756280	19865884	20086626	19205516	19510026	19121800	20095118	21541882	20928830	20714284	20680286	18139794
P0DOX7		Immunoglobulin kappa light chain	118842040	134241840	133985232	145747056	127332360	128257552	122890720	111358504	116904880	109771808	108140464	113117344	89768768	110348408	98737528
P0DOX8		Immunoglobulin lambda-1 light chain	73123384	80849016	83314240	73179080	71583928	74401728	79090688	67048392	55054084	62581256	55500008	58326756	55501032	50932704	53664688
P0DOY3	IGLC3	Immunoglobulin lambda constant 3	7563967	7.10559e+06	9581669	5783403	4872100	4857203	4530465	3.07968e+06	4.46013e+06	10946656	4.02555e+06	4.6996e+06	4220296	4.95823e+06	4538347
P0DP01	IGHV1-8	Immunoglobulin heavy variable 1-8	141649	206033	186889	90321.7	38915.3	10584.9	195680	98149.5	175394	159487	129080	156253	160133	180207	107078
P0DP08	IGHV4-38-2	Immunoglobulin heavy variable 4-38-2	75606.5	492771	72177	584592	537321	90402.2	108600	271124	102427	111444	82436.5	86143.3	112772	120647	113792
P0DTE1	IGHV3-38-3	Probable non-functional immunoglobulin heavy variable 3-38-3	131434	130581	118352	123132	137565	117229	143326	139701	112532	98532.2	102245	126242	63239.9	76264	136776
P10124	SRGN	Serglycin	NaN	NaN	6962.7	NaN	NaN	7292.89	14498.5	10266.7	1159.2	NaN	NaN	NaN	NaN	1789.84	NaN
P10586	PTPRF	Receptor-type tyrosine-protein phosphatase F	2611.76	2058.3	7252.21	2922.85	6974.39	12748.4	NaN	NaN	NaN	NaN	NaN	NaN	NaN	NaN	NaN
P10643	C7	Complement component C7	1.59233e+06	1655279	1629666	1.52806e+06	1543192	1.52916e+06	1.46567e+06	1.48594e+06	1.59236e+06	1.59684e+06	1.54339e+06	1.50128e+06	1.52082e+06	1.54924e+06	1.52832e+06
P10644	PRKAR1A	cAMP-dependent protein kinase type I-alpha regulatory subunit	NaN	NaN	NaN	19570.2	30552.7	33098.8	14467.2	14105	6765.14	4748.11	8448.02	6704.39	4851.84	NaN	NaN
P10720	PF4V1	Platelet factor 4 variant	1.6121e+06	2.06785e+06	1.61064e+06	1.88041e+06	1.51318e+06	1.7606e+06	1.87329e+06	1.65367e+06	706343	1.10743e+06	1.04918e+06	1.12721e+06	1.00639e+06	1.13054e+06	730436
P10909	CLU	Clusterin	4.23208e+06	4725907	4.79231e+06	4.87537e+06	4171016	4260225	5401753	4040364	2223905	2.55944e+06	2.66214e+06	2350914	2.06428e+06	2.20256e+06	2.45026e+06
P11021	HSPA5	Endoplasmic reticulum chaperone BiP	29401.4	14386.1	42639.6	32914.4	29736.9	29665.9	33642.6	20216	23110.9	27021.4	21120.1	32735.9	21544.9	31720.5	26035.1
P11142	HSPA8	Heat shock cognate 71 kDa protein	171912	NaN	35978	59506.5	21771.6	27160.8	32972	17660.6	24977.9	23869.4	18814.9	46337.2	18194.2	5825.48	22949.8
P11226	MBL2	Mannose-binding protein C	113411	143321	99655.7	113438	102656	138673	84734.3	108295	77104.6	81545	87064.9	111889	91096.7	106538	101335
P11597	CETP	Cholesteryl ester transfer protein	91687.6	97936.6	100282	84387.2	89334.9	85358.1	106543	93212.7	105093	110469	96387.5	91609	92348.4	96772.8	96858.4
P12109	COL6A1	Collagen alpha-1(VI) chain	NaN	22735.5	NaN	NaN	5283.77	NaN	NaN	NaN	NaN	NaN	NaN	NaN	NaN	NaN	NaN
P12111	COL6A3	Collagen alpha-3(VI) chain	12716.7	15959.5	18957.3	18144.1	17014.7	18104.7	16478.1	21647.1	17429.9	20825	16444.2	18493.3	25124.7	16467.1	19548
P12259	F5	Coagulation factor V	172390	161622	175947	167998	170967	154207	173065	179645	176890	184547	184951	172639	183474	165610	181031
P12814	ACTN1	Alpha-actinin-1	NaN	16248.9	19401.4	15029.9	12980.9	10282.7	10683.8	22569.5	14117.7	25247.8	25687.8	18600.4	11648	13483.3	13004.8
P12955	PEPD	Xaa-Pro dipeptidase	NaN	6538.6	12102.6	9008.52	6421.96	8098.34	9064.17	3695.31	3136.95	10332.4	4526.85	5143.58	NaN	6475.31	NaN
P13473	LAMP2	Lysosome-associated membrane glycoprotein 2	87792.1	65148.2	63248.2	61604.1	58914.7	53831.3	63145	66045.9	40640.5	40200	41433.3	40550	37888.8	42699.4	33160.8
P13591	NCAM1	Neural cell adhesion molecule 1	50350.3	29826.3	47036.2	32781.1	33256.9	45167.6	25602.3	32728.3	41014.2	39304.6	51744.2	30988.3	25806	27369.4	55230.4
P13598	ICAM2	Intercellular adhesion molecule 2	1257.06	3718.97	4248.26	3002.34	3357.4	1876.93	640.445	498.554	NaN	3607.01	NaN	2741.36	3002.49	NaN	NaN
P13645	KRT10	Keratin, type I cytoskeletal 10	56913.7	69973.5	23581.4	168475	68937.4	51780.9	22562.5	118462	27738.6	33689.8	31965.4	NaN	57649	85613.6	23424.8
P13647	KRT5	Keratin, type II cytoskeletal 5	NaN	8276.95	4390.48	20627.8	14177.4	23842.5	2419.99	68248.2	NaN	NaN	NaN	NaN	NaN	373530	NaN
P13671	C6	Complement component C6	786216	850154	861847	818961	857276	885959	841742	830335	909934	888564	873110	891136	859162	827952	825661
P13796	LCP1	Plastin-2	55418.1	59121.8	67249.3	63657.4	70859.1	65034.8	68171.5	71280.9	56412.9	49785.3	60105.7	58664.7	45856.5	60721.7	50458.7
P14151	SELL	L-selectin	113805	186857	175150	200011	145768	152784	236108	152273	76200.4	76533	82557.4	89578	98025.8	80202.2	87529.4
P14543	NID1	Nidogen-1	NaN	NaN	NaN	2103.56	NaN	1499.41	NaN	NaN	NaN	NaN	NaN	NaN	684.567	11560.9	NaN
P14618	PKM	Pyruvate kinase PKM	NaN	NaN	NaN	NaN	NaN	NaN	NaN	NaN	NaN	NaN	NaN	NaN	NaN	NaN	NaN
P14625	HSP90B1	Endoplasmin	17218.2	3235.67	NaN	6815.2	6424.44	15839.8	13081.1	3342.37	8075.58	20097.3	21389.6	13157.3	13390.9	NaN	10631.2
P14780	MMP9	Matrix metalloproteinase-9	NaN	7430.47	50296.3	22001	8132.28	18692.7	NaN	13066.5	19403.6	31994	28775.9	34842	27460.2	50301.6	30943.1
P15144	ANPEP	Aminopeptidase N	8887.18	9390.74	12522.1	14805.6	18697.2	9537.76	15445.1	11727.6	12103.6	17390.2	16343	18456.7	13317.1	14068	16571
P15169	CPN1	Carboxypeptidase N catalytic chain	327596	408894	403084	356537	355620	373198	380290	366828	382345	387459	371095	389483	367422	387690	390157
P15311;P26038;P35241	EZR;MSN;RDX	Ezrin;Moesin;Radixin	3001.26	3390.44	NaN	NaN	NaN	NaN	NaN	NaN	NaN	NaN	NaN	NaN	NaN	NaN	NaN
P15814	IGLL1	Immunoglobulin lambda-like polypeptide 1	87911.8	141894	85508.7	75718.6	112661	90177.8	90232.2	64842.2	69963.4	40989.1	68973.1	55426.5	50942.6	68612.7	50711
P16070	CD44	CD44 antigen	116975	110113	119759	95732	90147.8	63247.6	133104	73407.6	67078	70957.2	41922.3	74092.9	82627.1	69043.9	101065
P16109	SELP	P-selectin	4331.42	8544.95	16682.9	20067.1	14726	4811.67	17589.1	8319.78	14989.2	8456.52	6227.09	13072.2	11887.4	12224.1	6360.67
P16930	FAH	Fumarylacetoacetase	21813.9	28532.5	24820.7	18726.9	26092.3	19414.9	NaN	16712.5	NaN	NaN	NaN	NaN	NaN	NaN	NaN
P17655	CAPN2	Calpain-2 catalytic subunit	NaN	68526	1035.79	NaN	171063	182895	138696	173257	192712	152710	183389	223551	169546	185933	NaN
P17936	IGFBP3	Insulin-like growth factor-binding protein 3	289057	293094	315133	260353	277011	307274	325816	394251	289741	228227	240357	270472	262643	205973	240708
P18428	LBP	Lipopolysaccharide-binding protein	323302	322925	351633	331838	317073	334713	342539	345603	393431	396692	409734	383971	413062	372545	397622
P19013	KRT4	Keratin, type II cytoskeletal 4	NaN	NaN	NaN	NaN	NaN	NaN	NaN	19283.2	NaN	NaN	NaN	NaN	NaN	74293.8	NaN
P19320	VCAM1	Vascular cell adhesion protein 1	66174.4	22278.6	57056.2	58740.3	48671.3	53968.9	62009.7	70087.6	21988.4	48269.6	54029.8	51567.1	45958.6	35436.5	53444
P19652	ORM2	Alpha-1-acid glycoprotein 2	3658855	5.10711e+06	4470664	3.53682e+06	3.2501e+06	3.40644e+06	4.99303e+06	3.88405e+06	2.03715e+06	2.41587e+06	2.64124e+06	2673985	2.98192e+06	2.09544e+06	3.0512e+06
P19823	ITIH2	Inter-alpha-trypsin inhibitor heavy chain H2	8.29766e+06	8950459	8534016	8131359	8.1527e+06	8821609	8936301	8455879	8611291	8324611	8684150	8810921	8654494	8.09127e+06	8538272
P19827	ITIH1	Inter-alpha-trypsin inhibitor heavy chain H1	4.36034e+06	4.81057e+06	4822007	4567887	4640172	5.00608e+06	4940393	5.0479e+06	4786738	4.67429e+06	4743630	4728070	4.97713e+06	5.02681e+06	4431078
P20742	PZP	Pregnancy zone protein	244066	243265	239855	219338	215319	252320	244078	240779	257656	227517	243465	253855	242344	245703	249220
P20851	C4BPB	C4b-binding protein beta chain	337241	410237	383461	398095	344804	352782	448055	314662	260568	281744	295632	262693	263518	245115	291115
P21333	FLNA	Filamin-A	117360	108428	123918	122482	102994	107505	119763	103574	115386	116857	114600	119664	108666	107222	121181
P22105	TNXB	Tenascin-X	37319.6	43743.5	29355.1	34387.3	41342.3	33409.5	36015.8	38110.5	37072.4	37209.9	40821.8	37516	37386.9	36503.5	32037.3
P22352	GPX3	Glutathione peroxidase 3	402201	514757	533051	523145	410260	464713	567356	475883	425220	382385	452451	392733	317964	362132	361261
P22626	HNRNPA2B1	Heterogeneous nuclear ribonucleoproteins A2/B1	NaN	9898.86	14310.7	16922.9	19418.3	20303.2	15424.7	24454.2	17899.4	15807.6	22926.4	19369	7546.07	14964.4	15100.4
P22792	CPN2	Carboxypeptidase N subunit 2	546772	692979	634627	610060	624834	670932	665960	627133	595489	620410	572261	619069	558312	634474	636029
P22891	PROZ	Vitamin K-dependent protein Z	94756.5	91779.1	92718.2	85027.9	62972.9	82250.2	78875.2	87523.6	94891.6	79474.3	96123.6	104696	97010.4	94799.1	97584.6
P23083	IGHV1-2	Immunoglobulin heavy variable 1-2	581530	844116	834116	984828	862905	816627	859566	790692	855719	890721	873680	836645	694869	971879	867689
P23142	FBLN1	Fibulin-1	1.56061e+06	1.65627e+06	1742934	1.60373e+06	1.7265e+06	1.69707e+06	1.61759e+06	1.73167e+06	1.80024e+06	1876722	1.87197e+06	1.68342e+06	1.80023e+06	1.76875e+06	1806522
P23280	CA6	Carbonic anhydrase 6	NaN	NaN	NaN	NaN	NaN	NaN	NaN	NaN	NaN	NaN	NaN	NaN	574.804	3357.85	NaN
P23284	PPIB	Peptidyl-prolyl cis-trans isomerase B	18120	14368.7	20970	13409.6	11777.5	18944	14268.1	13098.8	13812.6	11606.6	16923.8	15329	18028.6	16584.8	18866
P23470	PTPRG	Receptor-type tyrosine-protein phosphatase gamma	3816.64	NaN	5194.25	5458.84	11275.3	NaN	23004.6	14406.9	4691.9	NaN	9923.82	9203.14	NaN	NaN	12053.6
P23528	CFL1	Cofilin-1	54206.6	60987.5	63961.7	55783.1	65864.6	65990.4	71398.7	71909.5	76073.8	67236.1	73931.8	78639.5	69101.7	82478	79074.9
P24158	PRTN3	Myeloblastin	3836.01	NaN	NaN	NaN	NaN	NaN	6924.42	NaN	NaN	NaN	NaN	NaN	NaN	NaN	NaN
P24592	IGFBP6	Insulin-like growth factor-binding protein 6	488443	143230	77872.4	132445	27482	24738.2	37919	25119	12763.7	17197	NaN	6412.38	NaN	NaN	NaN
P24593	IGFBP5	Insulin-like growth factor-binding protein 5	NaN	8086.46	8564.66	5753.63	5001.4	13149.7	11092.4	10439.4	18829.8	6444.9	9891.95	6078.12	10998.8	10685.6	17941
P24821	TNC	Tenascin	NaN	5943.34	NaN	NaN	NaN	5915.99	4656.44	NaN	5317.18	NaN	NaN	NaN	12646.5	NaN	NaN
P25098;P35626	GRK2;GRK3	Beta-adrenergic receptor kinase 1;Beta-adrenergic receptor kinase 2	33998.6	25607.7	40723.1	31325.5	21913.6	NaN	2857.61	NaN	NaN	NaN	NaN	40449.6	36958.1	43590.1	25365.8
P25311	AZGP1	Zinc-alpha-2-glycoprotein	1138642	1.51506e+06	1.48281e+06	1.4222e+06	1158407	1.21365e+06	1.75186e+06	1.28342e+06	704389	855999	726460	781706	972071	776257	801642
P26927	MST1	Hepatocyte growth factor-like protein	144704	152432	156905	148579	160407	173392	179278	174496	149076	177213	179225	178280	181490	183034	176193
P27169	PON1	Serum paraoxonase/arylesterase 1	3.35234e+06	3.76788e+06	3637015	3103906	3.31541e+06	3788831	3.6461e+06	3.62607e+06	3.64306e+06	3.28305e+06	2956357	3.57105e+06	3.46688e+06	3057165	3.06652e+06
P27487	DPP4	Dipeptidyl peptidase 4	14102.6	10661.2	15033.3	13065.7	15134.4	7834.65	12994.6	17748.3	4525.7	10410.7	8281.54	6793.64	9301.2	8351.23	4874.47
P27918	CFP	Properdin	210141	219435	232597	228411	229909	251344	224973	213679	263369	272266	241809	261563	251985	235001	242257
P29401	TKT	Transketolase	7695.91	1022.45	6225.37	7275.29	7999.07	10459.5	7504.46	5536.96	9349.46	10489.5	5012.4	NaN	9083.99	NaN	7492.18
P29622	SERPINA4	Kallistatin	580042	653660	616282	562590	597295	606797	638954	616379	683569	608824	658538	596392	660228	603651	607012
P30041	PRDX6	Peroxiredoxin-6	20392	NaN	NaN	NaN	NaN	NaN	NaN	NaN	NaN	NaN	NaN	NaN	NaN	NaN	NaN
P30101	PDIA3	Protein disulfide-isomerase A3	NaN	5537.64	NaN	NaN	8853.91	18054.5	8639.62	8679.77	NaN	NaN	3209.42	NaN	6797.08	NaN	NaN
P31025;Q5VSP4	LCN1;LCN1P1	Lipocalin-1;Putative lipocalin 1-like protein 1	NaN	NaN	NaN	NaN	NaN	NaN	NaN	NaN	NaN	NaN	NaN	NaN	NaN	17874.8	NaN
P32119	PRDX2	Peroxiredoxin-2	NaN	14753.5	66791.2	36130.6	80032.2	57293.5	47141.5	45279.4	NaN	45450.9	34619.1	53793.4	68116.6	28263.5	32119.8
P33151	CDH5	Cadherin-5	159870	190238	171831	158294	166539	179508	187389	147172	115493	144576	128653	155381	146278	119240	155833
P33908	MAN1A1	Mannosyl-oligosaccharide 1,2-alpha-mannosidase IA	20601.3	26829.3	22422	29213	22664.6	34398.7	41825.1	40925.4	41291.6	29935.7	33598.9	36913.7	36063.5	37895.5	48989.4
P34096	RNASE4	Ribonuclease 4	3049.34	11900	12215	11190.9	14213.5	16349.4	11349.5	15240.8	20642.9	17431.4	21459.3	18914.5	19635.5	28918.6	41903.8
P35030	PRSS3	Trypsin-3	284062	312685	285104	253792	269876	309069	370044	204717	307465	312069	278653	316077	248315	261789	383380
P35443	THBS4	Thrombospondin-4	60068.2	54874.8	66873.1	63745.8	65573.5	56220	37869.7	41046.1	61761.3	52694.7	55294.3	67690.5	60454.7	60870.2	63548.3
P35527	KRT9	Keratin, type I cytoskeletal 9	78294.8	27203.2	32119.7	211720	269494	76591.1	165679	390310	42284.3	24003.9	5739.16	53075	93394.8	35628.7	75668.3
P35542	SAA4	Serum amyloid A-4 protein	1.34484e+06	1.30051e+06	1.35492e+06	1.28431e+06	1.33631e+06	1.29701e+06	1.55183e+06	1.33695e+06	1064379	1.11794e+06	1.07894e+06	1.09906e+06	999039	1055338	1.00016e+06
P35555	FBN1	Fibrillin-1	NaN	NaN	NaN	NaN	NaN	NaN	NaN	NaN	NaN	NaN	NaN	NaN	NaN	NaN	NaN
P35858	IGFALS	Insulin-like growth factor-binding protein complex acid labile subunit	548193	574884	582107	566621	553630	558595	544669	556850	577077	597937	593969	572333	557311	574170	557551
P35908	KRT2	Keratin, type II cytoskeletal 2 epidermal	46014.5	139160	32276	411101	237240	203190	190880	436230	75248.8	39591.1	8386.67	NaN	117641	97691.1	58358.9
P36955	SERPINF1	Pigment epithelium-derived factor	2.35598e+06	2.63888e+06	2.55034e+06	2.39626e+06	2.44499e+06	2.54372e+06	2.31732e+06	2.33405e+06	2.66186e+06	2.50146e+06	2.51493e+06	2.57911e+06	2.50231e+06	2553248	2.58308e+06
P36980	CFHR2	Complement factor H-related protein 2	348305	360974	410966	393826	367126	339614	452724	392513	204928	279279	294981	265389	255640	290179	300684
P37802	TAGLN2	Transgelin-2	131430	164152	197149	152874	165904	190663	277643	219919	93021.1	147281	108304	120101	151934	140392	124211
P39060	COL18A1	Collagen alpha-1(XVIII) chain	23467.5	7614.96	15799.8	13920.9	NaN	12013.4	9039.84	20039.1	8899.73	25292.1	7240.66	20431.1	17245.5	21802.2	21446.3
P40189	IL6ST	Interleukin-6 receptor subunit beta	NaN	NaN	4171.36	NaN	NaN	NaN	14828.3	NaN	NaN	6353.73	9059.46	6474.8	NaN	NaN	NaN
P40197	GP5	Platelet glycoprotein V	49958.9	54709.3	66131	61980.2	56543.1	66859.9	76436.3	74558.7	57832.5	65650.4	70230.5	63490.7	77411.4	62226.8	61741.8
P41222	PTGDS	Prostaglandin-H2 D-isomerase	40097	56895.1	81168	93600.2	78165.2	48390	54640.1	38359.2	37041.5	53433.9	32371.1	43308.3	34687.1	44642.3	46018.2
P43121	MCAM	Cell surface glycoprotein MUC18	34044.9	146093	100972	87416.9	85173.6	89806	114639	85569.2	58882.1	64078.1	43697	67853.8	100567	102815	57110.6
P43251	BTD	Biotinidase	191797	194289	201876	180601	194486	186293	203580	170558	196468	195756	178036	192931	180239	191967	178908
P43356	MAGEA2	Melanoma-associated antigen 2	5186829	2.02979e+06	3.39364e+06	1.90793e+06	1.34544e+06	1.3622e+06	2.62708e+06	1.81349e+06	2.62808e+06	1.53339e+06	1.47487e+06	2.23522e+06	1659944	1.64797e+06	1913599
P43652	AFM	Afamin	2.51164e+06	2.72084e+06	2573131	2.54375e+06	2.57999e+06	2.6588e+06	2686312	2.47217e+06	2.67851e+06	2647832	2.60185e+06	2571350	2.51324e+06	2.50009e+06	2.43639e+06
P48668	KRT6C	Keratin, type II cytoskeletal 6C	NaN	NaN	NaN	NaN	NaN	NaN	NaN	20552.6	NaN	NaN	NaN	NaN	NaN	19512.1	NaN
P48740	MASP1	Mannan-binding lectin serine protease 1	178214	193820	194490	176513	195230	201590	194487	185098	208357	203891	191742	193641	203177	192012	190235
P49747	COMP	Cartilage oligomeric matrix protein	63607.8	75420	68636.6	88169	73127.1	73455.4	69928.4	78810.2	72762.1	82260.6	83567.7	73685	74728.3	82297.9	73913.8
P49908	SELENOP	Selenoprotein P	664131	614642	661817	609563	574724	627472	641637	632556	432379	410071	487648	467586	472167	477485	527614
P49913	CAMP	Cathelicidin antimicrobial peptide	55541.5	61532.5	54015.1	45839.7	65900.4	63150.4	60042.6	65932.6	83146.7	111919	111763	76964.6	112706	79460.6	84210.5
P50454	SERPINH1	Serpin H1	NaN	102563	NaN	2034.07	NaN	NaN	11057	NaN	4556.94	NaN	NaN	NaN	NaN	598.158	11104.3
P51674	GPM6A	Neuronal membrane glycoprotein M6-a	NaN	NaN	14983.4	NaN	17125.2	17501.9	16365.7	27107.9	20798.9	17214.2	22144	17941.4	15495.5	19988.1	19924.2
P51812	RPS6KA3	Ribosomal protein S6 kinase alpha-3	NaN	NaN	NaN	20251.4	NaN	NaN	NaN	NaN	NaN	NaN	NaN	NaN	NaN	NaN	NaN
P51884	LUM	Lumican	429765	466851	498881	508496	425064	394550	493212	383069	162636	200193	196352	194580	195940	187082	207939
P52566	ARHGDIB	Rho GDP-dissociation inhibitor 2	27171.2	39678	57418.8	37682.6	35100.8	57198.5	41215.1	54854.4	33416.2	35887.2	26396.6	38281.5	54099.6	38400.5	29707.5
P54108	CRISP3	Cysteine-rich secretory protein 3	33290.9	47127.7	30013.1	29988.3	38078	35011.4	56816.9	45957.3	52840.5	36820.8	59243	50446.4	52159.7	64809.8	68235.6
P54289	CACNA2D1	Voltage-dependent calcium channel subunit alpha-2/delta-1	79396.8	208075	207051	201882	264643	293174	248794	186644	133856	350004	NaN	NaN	400724	NaN	NaN
P54802	NAGLU	Alpha-N-acetylglucosaminidase	3858.68	NaN	NaN	NaN	NaN	NaN	NaN	NaN	NaN	3652.58	NaN	NaN	NaN	NaN	NaN
P55056	APOC4	Apolipoprotein C-IV	114157	115113	127292	146570	124409	121080	136807	132489	93168.3	95211	119018	122069	102355	111708	95375.6
P55058	PLTP	Phospholipid transfer protein	126674	117582	140168	104269	109887	125094	128657	107631	129820	143626	134981	122741	144691	126166	125009
P55103	INHBC	Inhibin beta C chain	NaN	NaN	NaN	NaN	NaN	NaN	2204.77	NaN	NaN	2107.46	4244.32	NaN	NaN	NaN	NaN
P55290	CDH13	Cadherin-13	17186.9	7768.22	34883.4	8383.84	9132.25	6897.63	22971.2	21002.8	NaN	NaN	NaN	NaN	11142.7	NaN	NaN
P58335	ANTXR2	Anthrax toxin receptor 2	14148.9	6433.86	9123.72	3961.03	11860.8	NaN	6448.84	4812.25	4843.98	2233.68	4766.55	7478.82	NaN	6430.75	NaN
P59665;P59666	DEFA1;DEFA3	Neutrophil defensin 1;Neutrophil defensin 3	18024.2	18994.2	25423.9	17730.2	14912.1	17182.6	23112.2	15607.9	21995.9	26925.1	20988	24977.2	19915	24469	23667.6
P60174	TPI1	Triosephosphate isomerase	2370.45	11082.9	3768.03	2578.86	9941.05	4527.83	6038.62	4022.52	6179.36	NaN	3764.31	NaN	NaN	4213.87	9212.52
P60709	ACTB	Actin, cytoplasmic 1	208444	224736	212951	217485	211862	205260	220683	191795	172876	211759	202401	180105	165854	195949	196365
P61204;P84077	ARF3;ARF1	ADP-ribosylation factor 3;ADP-ribosylation factor 1	13294.2	34555.5	32985.1	21824.3	11356.4	26424.3	22906.6	31257.1	32874.4	23936.3	29207.1	24678.2	32284	20691.8	37213.9
P61224	RAP1B	Ras-related protein Rap-1b	50104.4	41569.1	31286	36828.1	33601.1	39159.2	25617.9	19737.8	36555.1	39665.1	23878.4	35842.8	28853.8	24320.2	29480.6
P61626	LYZ	Lysozyme C	91955	99587.2	93182.2	341763	316707	308897	183491	182859	223095	214515	158386	171997	125830	172599	119863
P61769	B2M	Beta-2-microglobulin	42450.6	58179.8	44779.4	48760.2	55186.2	63009.1	78737	74809.4	26859.5	56028.9	63920.8	67206.9	37277.6	32930.7	69396.1
P61916	NPC2	NPC intracellular cholesterol transporter 2	NaN	2599.8	5523.87	NaN	NaN	NaN	5616.96	NaN	NaN	NaN	NaN	NaN	NaN	NaN	NaN
P61978	HNRNPK	Heterogeneous nuclear ribonucleoprotein K	1222.73	NaN	NaN	NaN	NaN	NaN	NaN	NaN	NaN	NaN	NaN	NaN	NaN	NaN	NaN
P62491;Q15907	RAB11A;RAB11B	Ras-related protein Rab-11A;Ras-related protein Rab-11B	31569.9	34963.8	22728.7	35965.7	26407.2	24770	23614.9	19341.9	30143.3	27976.9	18997.1	28098.2	17363.2	15267.4	20209.6
P62736	ACTA2	Actin, aortic smooth muscle	178049	173400	199184	144263	164573	230024	218562	190470	154522	143500	189005	212949	148641	184738	185060
P62805	H4C1	Histone H4	72976.1	37095.2	64256.2	47973.4	52362.3	45300.2	40931.5	81141.6	62657.2	82040.7	59748.8	70324.2	94406.6	81099.8	81250.9
P62937	PPIA	Peptidyl-prolyl cis-trans isomerase A	37848.6	22050	41440.2	77927.7	60043.5	59593.5	58123.4	55543.8	30745.2	30019.7	26468.8	30422.3	29487.1	30608.9	28880.8
P63104	YWHAZ	14-3-3 protein zeta/delta	38393.2	20250.7	17853.9	27678.6	24511	30316.2	27988.4	17555	30838.2	21902.9	23761.3	29676.3	22164.9	24524.1	23061.2
P63241;Q6IS14	EIF5A;EIF5AL1	Eukaryotic translation initiation factor 5A-1;Eukaryotic translation initiation factor 5A-1-like	NaN	1551.45	NaN	NaN	NaN	NaN	NaN	NaN	NaN	NaN	NaN	NaN	NaN	NaN	NaN
P67936	TPM4	Tropomyosin alpha-4 chain	68178.6	148814	153485	140633	162406	135451	161886	153338	21918.7	61717.4	69964	68974.8	NaN	91981.1	72543.3
P68431;P84243;Q16695;Q5TEC6;Q6NXT2;Q71DI3	H3C1;H3-3A;H3-4;H3-7;H3-5;H3C15	Histone H3.1;Histone H3.3;Histone H3.1t;Histone H3-7;Histone H3.3C;Histone H3.2	55879	23369.2	31703.2	56018.6	54500.4	41196.9	17750.8	45161.2	42923.7	39517.6	55267.5	49417.6	51624.3	69539	51205.9
P68871	HBB	Hemoglobin subunit beta	572970	782294	691271	685865	732533	571627	725270	791345	546747	759541	537769	626557	527324	503600	490182
P69905	HBA1	Hemoglobin subunit alpha	80288.9	101759	102166	100482	90632.9	83268.6	116009	102537	62904.8	79243.1	63400.9	80303.3	67618.6	68621	69354.9
P78539	SRPX	Sushi repeat-containing protein SRPX	NaN	NaN	NaN	NaN	NaN	NaN	NaN	NaN	NaN	NaN	NaN	NaN	NaN	NaN	NaN
P80108	GPLD1	Phosphatidylinositol-glycan-specific phospholipase D	346497	354205	366237	363958	375238	360879	397525	364910	384830	391878	385882	394994	400404	393214	404577
P80748	IGLV3-21	Immunoglobulin lambda variable 3-21	175322	208201	302399	303850	187373	286749	217748	193964	96894.6	145371	305865	163612	44324.9	247982	177427
P98160	HSPG2	Basement membrane-specific heparan sulfate proteoglycan core protein	21857	26908.7	29792.4	19855.9	29051.7	20701.7	27087.2	22106.4	24140.2	21366.3	21567.9	29498	20989.1	22940.6	27884.5
Q01459	CTBS	Di-N-acetylchitobiase	20720	NaN	4410.55	NaN	9434.67	10623	1947.36	1210.77	6751.86	6040.49	19473.2	4139.9	13026.4	21496.3	NaN
Q01518	CAP1	Adenylyl cyclase-associated protein 1	10762.5	6780.02	5074.77	13420.6	8725.66	10000.2	7606.72	4187.37	12841.4	9015.2	15305.7	7191.73	6889.84	3144.98	2993.76
Q02224	CENPE	Centromere-associated protein E	NaN	88.294	NaN	NaN	NaN	NaN	NaN	NaN	NaN	NaN	NaN	NaN	NaN	NaN	NaN
Q03591	CFHR1	Complement factor H-related protein 1	1.48035e+06	1.49215e+06	1.48972e+06	1.53041e+06	1.56216e+06	1.37441e+06	1.60992e+06	1.61577e+06	1.7743e+06	1.65501e+06	1.77366e+06	1.66828e+06	1.47198e+06	1.54624e+06	1.53508e+06
Q04756	HGFAC	Hepatocyte growth factor activator	315825	393151	394364	317293	294110	354186	347178	319566	318603	305273	328696	273310	319820	350754	297848
Q04760	GLO1	Lactoylglutathione lyase	NaN	NaN	NaN	8202.44	15088.3	20494.7	8984.79	NaN	NaN	NaN	NaN	NaN	NaN	NaN	NaN
Q06033	ITIH3	Inter-alpha-trypsin inhibitor heavy chain H3	522420	546336	547738	563926	515237	557145	521794	509383	536916	539582	537396	566048	518519	529243	507986
Q07954	LRP1	Prolow-density lipoprotein receptor-related protein 1	4520.9	NaN	5500	3467.35	NaN	NaN	6294.4	4864.23	NaN	NaN	NaN	3670.06	NaN	NaN	8945.92
Q08380	LGALS3BP	Galectin-3-binding protein	476951	518869	476150	441366	469645	516137	496673	496247	507414	501684	483487	535535	510987	516444	490763
Q0D2I5	IFFO1	Non-homologous end joining factor IFFO1	1451.54	NaN	5748.47	9438.61	NaN	22106.8	3051.9	NaN	5954.98	9382.45	NaN	2397.56	8021.02	362.238	18729.7
Q10588	BST1	ADP-ribosyl cyclase/cyclic ADP-ribose hydrolase 2	1175631	945532	684340	770852	772312	614368	314504	NaN	438132	NaN	NaN	NaN	NaN	NaN	NaN
Q12768	WASHC5	WASH complex subunit 5	6473.55	7816.48	35322	15582.4	19975.8	40886.1	22586.9	31079.6	21724.9	25503.5	18456.4	25658.8	57326.8	51997.3	28893.6
Q12805	EFEMP1	EGF-containing fibulin-like extracellular matrix protein 1	102110	122775	100362	110280	101415	104977	101006	109341	114867	119459	116173	109076	113190	122469	108936
Q12860	CNTN1	Contactin-1	2328.44	2674.2	5480.21	5217.07	12276.1	9484.6	10605.3	5561.14	13875.1	NaN	NaN	6887.39	14609.8	5819.61	NaN
Q12913	PTPRJ	Receptor-type tyrosine-protein phosphatase eta	13816.2	6550.59	7673.65	16326.7	12493.8	14774.7	18790.5	7131.35	NaN	11559.6	4680.92	NaN	13278.1	3888	3398.77
Q13093	PLA2G7	Platelet-activating factor acetylhydrolase	28309.4	22430.6	40396.2	40449.4	36607.6	36931.1	30132.1	26024.9	23958.9	26023.9	22982.5	31222.4	43256.6	29077.2	32160.1
Q13103	SPP2	Secreted phosphoprotein 24	92273.4	108308	121610	146670	136467	160820	156718	161746	242001	217709	244098	171824	204027	227413	121952
Q13201	MMRN1	Multimerin-1	17623.6	11542.5	16485.1	22390.3	19068.4	14563.1	15961.9	21563.8	24203.9	14465.9	33156.1	33773.9	26002.6	18693.2	25351.1
Q13740	ALCAM	CD166 antigen	NaN	1537.46	NaN	13587.6	16055.6	11767.6	13501.3	12796.9	NaN	2471.62	15393.2	8971.79	8794.1	NaN	10638.7
Q13790	APOF	Apolipoprotein F	NaN	25517.9	33519.2	18313.3	15346.9	3963.23	15453.7	16409	37316.6	21711.4	10599.2	44770.7	29408.7	42989	26336.5
Q13822	ENPP2	Ectonucleotide pyrophosphatase/phosphodiesterase family member 2	NaN	14770.7	10887.8	5467.61	NaN	5019.6	10287	14009.8	6186.06	3726.94	5704.66	6930.35	13532.3	13417.6	17370.6
Q14019	COTL1	Coactosin-like protein	32009.3	56152.3	34842	40242.7	34773.6	42542.6	31519.2	24355.6	40369.3	37030.8	55059.3	38797.1	37753.6	25140.7	58611.8
Q14126	DSG2	Desmoglein-2	NaN	NaN	NaN	NaN	NaN	NaN	NaN	6160.19	NaN	NaN	6311.7	10403.8	13346.6	NaN	NaN
Q14520	HABP2	Hyaluronan-binding protein 2	1372551	1.58307e+06	1.61208e+06	1.46498e+06	1.49965e+06	1.63028e+06	1.70702e+06	1.6631e+06	1.7847e+06	1746219	1.69884e+06	1.72279e+06	1.7361e+06	1.62095e+06	1.83158e+06
Q14624	ITIH4	Inter-alpha-trypsin inhibitor heavy chain H4	6.15506e+06	6.73305e+06	6740027	6.23155e+06	6124615	6461489	6.9386e+06	6.64512e+06	4.65715e+06	4.96835e+06	4782750	5.07257e+06	4995590	4769170	4.87341e+06
Q14643	ITPR1	Inositol 1,4,5-trisphosphate receptor type 1	342964	272438	274860	310960	326098	335706	363469	349634	252846	277571	314153	341839	305206	359695	404944
Q14766	LTBP1	Latent-transforming growth factor beta-binding protein 1	2828.62	10217	1759.05	15298.5	NaN	4079.54	15149.1	12159.2	NaN	NaN	16788.2	7915.15	NaN	NaN	2240.22
Q15063	POSTN	Periostin	4576.34	22074.5	6410.47	13176	9779.37	13198.1	11217.2	4854.79	18510.3	12890.7	15379.6	5463.91	16474.5	3909.31	20427.3
Q15075	EEA1	Early endosome antigen 1	NaN	62524.8	102156	NaN	72926.9	68466.8	226108	144608	143169	NaN	123417	NaN	205480	9738909	NaN
Q15113	PCOLCE	Procollagen C-endopeptidase enhancer 1	22104.8	31546.4	34075.3	24916.4	37886.9	36767.9	44507.8	33853	30367.1	42305.9	35685.4	44763.1	35227.6	35687.3	43012.3
Q15166	PON3	Serum paraoxonase/lactonase 3	89836.8	92024.7	91253.6	81428.3	104924	96759.3	74489.9	82456.6	98893.8	97989.2	100535	103742	142389	101394	122559
Q15485	FCN2	Ficolin-2	68155.9	89545.5	86011.1	61808	69245.8	88871.9	81974.8	97454.1	121228	72162.7	88021.4	96446.1	101906	76558.5	104226
Q15582	TGFBI	Transforming growth factor-beta-induced protein ig-h3	111248	113765	133735	122116	116194	115078	118640	116882	137066	127451	126675	128093	123633	120959	114544
Q15848	ADIPOQ	Adiponectin	67691	85201.2	80069.5	50475.2	84821.9	109367	98992.9	94973.3	116866	71003.2	60587.1	83860.4	71523.6	65640.4	67169.4
Q16270	IGFBP7	Insulin-like growth factor-binding protein 7	NaN	NaN	7319.52	NaN	6942.52	NaN	9867.43	NaN	NaN	NaN	NaN	3936.93	NaN	NaN	NaN
Q16610	ECM1	Extracellular matrix protein 1	246858	251658	291774	280097	284617	291438	277567	289152	121865	215663	150936	161997	145303	146551	142166
Q16706	MAN2A1	Alpha-mannosidase 2	14476.4	12565.7	5235.52	6349.06	4769.76	9020.92	9976.45	7897.43	10884.4	4779.07	2841.77	6243.65	6675.97	10871.9	12246.2
Q16853	AOC3	Membrane primary amine oxidase	12161	8723.62	7552.03	12447.5	NaN	4001.84	5346.86	11413.7	9665.12	9907.55	NaN	9787.22	5859.67	10722.5	9413.04
Q5T013	HYI	Putative hydroxypyruvate isomerase	624823	545869	698059	635383	839416	662396	734391	1326171	620331	602341	623563	598730	1.05742e+06	453313	523616
Q5XPI4	RNF123	E3 ubiquitin-protein ligase RNF123	NaN	NaN	NaN	NaN	7465.17	7445.35	NaN	7356.55	5115.66	3671.09	13563.1	4674.59	7389.44	NaN	NaN
Q6EMK4	VASN	Vasorin	57332.3	74927.1	54692.2	90998.1	62974.6	62419.1	61143.7	65124.3	27889.2	23482.2	20291.3	28802.8	33532.7	41251.3	40781.5
Q6P3S1	DENND1B	DENN domain-containing protein 1B	26870.9	66220.2	52390	70784.9	60928.1	35093.1	56643.5	17246.5	13277.8	37710.3	24521.7	6487.64	12500.1	13760.4	4816.52
Q6Q788	APOA5	Apolipoprotein A-V	11089.1	7419	10725.1	12574.4	6853.94	8264.2	7274.54	4914.71	8897.47	11781	14113.1	7984.19	12332.1	11089	6712.33
Q6UX71	PLXDC2	Plexin domain-containing protein 2	45123.6	48332.2	52626.2	46299.1	45353	45577.2	44806.3	52423.2	48171.1	46892.1	69505	45142.4	36730.6	43705.2	56927
Q6UXB8	PI16	Peptidase inhibitor 16	46527.4	62008.7	69215	66724.2	58039.4	51745.4	99710.1	59023.1	18983.1	31370.1	25593.5	22368.2	26595.3	31161.2	32567.9
Q6YHK3	CD109	CD109 antigen	NaN	9308.47	NaN	6112.33	5394.52	7937.97	9080.36	2185.95	7087.85	10175	NaN	NaN	NaN	NaN	NaN
Q6ZN30	BNC2	Zinc finger protein basonuclin-2	1.96512e+06	2544654	2.11865e+06	2.14607e+06	1895987	2.21604e+06	3.06611e+06	1.95149e+06	969804	1.30096e+06	1.01513e+06	1.15266e+06	1.1995e+06	1156393	690252
Q71U36;Q9BQE3	TUBA1A;TUBA1C	Tubulin alpha-1A chain;Tubulin alpha-1C chain	563940	NaN	3290.38	NaN	16911.6	9921.93	7172.46	22460.4	9000.48	9256.79	26588.4	13527.9	9580.77	12226.5	7065.08
Q76LX8	ADAMTS13	A disintegrin and metalloproteinase with thrombospondin motifs 13	21611.3	20401.1	25400.8	36539.2	21292.4	24539	24196.6	23704.7	24618.3	20360	16079.5	22697.9	14596.1	20966.8	18058.5
Q7L014	DDX46	Probable ATP-dependent RNA helicase DDX46	NaN	NaN	NaN	NaN	NaN	NaN	19244.9	4551.09	NaN	NaN	NaN	NaN	NaN	NaN	NaN
Q7Z7G0	ABI3BP	Target of Nesh-SH3	6325.46	14327.2	18038.4	15097.4	4509.07	22438.8	12388.3	10944.9	27786.7	31412.2	14265.7	20689.9	26475.1	18023.8	20527.8
Q86U17	SERPINA11	Serpin A11	7763.26	NaN	8245.08	4693.28	NaN	4796.98	12896.2	NaN	9040.68	21981	NaN	NaN	NaN	11359.4	NaN
Q86UU0	BCL9L	B-cell CLL/lymphoma 9-like protein	146093	222094	114618	156478	NaN	173935	138646	183824	NaN	221362	195047	193525	NaN	169895	194831
Q86UX7	FERMT3	Fermitin family homolog 3	38024.2	23233.9	28619.3	27289.4	31221.4	31796.9	27355.2	32340.8	23976.3	40974.6	25730.3	32886.6	26674.3	34675.7	31143.3
Q86VB7	CD163	Scavenger receptor cysteine-rich type 1 protein M130	12089.1	18182.6	16969.7	16607.6	14349.9	22326	19662.9	12161.5	25505.1	19698.5	19121.6	18448.6	20249.8	18778.5	15508.9
Q86XR2	NIBAN3	Protein Niban 3	119153	151725	126579	114090	122887	118887	111109	103100	151028	125023	142777	114534	112841	118083	129126
Q8IWU2	LMTK2	Serine/threonine-protein kinase LMTK2	NaN	17191.2	NaN	NaN	4320.75	25814.4	24601.4	41955	22405.2	NaN	6085.58	4043.14	34729.4	5880	NaN
Q8IZF2	ADGRF5	Adhesion G protein-coupled receptor F5	NaN	4927.94	NaN	3299	3947.89	3674.26	5063.57	NaN	2705.1	NaN	NaN	5061.99	4609	12194.9	NaN
Q8IZF6	ADGRG4	Adhesion G-protein coupled receptor G4	NaN	NaN	5034.47	NaN	NaN	NaN	NaN	NaN	NaN	NaN	NaN	6820.98	NaN	NaN	NaN
Q8IZJ3	CPAMD8	C3 and PZP-like alpha-2-macroglobulin domain-containing protein 8	11509.9	NaN	8358.95	7821.77	19442.8	12219.1	3511.68	NaN	16341.6	17806.9	26108.8	19893.3	19716.7	11707.9	14268.5
Q8N6C8	LILRA3	Leukocyte immunoglobulin-like receptor subfamily A member 3	6107.15	7603.59	10768.1	9743.66	10215.7	9553.61	10731.4	8326.59	6559.01	7143.23	11678.8	10667.2	9324.06	9138.38	9581.72
Q8N6K7	SAMD3	Sterile alpha motif domain-containing protein 3	83078.3	58274.7	78968	106598	110851	90828.7	64218	46866.3	74894.8	85200.9	105888	125531	78665.8	89160.9	78525.2
Q8NBP7	PCSK9	Proprotein convertase subtilisin/kexin type 9	15774.9	9356.18	2131.46	NaN	NaN	6828.49	7621.15	10953.4	7941.78	2249.11	11253.1	NaN	11899.3	3184.22	2791.63
Q8TBY8	PMFBP1	Polyamine-modulated factor 1-binding protein 1	NaN	NaN	NaN	NaN	NaN	NaN	NaN	NaN	NaN	NaN	NaN	NaN	NaN	NaN	NaN
Q8TDB8	SLC2A14	Solute carrier family 2, facilitated glucose transporter member 14	81584.6	24719.6	8552.99	4335.66	10241.3	NaN	NaN	NaN	NaN	NaN	NaN	NaN	9531.43	NaN	NaN
Q8TDL5	BPIFB1	BPI fold-containing family B member 1	NaN	1298.38	3970.23	3359.58	3009.79	7817.89	4615.51	5140.3	5397.55	NaN	3895.37	6110.07	1105.79	4980.79	1441.19
Q8WWA0	ITLN1	Intelectin-1	NaN	NaN	NaN	10006.2	4076.69	NaN	NaN	NaN	2757.96	7215.81	6011.68	NaN	NaN	NaN	NaN
Q8WZ42	TTN	Titin	NaN	NaN	NaN	2587.23	NaN	NaN	NaN	NaN	120.968	NaN	NaN	NaN	NaN	200.07	NaN
Q92496	CFHR4	Complement factor H-related protein 4	174927	200952	194115	183406	182729	184707	191025	185520	132089	140172	151146	153309	133771	135068	149941
Q92820	GGH	Gamma-glutamyl hydrolase	34170.2	32621.5	28902.8	33383.5	29020.6	37811.8	27317.3	34577.2	23783.1	27731.9	30599.9	27304.1	28037.7	27627.5	25043.5
Q92830;Q92831	KAT2A;KAT2B	Histone acetyltransferase KAT2A;Histone acetyltransferase KAT2B	36823.6	19493.5	59000.3	55320	17834.3	84805.3	26962.9	30772.7	57783.6	39897.8	87909	29220.1	50701.6	124899	78848
Q92954	PRG4	Proteoglycan 4	102852	101260	99727.1	95912.1	91993.9	96251.9	94385.1	94890.3	114346	115268	111979	108653	101549	96345.1	100041
Q93009	USP7	Ubiquitin carboxyl-terminal hydrolase 7	17717.5	32068.4	29103.9	10838.4	35172.2	28127.6	18166.7	13343.1	52904.9	460.357	12801.4	54939.4	NaN	29345.9	NaN
Q96C92	ENTR1	Endosome-associated-trafficking regulator 1	NaN	NaN	NaN	NaN	NaN	NaN	NaN	NaN	NaN	NaN	NaN	NaN	NaN	NaN	NaN
Q96CF2;Q9H444	CHMP4C;CHMP4B	Charged multivesicular body protein 4c;Charged multivesicular body protein 4b	11153.7	19928.8	NaN	30914	13707.5	NaN	NaN	NaN	NaN	NaN	NaN	NaN	NaN	NaN	NaN
Q96GE4	CEP95	Centrosomal protein of 95 kDa	NaN	1849.46	10467.2	19065.4	16653.5	NaN	NaN	NaN	NaN	12214.9	NaN	NaN	NaN	NaN	NaN
Q96IY4	CPB2	Carboxypeptidase B2	540760	579974	579765	538110	555699	552585	561696	531680	615625	620395	564010	603338	539782	593649	572867
Q96KN2	CNDP1	Beta-Ala-His dipeptidase	261038	281215	296317	288328	277467	294503	275527	270900	223265	249787	247535	230777	249278	229162	245988
Q96PD5	PGLYRP2	N-acetylmuramoyl-L-alanine amidase	1.19844e+06	1.50221e+06	1.54492e+06	1.52417e+06	1.48016e+06	1.5861e+06	1.47214e+06	1.41693e+06	1.38094e+06	1499743	1.44295e+06	1.53134e+06	1.40553e+06	1.42441e+06	1.48955e+06
Q96S96	PEBP4	Phosphatidylethanolamine-binding protein 4	4793.93	2845.06	4495.03	3119.72	5718.73	493.533	8035.88	4794.01	NaN	4160.78	1745.59	7061.23	NaN	NaN	NaN
Q99969	RARRES2	Retinoic acid receptor responder protein 2	42492.7	46802	52870.9	51403.7	42823.3	54928.2	54663.2	53152	55182.1	61924.3	55817.2	51580.1	53615.6	50853.3	49042.3
Q99996	AKAP9	A-kinase anchor protein 9	134030	138983	141625	164082	132150	129757	140796	118641	115920	114343	108446	126045	111482	102200	112476
Q9BTE7	DCUN1D5	DCN1-like protein 5	NaN	NaN	NaN	NaN	NaN	NaN	23601.8	NaN	NaN	NaN	NaN	6291.29	NaN	NaN	46360.6
Q9BWP8	COLEC11	Collectin-11	31729.9	12095.8	18380.4	32267.1	30823	23622.4	34797.2	33485.2	19491.4	19983	13970.3	21169.5	30687.2	16814.1	24803.9
Q9BXR6	CFHR5	Complement factor H-related protein 5	125738	123581	121293	122526	110277	141766	128007	113196	131563	141240	107888	121673	150135	147238	154707
Q9C0D4	ZNF518B	Zinc finger protein 518B	38177	NaN	NaN	NaN	53618.5	NaN	60622.3	45307.5	51081.1	37892.7	NaN	NaN	NaN	57151.1	NaN
Q9H299	SH3BGRL3	SH3 domain-binding glutamic acid-rich-like protein 3	133357	71869	95120.6	63991.5	31075.2	40161.9	42848	26818.8	29419.2	47688	44316.3	51102.4	31946.6	32910.9	12159.2
Q9H4G4	GLIPR2	Golgi-associated plant pathogenesis-related protein 1	5380.51	4514.08	NaN	10153.4	9452.38	5620.38	9484.9	NaN	NaN	NaN	6330.89	6331.75	21300.1	4905.59	NaN
Q9H6X2	ANTXR1	Anthrax toxin receptor 1	27281.7	57171.1	NaN	9848.51	36691.6	26356.7	84717.6	11624.1	32696	NaN	11069.1	38407.7	82355.3	16188.4	29352.9
Q9H8L6	MMRN2	Multimerin-2	38718.3	48720	38098.8	43813.7	29944.2	33017.1	35550.1	41562.2	48662.2	39184.5	38463.4	40080.9	35308.2	26243.5	43036.3
Q9HBI1	PARVB	Beta-parvin	20188.3	19081.3	27595.2	29475.9	27128	27840.2	25079.8	25861.1	30281.7	31845.2	25548.3	30171.9	31497.6	31952.4	38420.9
Q9HDC9	APMAP	Adipocyte plasma membrane-associated protein	51665.3	64317.1	63752.3	55800.5	65700.8	62451.9	61037	61015.8	55618.8	57316.3	63584.9	69398.6	66818.9	67150.5	66986
Q9NPH3	IL1RAP	Interleukin-1 receptor accessory protein	62723.9	69897.1	48618.5	37134.7	54459	76227	43481.3	49686.5	48040.4	55266.8	48807	32194.7	51336.9	42765.6	51850.1
Q9NQ79	CRTAC1	Cartilage acidic protein 1	114408	100217	105824	104888	107277	103024	97419.8	88671.5	110142	97413.9	112956	112610	111610	107168	109578
Q9NR31;Q9Y6B6	SAR1A;SAR1B	GTP-binding protein SAR1a;GTP-binding protein SAR1b	24123.2	10970.2	4924.53	10384.4	NaN	24125	20618.1	21284.2	NaN	19548.8	10534	18349.1	NaN	20760.6	21699.7
Q9NZN3	EHD3	EH domain-containing protein 3	NaN	NaN	NaN	NaN	NaN	NaN	NaN	NaN	NaN	NaN	NaN	NaN	NaN	NaN	NaN
Q9NZP8	C1RL	Complement C1r subcomponent-like protein	372537	424216	428316	439710	379670	429483	377394	362411	289182	314235	313374	311757	310065	340131	290910
Q9UGM5	FETUB	Fetuin-B	153294	169935	144360	149457	170194	134435	170680	157570	199784	158997	155658	172562	179547	176616	155480
Q9UHG3	PCYOX1	Prenylcysteine oxidase 1	56747.6	59889.9	62925.9	56773.6	54190	53092.2	73563.9	67662	64254	63491.5	64862.6	65359.9	69575.3	69152.9	83754.2
Q9UJC5	SH3BGRL2	SH3 domain-binding glutamic acid-rich-like protein 2	NaN	82639.2	55949.3	35765	49899.5	38033.7	NaN	44719.9	58717.6	63148.4	71797.2	63689.6	NaN	49357.4	NaN
Q9UJJ9	GNPTG	N-acetylglucosamine-1-phosphotransferase subunit gamma	NaN	NaN	NaN	NaN	21064.2	10629	18520.6	17504.8	10102.1	NaN	NaN	NaN	NaN	10179.7	NaN
Q9UK55	SERPINA10	Protein Z-dependent protease inhibitor	192115	197770	201806	186561	181139	203579	186460	191784	197898	183635	208524	200583	206330	191369	196570
Q9ULV4	CORO1C	Coronin-1C	NaN	2491	3747.61	3705.06	NaN	6452.34	NaN	3436.35	3778.11	2399.59	NaN	2099.61	NaN	5184.23	NaN
Q9UN73	PCDHA6	Protocadherin alpha-6	NaN	19061.3	NaN	7606.58	25569.7	11569.5	NaN	NaN	8704.89	NaN	12240.2	11725.5	9471.46	NaN	4370.9
Q9UNN8	PROCR	Endothelial protein C receptor	29301.6	35218.7	23349.4	30294.4	26681.6	20560	42716.9	33180.4	24055.9	22273.5	24204.8	18605.3	8916.74	18872	21211.9
Q9UNW1	MINPP1	Multiple inositol polyphosphate phosphatase 1	123659	127624	147079	122003	111835	111004	126353	112037	164379	141685	158046	173392	164991	143443	116103
Q9Y490	TLN1	Talin-1	41960.7	45120.3	44129.2	48655.5	38398.8	42377.1	50197.6	44363.3	33269.7	46604.1	39285.4	32259.6	32251.3	41246.9	28639.2
Q9Y5Y7	LYVE1	Lymphatic vessel endothelial hyaluronic acid receptor 1	115404	103738	99736	71478.9	86666.1	97897.8	88403.4	116090	77259.4	78781	92815.2	105342	85094.5	72065.9	83709.2
Q9Y646	CPQ	Carboxypeptidase Q	NaN	11019.7	NaN	12385.6	3693.33	NaN	3724.09	2836.44	4020.22	3430.86	13114	NaN	6996.52	3215.87	4023.42
Q9Y6R7	FCGBP	IgGFc-binding protein	81948.4	87902	96052.9	87488.8	91372.9	98327	90526.5	101240	111290	96245.1	96485.7	103468	112898	101507	103205
Q9Y6Z7	COLEC10	Collectin-10	31188.2	25691.9	4562.81	4310.71	20142.8	29206.6	9911.03	23699.1	51215.2	37789.4	29592.4	11120	9899.49	27520.8	39418.4

## Sheet: IPATCA
PG.ProteinGroups	PG.Genes	PG.ProteinDescriptions	[1] IPA_TCA_control_1.raw.PG.Quantity	[2] IPA_TCA_control_2.raw.PG.Quantity	[3] IPA_TCA_control_3.raw.PG.Quantity	[4] IPA_TCA_spike1_1.raw.PG.Quantity	[5] IPA_TCA_spike1_2.raw.PG.Quantity	[6] IPA_TCA_spike1_3.raw.PG.Quantity	[7] IPA_TCA_spike2_1.raw.PG.Quantity	[8] IPA_TCA_spike2_2.raw.PG.Quantity	[9] IPA_TCA_spike2_3.raw.PG.Quantity	[10] IPA_TCA_spike3_1.raw.PG.Quantity	[11] IPA_TCA_spike3_2.raw.PG.Quantity	[12] IPA_TCA_spike3_3.raw.PG.Quantity	[13] IPA_TCA_spike4_1.raw.PG.Quantity	[14] IPA_TCA_spike4_2_20250127130704.raw.PG.Quantity	[15] IPA_TCA_spike4_3.raw.PG.Quantity
A0A075B6H9	IGLV4-69	Immunoglobulin lambda variable 4-69	50288.1	69078.3	67715.9	97162.4	101380	66119.8	101324	82852.8	90018.8	115661	87452.9	99953.8	90225.7	73354	104606
A0A075B6I0	IGLV8-61	Immunoglobulin lambda variable 8-61	1.06031e+06	938977	946286	1.1909e+06	1.02676e+06	866098	1.08801e+06	957059	1.04965e+06	1.07294e+06	1.02373e+06	925487	1.05982e+06	1.07678e+06	1.01483e+06
A0A075B6I9	IGLV7-46	Immunoglobulin lambda variable 7-46	1.38415	0.980802	1.01076	NaN	1.08142	NaN	NaN	0.92256	1.42997	NaN	0.931427	NaN	1.40851	1.13925	1.35631
A0A075B6J1	IGLV5-37	Immunoglobulin lambda variable 5-37	63470.5	35365.7	36240.9	56927	19637	16107.6	27252.8	37600	55100.4	34964.2	5971.72	42762.1	33620.1	27201.3	45098.1
A0A075B6J9	IGLV2-18	Immunoglobulin lambda variable 2-18	474719	349260	554569	356105	403418	490091	418317	417514	370016	445129	421664	431784	321174	470253	428198
A0A075B6K4	IGLV3-10	Immunoglobulin lambda variable 3-10	330948	297364	307074	331111	320145	258175	278568	299022	308478	260584	282806	283697	366093	305215	299443
A0A075B6K5	IGLV3-9	Immunoglobulin lambda variable 3-9	2440427	2.60749e+06	2671977	2611658	2.61255e+06	3015197	2634636	2.74659e+06	2.53318e+06	2926537	2.88345e+06	2.92705e+06	2.72171e+06	3.08589e+06	2.54551e+06
A0A075B6P5;P01615	IGKV2-28;IGKV2D-28	Immunoglobulin kappa variable 2-28;Immunoglobulin kappa variable 2D-28	684354	1.18866e+06	1.4113e+06	2192900	1867864	1.06455e+06	1.40274e+06	1.55285e+06	1.41173e+06	2014801	1.49327e+06	1.35591e+06	1.93272e+06	1347838	1440328
A0A075B6Q5	IGHV3-64	Immunoglobulin heavy variable 3-64	251287	276906	215896	185302	240153	227137	225733	204351	254106	212966	200838	253413	253720	167729	244466
A0A075B6R2	IGHV4-4	Immunoglobulin heavy variable 4-4	66492.4	72659.6	67749.3	78593.8	67941.9	64016.4	68437.3	78973.7	52707.3	68643.6	72308.9	82718	61410.8	75909.2	82029.2
A0A075B6R9;A0A0C4DH68	IGKV2D-24;IGKV2-24	Probable non-functional immunoglobulin kappa variable 2D-24;Immunoglobulin kappa variable 2-24	2.05758e+06	2.56873e+06	2605022	2.5408e+06	2.73442e+06	2.63233e+06	2644689	2.62035e+06	2383172	2.70516e+06	2758147	2737976	2724738	2497511	2.40485e+06
A0A075B6S5	IGKV1-27	Immunoglobulin kappa variable 1-27	68340.4	96110.3	103711	147210	93236.3	110590	226267	227664	136320	115446	130288	106137	66241.1	108085	141198
A0A075B6S6	IGKV2D-30	Immunoglobulin kappa variable 2D-30	12167.2	16633.5	6779.45	5171.84	1.21406	34207.4	3606.96	6204.42	4498.1	5921.27	13887.4	9544.43	1.61614	14151.7	9685.21
A0A075B6S9;P0DSN7	IGKV1-37;IGKV1D-37	Probable non-functional immunoglobulinn kappa variable 1-37;Probable non-functional immunoglobulinn kappa variable 1D-37	50902.5	60470.2	799.723	302275	78199.2	49992.7	50415.9	57749.6	111507	64289.6	77565.3	60489.1	138168	29669.6	45664.9
A0A087WSX0	IGLV5-45	Immunoglobulin lambda variable 5-45	37025.5	38351.7	42084	51254.1	39346	38235.4	39896	41438.7	41674.4	44002.8	39322.6	36592	44114.4	38521.8	40665.6
A0A087WSY6	IGKV3D-15	Immunoglobulin kappa variable 3D-15	2.29828e+06	1.89125e+06	1.90753e+06	2.19413e+06	2.0845e+06	1.87459e+06	1.91066e+06	1.91975e+06	2258645	2.01856e+06	2075670	1.71652e+06	1.76429e+06	1.86293e+06	2.03714e+06
A0A087WSZ0	IGKV1D-8	Immunoglobulin kappa variable 1D-8	70922.5	64379.8	1046.06	1126.13	1219.33	111655	21411.2	60844.6	69089.4	114918	81284.2	48603	1404.46	43369.8	64546.8
A0A0A0MRZ8;P04433	IGKV3D-11;IGKV3-11	Immunoglobulin kappa variable 3D-11;Immunoglobulin kappa variable 3-11	7.01614e+06	8068233	6.87239e+06	7026882	6.71905e+06	8365633	7735769	8162196	6.44683e+06	7.27386e+06	7.60311e+06	7694232	7.04791e+06	7.63333e+06	7074340
A0A0A0MS15	IGHV3-49	Immunoglobulin heavy variable 3-49	536137	498753	400684	526871	517354	488268	603172	557373	528066	527575	561934	502004	569589	576124	537078
A0A0A0MT36	IGKV6D-21	Immunoglobulin kappa variable 6D-21	280641	315590	399780	311448	310748	260240	304317	234092	234782	262349	295160	263736	295113	342383	295965
A0A0A0MT89	IGKJ1	Immunoglobulin kappa joining 1	409405	350546	355694	377226	383326	398205	347396	393283	398204	371329	388017	396144	390271	361821	390542
A0A0B4J1U3	IGLV1-36	Immunoglobulin lambda variable 1-36	545140	349794	364818	277673	355080	375080	398793	376411	354839	272788	426546	295661	331828	300625	316813
A0A0B4J1U7	IGHV6-1	Immunoglobulin heavy variable 6-1	1495317	1.47756e+06	1.40942e+06	1.43149e+06	1.47503e+06	1.37142e+06	1.33935e+06	1.41e+06	1.43285e+06	1.4201e+06	1.44889e+06	1.40839e+06	1.38216e+06	1381265	1.34734e+06
A0A0B4J1V0	IGHV3-15	Immunoglobulin heavy variable 3-15	477513	469975	480855	446164	515409	508287	491287	493484	495515	511382	474148	477151	493098	483532	474637
A0A0B4J1V2	IGHV2-26	Immunoglobulin heavy variable 2-26	331282	284673	310372	284173	301992	260571	288294	311688	227958	308910	275811	289318	223504	287705	281905
A0A0B4J1X5	IGHV3-74	Immunoglobulin heavy variable 3-74	1.1161e+06	1.11369e+06	1.08117e+06	1.19181e+06	1.08583e+06	1079923	1.1089e+06	1143090	1132574	1.17955e+06	1.06387e+06	1.09686e+06	1.03838e+06	1.12553e+06	1.1191e+06
A0A0B4J1Y8	IGLV9-49	Immunoglobulin lambda variable 9-49	311601	284191	292144	302838	276670	279226	277943	273079	293146	293777	263234	250549	281926	258345	281080
A0A0B4J1Y9	IGHV3-72	Immunoglobulin heavy variable 3-72	2.50381e+06	2314945	2528138	2992927	2.66413e+06	2.54017e+06	2.67492e+06	2752122	2.23225e+06	2.74735e+06	2626264	2509962	2.55645e+06	2276828	2.72051e+06
A0A0B4J2D9;P0DP09	IGKV1D-13;IGKV1-13	Immunoglobulin kappa variable 1D-13;Immunoglobulin kappa variable 1-13	462023	501356	483305	433549	425894	482616	439361	460338	410436	442338	472176	486993	470072	438630	406279
A0A0B4J2H0	IGHV1-69D	Immunoglobulin heavy variable 1-69D	830193	17750.8	1.10936e+06	24782.3	19357.6	16838.8	16789.3	13256	378645	128346	20504.6	53315.1	30688	10277.1	20143.2
A0A0C4DH24	IGKV6-21	Immunoglobulin kappa variable 6-21	744650	669703	687531	859066	753671	686783	763409	765768	817755	703477	678194	751595	801396	805880	798480
A0A0C4DH25	IGKV3D-20	Immunoglobulin kappa variable 3D-20	1.26135e+06	2701911	4.14857e+06	3.28809e+06	4.07664e+06	4.43202e+06	4.00571e+06	3.40496e+06	2.84093e+06	4.0454e+06	3780930	3.35368e+06	2.99668e+06	18238.5	1.20905e+06
A0A0C4DH29	IGHV1-3	Immunoglobulin heavy variable 1-3	132745	93880.3	91835.8	124885	98223	86949.9	74337	112736	99129.6	115971	112931	132171	112223	79264	103220
A0A0C4DH31	IGHV1-18	Immunoglobulin heavy variable 1-18	414392	384725	354935	227526	360680	379466	425722	304962	308716	221441	296179	374864	254039	408622	424063
A0A0C4DH33	IGHV1-24	Immunoglobulin heavy variable 1-24	71299	58884.2	44188.1	54409.9	53006.8	43752.8	66211.1	60493.6	71433.6	54409.9	74723.8	79581.5	87596	48265	46857.9
A0A0C4DH34	IGHV4-28	Immunoglobulin heavy variable 4-28	461639	376039	442585	401212	431834	474313	454584	472359	463634	457010	489300	519157	441989	430607	420326
A0A0C4DH36	IGHV3-38	Probable non-functional immunoglobulin heavy variable 3-38	424351	430863	406510	431394	410171	331881	368814	360465	410182	302138	398603	229772	299294	322798	293553
A0A0C4DH38	IGHV5-51	Immunoglobulin heavy variable 5-51	1.50272e+06	1.46721e+06	1.40231e+06	1.49974e+06	1.48826e+06	1.70999e+06	1.34173e+06	1.38277e+06	1523853	1.48754e+06	1.56275e+06	1.44766e+06	1.4476e+06	1.45566e+06	1.44167e+06
A0A0C4DH41;P01824;P01825;P06331;P0DP06;P0DP08	IGHV4-61;IGHV4-39;IGHV4-59;IGHV4-34;IGHV4-30-4;IGHV4-38-2	Immunoglobulin heavy variable 4-61;Immunoglobulin heavy variable 4-39;Immunoglobulin heavy variable 4-59;Immunoglobulin heavy variable 4-34;Immunoglobulin heavy variable 4-30-4;Immunoglobulin heavy variable 4-38-2	1430165	1.32767e+06	1215971	1.51602e+06	1.54569e+06	1.2546e+06	1.48291e+06	1.44294e+06	1.56141e+06	1.57089e+06	1.56333e+06	1463824	1560609	1332675	1.43783e+06
A0A0C4DH43	IGHV2-70D	Immunoglobulin heavy variable 2-70D	877148	816526	945283	813634	761296	835426	807957	836253	831945	883620	781959	857676	746331	1.03601e+06	832994
A0A0C4DH55	IGKV3D-7	Immunoglobulin kappa variable 3D-7	1.42215	1.11417	1.09095	14271.9	229661	12259.8	25215.6	39756.9	8276.82	31368.9	53014.2	35263.4	2917.18	7783.37	7062.95
A0A0C4DH67	IGKV1-8	Immunoglobulin kappa variable 1-8	1.14454e+06	1.17671e+06	1140936	1.20809e+06	1.09858e+06	1168620	1.16975e+06	1.16546e+06	1.21003e+06	1.18274e+06	1.15978e+06	1.19937e+06	1089046	1.17211e+06	1.10525e+06
A0A0C4DH72	IGKV1-6	Immunoglobulin kappa variable 1-6	1.3178e+06	1390128	1.62913e+06	1.54179e+06	1.65689e+06	1649102	1.62058e+06	1.68172e+06	1830111	1.88333e+06	1.85869e+06	1633666	1.83715e+06	1.61066e+06	1.5103e+06
A0A0C4DH73;P01611	IGKV1-12;IGKV1D-12	Immunoglobulin kappa variable 1-12;Immunoglobulin kappa variable 1D-12	175319	8627219	164015	166382	153036	13250043	147242	148594	181617	15288475	16121907	957571	169128	10469411	176391
A0A0G2JS06	IGLV5-39	Immunoglobulin lambda variable 5-39	64293.7	79256	74270.7	54144.6	89119.5	105239	45495.6	96663.7	77100.1	66083.5	94236	74212.3	51335	51129.4	92058.9
A0A0J9YX35	IGHV3-64D	Immunoglobulin heavy variable 3-64D	337505	303427	282876	354996	363985	410905	339682	254070	267885	316143	252364	323853	458590	385223	312816
A0A0J9YXX1	IGHV5-10-1	Immunoglobulin heavy variable 5-10-1	199475	219435	240836	188447	256772	209388	223409	250249	189070	252367	224137	233409	201678	258553	217971
A2NJV5	IGKV2-29	Immunoglobulin kappa variable 2-29	16380204	17678408	17710884	13408465	17211392	17220620	17917964	18481046	17344024	18500512	17279774	20469580	11776818	20018730	19289636
A6NIZ1;P61224;P62834	RAP1BL;RAP1B;RAP1A	Ras-related protein Rap-1b-like protein;Ras-related protein Rap-1b;Ras-related protein Rap-1A	15594.5	28013.2	NaN	26960.8	19016.5	NaN	17593.3	7548.29	17542.8	14139.7	18950.6	8495.61	7504.49	17121.2	20663.8
O00187	MASP2	Mannan-binding lectin serine protease 2	144762	118833	135870	142633	121425	114432	105742	100970	118765	116636	99075.9	148966	101840	124097	125841
O00391	QSOX1	Sulfhydryl oxidase 1	354728	302780	281823	283434	303174	293309	274547	304571	319894	303232	284166	285378	323476	287055	271338
O00533	CHL1	Neural cell adhesion molecule L1-like protein	13506.1	17779.4	18345.3	25570	21023.5	19384	21027.5	25434.8	15415.5	23763.8	19210.1	22663.4	25157.6	22268.7	22724.1
O14791	APOL1	Apolipoprotein L1	413686	408555	374019	430834	376007	324915	400666	348889	363064	329519	341118	342033	371210	389949	346275
O43493	TGOLN2	Trans-Golgi network integral membrane protein 2	4888.82	2587.99	3541.09	2363.07	1846.48	5560.58	1638.48	6015.67	3426.07	2392.66	2494.53	3175.69	2307.8	2323.6	4224.52
O43677	NDUFC1	NADH dehydrogenase [ubiquinone] 1 subunit C1, mitochondrial	873148	663790	572916	784581	599636	268373	615069	230041	460699	437617	489881	452775	248986	441739	277158
O43866	CD5L	CD5 antigen-like	174227	321778	342410	764893	706250	571387	347684	562692	812897	1.25263e+06	879579	724779	646883	455739	445196
O75015	FCGR3B	Low affinity immunoglobulin gamma Fc region receptor III-B	9105.31	7462.86	3112.7	2327.42	8647.54	3794.21	NaN	5448.68	1.14711	4688.51	5294.2	NaN	1.435	5490.85	2805.2
O75144	ICOSLG	ICOS ligand	5963.86	12576.9	25738.1	28225.3	6780.42	8631.2	8240.6	10620.3	2620.34	15744.6	6627.92	16836	10792.2	18870.9	14095.8
O75636	FCN3	Ficolin-3	1.43271e+06	1.33819e+06	1.30151e+06	1.35731e+06	1.36972e+06	1.36353e+06	1.34355e+06	1.45696e+06	1.36522e+06	1.40679e+06	1.37836e+06	1.53484e+06	1.39074e+06	1.50942e+06	1.47545e+06
O75882	ATRN	Attractin	722774	654289	634215	598142	636926	646506	671458	645092	623888	607227	653076	639743	621430	633980	663880
O95445	APOM	Apolipoprotein M	1.31284e+06	1.50732e+06	1.42151e+06	1.04046e+06	1.24523e+06	1.4452e+06	1367465	1.31916e+06	1.25475e+06	1.27837e+06	1.24558e+06	1.33699e+06	937990	1.52559e+06	1.30426e+06
O95497	VNN1	Pantetheinase	15380.3	20381.1	27620.8	31094.6	22130.6	18170.5	20655.1	28157.6	21144.8	35442.6	21534	25928.3	33808.8	24679.2	28220
P00450	CP	Ceruloplasmin	11317591	11939790	12320892	11662486	12249099	13007860	12777183	12540751	12381400	12658269	12634843	12929895	12312775	12847286	12770002
P00488	F13A1	Coagulation factor XIII A chain	25778.5	19113.8	19677.4	17678.6	23781.8	27668.1	22691.5	23871.7	21822.6	23632.8	25259.9	27138.8	19620.6	16977.3	22465.8
P00734	F2	Prothrombin	1.92914e+06	1.83836e+06	1.85544e+06	1.61179e+06	1.8433e+06	1.80188e+06	1858818	1.82901e+06	1.84424e+06	1.85205e+06	1.83252e+06	1839434	1946922	1.87938e+06	1.94646e+06
P00736	C1R	Complement C1r subcomponent	912164	947037	955517	928482	926002	931418	935265	939039	893002	911498	912797	902440	908266	990831	926939
P00738	HP	Haptoglobin	53573796	52010224	52431636	51234764	52738184	51993640	53213540	50588092	47327824	53153128	51828180	52542708	51240856	49854904	54147812
P00739	HPR	Haptoglobin-related protein	2.6119e+06	2.22824e+06	2317621	2.34492e+06	2.23379e+06	2.00256e+06	2119538	2.24723e+06	2.13958e+06	2.5556e+06	2.12823e+06	2361866	2412808	2136857	1.94579e+06
P00740	F9	Coagulation factor IX	221482	274512	279273	302906	269736	268464	262401	287203	304545	287127	290846	280118	282713	282752	263172
P00742	F10	Coagulation factor X	659030	702490	635150	694345	645113	686754	658638	659366	594370	642705	570155	616154	574204	703610	744141
P00746	CFD	Complement factor D	465840	446325	480006	503089	441499	451526	428390	405888	522479	428319	408223	452883	471240	322687	395648
P00747	PLG	Plasminogen	7765132	7928811	7.8967e+06	7372039	7.63841e+06	8.14757e+06	7938764	7727458	7.85772e+06	7452609	7856770	7826089	7.50623e+06	7542384	7907266
P00748	F12	Coagulation factor XII	2005747	1.68134e+06	1.67214e+06	1.70193e+06	1.72102e+06	1.65201e+06	1635671	1.67359e+06	1.72957e+06	1.83515e+06	1.67309e+06	1.6979e+06	1.55025e+06	1.85171e+06	1.56495e+06
P00751	CFB	Complement factor B	8.17525e+06	8.05812e+06	8.29159e+06	7.9428e+06	8656291	8.25648e+06	8830632	8304850	8210489	8731728	8.38688e+06	8709368	7.84903e+06	8824749	8611966
P00915	CA1	Carbonic anhydrase 1	56049.2	51076.7	51776.7	52024.9	61483.9	38823	44406	46204.3	55726.9	46770.1	60788.9	43476.8	45501.7	38347.5	38565.7
P00918	CA2	Carbonic anhydrase 2	30315	26566.8	25972.4	29078.2	24226.4	24973	20667.9	25457.4	30251.8	38492.8	20632	22976.1	19729.8	20198.5	22777.9
P01008	SERPINC1	Antithrombin-III	9643901	10090121	10389511	8872406	9616460	10152392	9819536	9881412	9790136	9414492	10000006	9847079	9369240	10052322	9805185
P01009	SERPINA1	Alpha-1-antitrypsin	63805976	65882972	68294816	67298216	66949056	70974160	70602584	68429144	64839052	67524640	70603552	66908668	68008064	67567496	67362688
P01011	SERPINA3	Alpha-1-antichymotrypsin	12388605	12681661	12697105	12523022	13334975	12341775	13141073	12732722	12222118	12936692	12928843	13088397	12128981	13643015	13428371
P01019	AGT	Angiotensinogen	3161881	3058572	2970144	3.23059e+06	3.12308e+06	3.0633e+06	2.98883e+06	2.97418e+06	3.15448e+06	3277538	3068074	3.00538e+06	2.9324e+06	2999658	2.86248e+06
P01023	A2M	Alpha-2-macroglobulin	25061246	25230362	24888468	25756300	25712898	26024642	25300538	25533248	26083448	26555236	26727642	25752092	26007840	24197850	25391142
P01024	C3	Complement C3	31233508	31294934	30195542	30061012	31095230	31346974	31176404	31448384	31572808	31060232	31906138	30884850	31019408	30793928	31206970
P01031	C5	Complement C5	1.98897e+06	1.88914e+06	1.89046e+06	1.8514e+06	1.96225e+06	2.04626e+06	1.8969e+06	1.95044e+06	1.99343e+06	1.90258e+06	1937749	1.9485e+06	1.90549e+06	1.90527e+06	1.99114e+06
P01034	CST3	Cystatin-C	60536.5	55159.5	94704.5	48079.3	85289.2	80405	26923.7	63341.6	98560.9	55001.9	95195.4	89089.9	68634.2	87997.1	73896.2
P01042	KNG1	Kininogen-1	11903195	11805948	12538388	12813324	12121088	12877603	12975305	12739967	13077868	13240131	12064411	13426603	12149372	13060964	13003800
P01591	JCHAIN	Immunoglobulin J chain	6435073	5823282	5.74583e+06	3875179	4927747	5.8972e+06	5.79823e+06	5.25082e+06	5.07995e+06	4559877	4883871	5097977	4.36425e+06	5221842	5404566
P01593;P01594	IGKV1D-33;IGKV1-33	Immunoglobulin kappa variable 1D-33;Immunoglobulin kappa variable 1-33	4.02987e+06	4.07264e+06	4.3755e+06	4.67349e+06	4.18534e+06	3.4286e+06	4.20067e+06	4.15988e+06	4.26851e+06	4.31885e+06	4156726	4.02094e+06	4772840	3.83346e+06	4102808
P01597;P04432	IGKV1-39;IGKV1D-39	Immunoglobulin kappa variable 1-39;Immunoglobulin kappa variable 1D-39	290339	318860	466794	220122	159994	567212	485229	137814	305699	430244	581565	456284	249147	444808	301026
P01599	IGKV1-17	Immunoglobulin kappa variable 1-17	861502	803416	795418	818535	806467	803506	773697	790642	782984	792915	805467	869445	879824	829272	804025
P01601	IGKV1D-16	Immunoglobulin kappa variable 1D-16	268111	266516	250163	302170	320922	288098	278181	138001	311531	291483	301714	244397	291509	245707	267160
P01602	IGKV1-5	Immunoglobulin kappa variable 1-5	596479	554233	560516	550052	640546	725248	612090	596636	615989	698786	755975	794493	563566	749484	586384
P01619	IGKV3-20	Immunoglobulin kappa variable 3-20	11643106	11668372	11840800	14139169	12076519	12039262	11487866	11404311	12823013	13349914	12239475	12284908	12754911	10768432	11786701
P01624	IGKV3-15	Immunoglobulin kappa variable 3-15	18590260	13926524	14883577	15562126	18767848	18711630	14059658	17747886	20269998	19532596	15226672	18012342	12400292	13131936	19648872
P01700	IGLV1-47	Immunoglobulin lambda variable 1-47	3.95909e+06	3.67913e+06	4.49017e+06	4455719	4.367e+06	3909936	4224129	3.99233e+06	4627712	4.2949e+06	4.22068e+06	4189892	4252111	4.09685e+06	3.53644e+06
P01701	IGLV1-51	Immunoglobulin lambda variable 1-51	897376	863581	862223	981942	842113	779496	804040	823488	829781	812349	764201	772894	916822	845792	818735
P01703	IGLV1-40	Immunoglobulin lambda variable 1-40	962983	1.1547e+06	1.15345e+06	987622	1.06198e+06	1050740	1.25987e+06	1.45895e+06	1.51949e+06	1.44814e+06	1.54671e+06	1.36704e+06	693340	1.29571e+06	982729
P01704	IGLV2-14	Immunoglobulin lambda variable 2-14	715453	789434	740976	595010	677341	790418	797489	791862	698153	698489	750887	751273	597835	751635	663251
P01705	IGLV2-23	Immunoglobulin lambda variable 2-23	302328	263588	272625	229141	269019	279837	253039	259281	277661	236433	259200	273477	257787	288274	234092
P01706	IGLV2-11	Immunoglobulin lambda variable 2-11	560020	473030	498452	465431	512739	384002	511864	516346	473319	466931	513843	438679	448642	514630	467657
P01709	IGLV2-8	Immunoglobulin lambda variable 2-8	1.0312e+06	730034	914652	880577	856618	868301	862140	845456	900910	848892	818013	818196	792877	920756	907375
P01714	IGLV3-19	Immunoglobulin lambda variable 3-19	91871.3	120124	114737	103161	65436.6	96656.3	111128	79592.9	95791.9	106785	94538.9	68492.8	95087.2	92914.6	79154.5
P01717	IGLV3-25	Immunoglobulin lambda variable 3-25	2.30177e+06	2.28341e+06	2.18757e+06	2460853	2.24141e+06	2.21048e+06	2331724	2562079	2.3685e+06	2.53743e+06	2243130	2.47713e+06	2.52058e+06	2668979	2.33794e+06
P01718	IGLV3-27	Immunoglobulin lambda variable 3-27	220241	204800	236257	176494	203350	205368	200765	215840	258502	223668	214124	189241	185500	206517	193660
P01721	IGLV6-57	Immunoglobulin lambda variable 6-57	357802	364039	347321	282294	284457	275454	238606	306619	287904	300432	302874	330624	315116	303676	244223
P01742	IGHV1-69	Immunoglobulin heavy variable 1-69	148717	163259	181745	114369	139985	138256	168500	151055	152323	136188	145503	204051	157061	147669	139701
P01743	IGHV1-46	Immunoglobulin heavy variable 1-46	145522	183589	180882	278769	233120	218980	169093	187106	195343	202299	206495	180639	217010	170864	207245
P01764	IGHV3-23	Immunoglobulin heavy variable 3-23	55835.2	46200.5	96148.7	27974.1	80230.5	52086.9	67482.9	32175.5	18431.7	27564.1	9390.22	47071.7	58763.3	120843	42735.9
P01768;P0DP02;P0DP03	IGHV3-30;IGHV3-30-3;IGHV3-30-5	Immunoglobulin heavy variable 3-30;Immunoglobulin heavy variable 3-30-3;Immunoglobulin heavy variable 3-30-5	2.44434e+06	2.40078e+06	2.14857e+06	2683696	2727063	2.12266e+06	2.3495e+06	2.3144e+06	2.34679e+06	2.59961e+06	2.31037e+06	2356746	2715750	2.53119e+06	2.61694e+06
P01772	IGHV3-33	Immunoglobulin heavy variable 3-33	8796.24	8513.42	NaN	NaN	8460.19	3118.29	NaN	5.40657	NaN	NaN	18863.2	7615.53	2.07277	11621.5	17812
P01780	IGHV3-7	Immunoglobulin heavy variable 3-7	3.33092e+06	3025329	3.06904e+06	3.25345e+06	2.96605e+06	3.127e+06	3.00033e+06	3.10655e+06	3070308	3261904	3.00118e+06	3.17806e+06	3.18148e+06	3.25672e+06	3.2271e+06
P01782	IGHV3-9	Immunoglobulin heavy variable 3-9	1.11338	1.05476	1.05044	1.30373	13148.4	9422.53	NaN	14018.8	27862.5	36929.3	16822.9	NaN	37943.8	14376.1	11409.5
P01814	IGHV2-70	Immunoglobulin heavy variable 2-70	37143.9	30397.6	39374.8	43838.8	45692.6	35240.2	35486.1	31491.4	20159.5	27522.5	29451.6	26815.6	14138.4	43892.3	39665
P01817	IGHV2-5	Immunoglobulin heavy variable 2-5	101567	238894	280013	305009	332670	233626	337596	321411	274796	370183	341275	229373	98827.5	288200	345949
P01833	PIGR	Polymeric immunoglobulin receptor	108027	105047	95292.7	93984	111328	89382.6	108974	90586.5	106206	105459	105342	96084.3	105333	94265.3	115399
P01834	IGKC	Immunoglobulin kappa constant	178387744	148847504	158968512	142046240	180813792	160937504	154083584	141896752	139653760	160297552	171569104	172077072	189352368	161558352	175547840
P01854;P0DOX4	IGHE;	Immunoglobulin heavy constant epsilon;Immunoglobulin epsilon heavy chain	8509.34	11187.7	14286.1	8993.8	24775.9	16226.1	21864.9	13670.3	18880.6	16839.3	27031.3	13777	11486.4	18081.3	27125.6
P01857;P0DOX5	IGHG1;	Immunoglobulin heavy constant gamma 1;Immunoglobulin gamma-1 heavy chain	125778272	125636312	128429112	128794680	120423416	118717288	120559640	118661768	116942976	124974280	121417656	108416880	121560904	130585032	114170360
P01859	IGHG2	Immunoglobulin heavy constant gamma 2	53820264	52269472	60649604	62026608	50190828	49652040	52016236	55255476	54184948	57086696	55331496	51146588	55724724	57155060	51515928
P01860	IGHG3	Immunoglobulin heavy constant gamma 3	4289529	5.09319e+06	4822463	4.47875e+06	5000482	5282109	5315787	4.90237e+06	4.79513e+06	4.92436e+06	4964330	4552978	4.55694e+06	5.18563e+06	4.76664e+06
P01861	IGHG4	Immunoglobulin heavy constant gamma 4	16462219	15907946	15804653	14699291	14149327	15968974	16232173	14407127	14927214	14773238	16233193	15968870	16577667	15558449	14610048
P01871	IGHM	Immunoglobulin heavy constant mu	26040836	25105074	24473624	27242964	25469546	23727958	24333890	23748360	25480310	26165306	25015090	24805926	29273144	23474534	23796950
P01876	IGHA1	Immunoglobulin heavy constant alpha 1	74602672	82075944	81168408	63564784	63853304	77910208	84977424	75666496	60901724	76621832	78094552	76885720	61863628	77677272	67302192
P01880	IGHD	Immunoglobulin heavy constant delta	1.34407e+06	1.37363e+06	1351737	1.31018e+06	1436858	1.41263e+06	1.36898e+06	1.47593e+06	1.2482e+06	1457834	1.43536e+06	1261421	1.32594e+06	1.2842e+06	1.40817e+06
P01893;P04439;P10321	HLA-H;HLA-A;HLA-C	Putative HLA class I histocompatibility antigen, alpha chain H;HLA class I histocompatibility antigen, A alpha chain;HLA class I histocompatibility antigen, C alpha chain	26839.2	10130.4	94965	31063.4	49365.7	20479.8	NaN	8822.37	46499	42176.5	13190.9	10053.5	56789.5	23894.6	33914.9
P02647	APOA1	Apolipoprotein A-I	13200059	13182304	13065929	12698130	13515995	13587208	14140587	15228588	12465096	12672126	12156713	11880093	13714994	13489962	13070566
P02649	APOE	Apolipoprotein E	647054	661614	625874	717313	641886	587597	675188	641346	616522	629686	606341	577691	602283	639324	619593
P02652	APOA2	Apolipoprotein A-II	4.04862e+06	4.54998e+06	4408237	4.39768e+06	3.83955e+06	4.3606e+06	4.53454e+06	4426109	3.85246e+06	4.38031e+06	4.12831e+06	4130214	4388664	4564876	4314748
P02654	APOC1	Apolipoprotein C-I	194747	169740	173961	124860	114429	130064	149967	197095	123540	125932	131567	122692	104081	175587	105434
P02655	APOC2	Apolipoprotein C-II	544197	523040	469217	495495	467773	475681	500795	532965	484616	426272	401019	395332	567793	518469	511339
P02656	APOC3	Apolipoprotein C-III	2.47073e+06	2.66722e+06	2.2396e+06	2627748	2.3622e+06	2.70285e+06	2720868	2.65761e+06	2.28301e+06	2.23196e+06	2.31072e+06	2.76189e+06	2565914	2.84031e+06	2710141
P02671	FGA	Fibrinogen alpha chain	416240	440687	464271	467749	466401	499028	490641	498679	489488	499512	504174	527490	523001	459776	487678
P02675	FGB	Fibrinogen beta chain	218677	197529	192730	171212	157775	203256	200949	170623	179254	191594	166777	193760	166454	227066	192888
P02679	FGG	Fibrinogen gamma chain	108407	96658.7	93637.4	95431.9	94450.3	97406.2	90392.9	89130	99450.1	97538.7	94208.6	107843	84035.7	100328	104217
P02741	CRP	C-reactive protein	125064	137051	144427	416168	425040	461508	296266	257698	287157	199685	192663	201523	158386	167591	157124
P02743	APCS	Serum amyloid P-component	4.88509e+06	4.3237e+06	4440511	5082083	4.73056e+06	4.10107e+06	4485338	4471456	4727356	4678414	4.33635e+06	4333078	4.98762e+06	4445211	4784559
P02745	C1QA	Complement C1q subcomponent subunit A	2267122	2.40124e+06	2.43263e+06	2780991	2554188	2.37249e+06	2366771	2305794	2.44122e+06	2.39334e+06	2.49436e+06	2290407	2.61641e+06	2406558	2.5657e+06
P02746	C1QB	Complement C1q subcomponent subunit B	1.24555e+06	1.28851e+06	1.21952e+06	1.03016e+06	1.17707e+06	1308915	1.19964e+06	1.1429e+06	1.14916e+06	1.13762e+06	1160601	1.20592e+06	1.1205e+06	1236869	1.24436e+06
P02747	C1QC	Complement C1q subcomponent subunit C	3.004e+06	3004521	3.07122e+06	3257486	3110192	2.99767e+06	3.00837e+06	3082817	3134820	3.37154e+06	3.06948e+06	3.15577e+06	3.32335e+06	3.02807e+06	2910478
P02748	C9	Complement component C9	2883771	2.81009e+06	2.80848e+06	2845897	2.82781e+06	2.83574e+06	2.8259e+06	2.76842e+06	2.81341e+06	2.76957e+06	2.81501e+06	2811596	2966589	2.78236e+06	2.86665e+06
P02749	APOH	Beta-2-glycoprotein 1	5410123	5.83471e+06	5271073	3635972	4.75412e+06	5.53466e+06	5665752	4.6169e+06	3931520	4643069	4.84951e+06	5330050	3.58992e+06	4245604	4.10956e+06
P02750	LRG1	Leucine-rich alpha-2-glycoprotein	2.29935e+06	2.20444e+06	2209783	2.32092e+06	2113999	2.1307e+06	2.28298e+06	2226518	1.98462e+06	2.05746e+06	2.0744e+06	2.12675e+06	2352036	2.17622e+06	2.11479e+06
P02751	FN1	Fibronectin	3.45939e+06	3.38772e+06	3.51288e+06	3.25037e+06	2.86007e+06	3.13171e+06	3.01745e+06	3.07132e+06	3.313e+06	3.21103e+06	3198034	3.02897e+06	3.08866e+06	3.3878e+06	2791353
P02753	RBP4	Retinol-binding protein 4	669367	631780	692170	581509	546986	518568	613819	565913	578641	429607	530329	523240	429687	557075	495011
P02760	AMBP	Protein AMBP	2346158	2.28518e+06	2237582	1.71729e+06	1.75527e+06	2.14539e+06	2.26228e+06	2.06076e+06	2.05915e+06	1.60076e+06	1.96278e+06	2162590	1.64027e+06	2.30895e+06	2.03137e+06
P02763	ORM1	Alpha-1-acid glycoprotein 1	5.29154e+06	4277315	4340511	2.09533e+06	2.43927e+06	3.71767e+06	3.06731e+06	2853435	3851123	2.81261e+06	3.14072e+06	3.35116e+06	1.83796e+06	3820633	2753878
P02765	AHSG	Alpha-2-HS-glycoprotein	18615056	18843928	19014466	13002425	13522445	20839386	18377230	16732621	13853636	16194588	17216210	18236578	13291361	18079296	18658234
P02766	TTR	Transthyretin	17177404	18353004	20652140	19357356	18770912	18274024	19572150	20062626	19067190	18564992	20704586	19014246	19709878	19210128	17822664
P02768	ALB	Albumin	47186336	43272104	48747996	40440448	31643610	37330636	32188890	35397696	40408060	35952748	36242864	31564794	29149090	35211180	29178110
P02774	GC	Vitamin D-binding protein	11471991	9942641	9670368	8.32751e+06	7156923	8492218	6942674	7557207	8992217	7.72095e+06	7961307	6.88745e+06	6852552	6.90515e+06	6668982
P02775	PPBP	Platelet basic protein	279406	224853	191550	283401	213548	179842	194661	259769	291753	290765	227295	210752	319849	233783	243890
P02786	TFRC	Transferrin receptor protein 1	120393	115066	110087	117299	108671	112276	112059	125520	90775.3	125695	101981	125283	123013	106548	107022
P02787	TF	Serotransferrin	51955796	53034328	53858928	47017104	47539012	50789360	52053928	49170124	47084004	45934496	49758368	47925956	46247324	52368588	46597992
P02790	HPX	Hemopexin	24589240	23455312	23723542	24586748	25694226	26854350	25915134	24634638	23332452	27043786	25537404	26642328	21364628	26010308	27119642
P03950	ANG	Angiogenin	NaN	97038.4	108873	93044.2	82720.8	103591	115008	107664	108782	107369	128294	92121	95439.8	99561.2	96623.2
P03951	F11	Coagulation factor XI	194424	183288	180026	183320	169166	177408	164795	170329	185280	170088	161335	160003	188154	172191	186117
P03952	KLKB1	Plasma kallikrein	1.89367e+06	1.88903e+06	1854177	1.79045e+06	1.82152e+06	1913938	1834941	1826087	1.89893e+06	1.88645e+06	1875261	1.89847e+06	1.86986e+06	1.8529e+06	1.87116e+06
P04003	C4BPA	C4b-binding protein alpha chain	2.98924e+06	2.87796e+06	2.81494e+06	2734095	2.70851e+06	3.02421e+06	2.98247e+06	2.86708e+06	2.9273e+06	3.01987e+06	2.91596e+06	2.84797e+06	3.26412e+06	2877863	2.88046e+06
P04004	VTN	Vitronectin	7.11302e+06	7556110	7.43684e+06	8566890	8218196	7.3636e+06	8566100	8396752	7766767	9801131	8051144	8700718	9168538	7.54405e+06	7.69105e+06
P04070	PROC	Vitamin K-dependent protein C	154193	167212	154504	176807	174962	153020	165872	162295	167060	186968	148752	179603	174924	161885	172710
P04114	APOB	Apolipoprotein B-100	6624850	6480022	6332459	6.9485e+06	6640483	6380741	6366897	6515013	6887545	7064033	6705724	6.79849e+06	6.98955e+06	6391729	6581536
P04180	LCAT	Phosphatidylcholine-sterol acyltransferase	391797	367371	371116	400555	373076	344775	339135	359932	367576	349435	355428	341164	350404	394518	369307
P04196	HRG	Histidine-rich glycoprotein	3.39714e+06	3.50841e+06	3.46509e+06	2.89191e+06	2.85731e+06	3.40753e+06	3362654	2967629	2903504	2.54305e+06	2.94107e+06	3068611	2.50464e+06	3.19469e+06	3.0421e+06
P04211	IGLV7-43	Immunoglobulin lambda variable 7-43	1746648	1.80163e+06	1.54129e+06	1.55632e+06	1.53154e+06	1.48364e+06	1.68686e+06	1.6652e+06	1.62266e+06	1.59893e+06	1.66027e+06	1.50055e+06	1.62792e+06	1.54596e+06	1.53643e+06
P04217	A1BG	Alpha-1B-glycoprotein	7.09833e+06	7.44976e+06	7311259	6919699	7052212	7184093	7.55141e+06	7254525	7063018	7.35628e+06	7417084	7.03503e+06	7197654	7.00627e+06	7.14531e+06
P04264	KRT1	Keratin, type II cytoskeletal 1	NaN	3652.08	314428	100.705	1664.74	63839.3	NaN	756.12	NaN	996.839	2920.62	89961.6	18920.7	622.034	76.5312
P04275	VWF	von Willebrand factor	275836	263613	250536	275724	269708	260688	265187	250113	259468	265208	258140	255261	256233	257225	265663
P04278	SHBG	Sex hormone-binding globulin	238180	230501	228861	244303	213803	222143	228319	224021	240770	235484	210685	252522	275625	203923	214936
P04430	IGKV1-16	Immunoglobulin kappa variable 1-16	552412	578081	566990	562484	565818	556167	501159	584311	579382	519273	539562	517626	587217	486350	504717
P04908;P0C0S5;P0C0S8;P16104;P20671;Q16777;Q6FI13;Q71UI9;Q7L7L0;Q8IUE6;Q93077;Q96KK5;Q96QV6;Q99878;Q9BTM1	H2AC4;H2AZ1;H2AC11;H2AX;H2AC7;H2AC20;H2AC18;H2AZ2;H2AC25;H2AC21;H2AC6;H2AC12;H2AC1;H2AC14;H2AJ	Histone H2A type 1-B/E;Histone H2A.Z;Histone H2A type 1;Histone H2AX;Histone H2A type 1-D;Histone H2A type 2-C;Histone H2A type 2-A;Histone H2A.V;Histone H2A type 3;Histone H2A type 2-B;Histone H2A type 1-C;Histone H2A type 1-H;Histone H2A type 1-A;Histone H2A type 1-J;Histone H2A.J	15421.2	5452.37	5326.04	NaN	NaN	12181.4	20642.6	1.02132	12036.7	12957	11174.1	14123.6	19385.4	12509.5	19824.4
P05067	APP	Amyloid-beta precursor protein	14177.2	16557.2	5201.22	26498.1	23131.5	19872.2	20807.9	24071.8	40431.3	9440.75	2856.52	29177.4	26100.3	30446.1	23926
P05090	APOD	Apolipoprotein D	2.97961e+06	2461728	2.43495e+06	1.88802e+06	2.18155e+06	2.36467e+06	2.44216e+06	2.23212e+06	2.31531e+06	2.21714e+06	2.28864e+06	2.37968e+06	2.09608e+06	2.26321e+06	2355095
P05109	S100A8	Protein S100-A8	19904.2	NaN	NaN	187682	164408	163226	85470.3	92398.6	87168.8	38998	NaN	38680.3	45000.5	36732.2	57639.3
P05154	SERPINA5	Plasma serine protease inhibitor	959678	835233	859291	971864	861077	783409	882383	829591	796176	883913	844042	849673	837296	922833	846836
P05155	SERPING1	Plasma protease C1 inhibitor	7.63077e+06	7.52563e+06	7.44763e+06	6.89126e+06	7.25338e+06	7491576	7558542	7658521	7.46347e+06	7209056	7.60327e+06	7671895	7295667	7.3736e+06	7150165
P05156	CFI	Complement factor I	1.33618e+06	1.25035e+06	1.20522e+06	1.23784e+06	1.34107e+06	1.29558e+06	1.24758e+06	1.29736e+06	1.32692e+06	1.31028e+06	1.35993e+06	1.35215e+06	1.20471e+06	1.27398e+06	1.43463e+06
P05160	F13B	Coagulation factor XIII B chain	226096	270982	258255	234622	234075	255947	232372	248327	266526	251446	238262	258806	226307	241435	233831
P05362	ICAM1	Intercellular adhesion molecule 1	25015.7	8601.6	18700	14531.1	10514.5	11821.3	15137	18319.4	18964.6	17017.6	13459.9	29512	22881.9	22480.5	21746.4
P05452	CLEC3B	Tetranectin	329261	487394	444747	425029	396376	329160	308567	323925	317306	351246	324079	345765	350520	312131	299268
P05543	SERPINA7	Thyroxine-binding globulin	367513	354287	345856	339134	351879	342602	355528	364938	369024	382058	356066	338289	348116	350925	362050
P05546	SERPIND1	Heparin cofactor 2	4.13223e+06	4.08247e+06	3.92923e+06	3.54795e+06	4.01823e+06	4.13459e+06	4.08401e+06	4028587	4.10789e+06	3.87893e+06	4.0686e+06	4.16015e+06	4194964	4.10003e+06	4217900
P06276	BCHE	Cholinesterase	1.46134e+06	1.43262e+06	1.42415e+06	1614757	1419699	1.42903e+06	1451445	1.45856e+06	1.45875e+06	1.46684e+06	1384305	1.41423e+06	1.38716e+06	1.60072e+06	1.43703e+06
P06310	IGKV2-30	Immunoglobulin kappa variable 2-30	347394	359856	398832	630089	471311	434015	492999	538584	419780	580774	445154	439157	623167	380005	466097
P06312	IGKV4-1	Immunoglobulin kappa variable 4-1	4590057	4404240	4.13474e+06	3.44585e+06	4.10742e+06	4.72613e+06	4.86509e+06	4.09088e+06	4128249	4.57393e+06	4.88318e+06	5.05748e+06	3.26809e+06	4.07261e+06	4.0225e+06
P06396	GSN	Gelsolin	6120940	6.40221e+06	6272292	6.10999e+06	6.3513e+06	6421600	6458904	6334400	6.22289e+06	6.48655e+06	6380037	6457138	6710668	6.40272e+06	6.60542e+06
P06681	C2	Complement C2	1136288	1.14275e+06	1.15501e+06	985915	1070948	1.11786e+06	1.15946e+06	1.09589e+06	1.04632e+06	1.07183e+06	1093905	1.10276e+06	1.05019e+06	1.1253e+06	1.04468e+06
P06727	APOA4	Apolipoprotein A-IV	801944	736483	767672	737291	786970	773407	739577	1.0015e+06	739667	702180	715310	641918	935719	813300	785337
P06733	ENO1	Alpha-enolase	137834	73443	61124.7	NaN	NaN	NaN	NaN	NaN	83245.8	NaN	NaN	NaN	NaN	NaN	NaN
P07225	PROS1	Vitamin K-dependent protein S	1.63676e+06	1734372	1.7409e+06	1.82301e+06	1.75058e+06	1.69758e+06	1.75463e+06	1.71364e+06	1.80714e+06	1.71162e+06	1.72492e+06	1.72995e+06	1.78478e+06	1.76831e+06	1.72858e+06
P07333	CSF1R	Macrophage colony-stimulating factor 1 receptor	40858.4	28645.5	37867.5	22993	28325.2	29919.4	23482.5	26144	24327.9	19369.3	17066	23517.4	21338.7	21993.8	31937
P07357	C8A	Complement component C8 alpha chain	1.08253e+06	1.0122e+06	1.09181e+06	939283	1.08956e+06	986732	1.00187e+06	1.07828e+06	1.00988e+06	974961	1.04026e+06	944456	952369	954257	1.11642e+06
P07358	C8B	Complement component C8 beta chain	774446	750075	755186	781311	779177	772498	750828	752470	763154	747450	732259	766625	758879	733118	761438
P07359	GP1BA	Platelet glycoprotein Ib alpha chain	268829	293217	276335	250006	237030	263405	240972	274011	255541	255734	211267	262603	266155	271550	251710
P07360	C8G	Complement component C8 gamma chain	769272	791212	851628	753828	817369	818650	812118	826269	822478	831974	845815	903236	899518	793280	795812
P07737	PFN1	Profilin-1	37729.5	51131.5	38493.5	24878.7	34608.7	50654	52938.9	40020.4	25763.3	43155.1	41652.5	29036.2	22133.4	42822.1	26599.5
P07996	THBS1	Thrombospondin-1	989697	905708	918301	970867	920301	878787	901704	906406	917482	957327	883984	911291	950631	914142	897041
P08185	SERPINA6	Corticosteroid-binding globulin	1.9317e+06	2.06005e+06	2.04678e+06	1.95791e+06	2.17694e+06	2189309	2020149	2.07273e+06	2.03874e+06	2.19112e+06	2157419	2.12454e+06	2.16637e+06	1985416	2.10952e+06
P08195	SLC3A2	4F2 cell-surface antigen heavy chain	21526.3	20580.9	26445.9	13360.9	14208.1	21850.3	16307.1	18199.8	11228.7	7399.35	16184.6	23767.9	13144.6	19599.6	8220.48
P08294	SOD3	Extracellular superoxide dismutase [Cu-Zn]	45623.3	42380.9	44750.8	38158	57363.8	42320.7	44099.8	52453	46879.6	41306.2	43391.1	40795.1	45976.3	41206.6	51128.3
P08519	LPA	Apolipoprotein(a)	1.82878e+06	1.72823e+06	1.64297e+06	1.8453e+06	1.83e+06	1.71172e+06	1.69657e+06	1.75251e+06	1.81285e+06	1.73495e+06	1.86242e+06	1689163	1.88451e+06	1.59196e+06	1.70201e+06
P08567	PLEK	Pleckstrin	5345.81	8144.86	1830.94	753.673	5600.02	5408.49	10743.5	6428.27	4068.24	3294.61	2290.79	2174.54	6775.5	509.23	5427.57
P08571	CD14	Monocyte differentiation antigen CD14	151329	131749	140915	140861	131506	132480	141705	141646	141909	142987	140396	146664	142353	126246	130714
P08603	CFH	Complement factor H	6.2232e+06	6.82659e+06	7145846	5.76814e+06	6.50573e+06	7165882	6869761	6.86422e+06	6087843	6196090	6.83431e+06	6969803	6309974	7.04757e+06	7045666
P08637	FCGR3A	Low affinity immunoglobulin gamma Fc region receptor III-A	55120.4	61516.3	66268.8	57490.5	71439.3	75283.1	55026.1	56065.5	56869.2	71526	61244.5	80783.1	56880.7	53568.4	71622.8
P08697	SERPINF2	Alpha-2-antiplasmin	2515488	2.43478e+06	2.63781e+06	2427730	2.48783e+06	2.64464e+06	2622327	2.51156e+06	2516115	2.67664e+06	2.53009e+06	2.75854e+06	2.56253e+06	2.56823e+06	2.49933e+06
P08709	F7	Coagulation factor VII	28684.5	12167.2	23140	43230.7	16957.1	22766.4	14295.4	44900.9	29471	29775.4	23749.9	34510.8	14820.6	36859.7	18590.9
P09172	DBH	Dopamine beta-hydroxylase	109252	107583	101217	104800	99454.6	119170	99846.8	103448	101031	98622.1	115690	109761	106392	107586	96680.8
P09486	SPARC	SPARC	164183	200012	179911	158774	177265	168230	151820	183072	157552	174955	193472	187058	179691	180586	197284
P09871	C1S	Complement C1s subcomponent	2.22477e+06	2.1203e+06	2.17157e+06	2104512	2.06835e+06	2.17436e+06	2.1743e+06	2145471	2137222	2148607	2.14167e+06	2175511	2.10998e+06	2.21192e+06	2236689
P0C0L4	C4A	Complement C4-A	12271342	12784080	12711590	12520106	12820754	12993044	13197185	12875464	12814473	13286724	12838273	12692714	12479433	12622227	12635793
P0C0L5	C4B	Complement C4-B	2.62012e+06	2867696	2548487	2.71961e+06	2.71816e+06	2.62055e+06	2.83162e+06	2.66956e+06	2.72624e+06	2.91268e+06	2.98858e+06	3.15751e+06	2.66834e+06	2.49491e+06	2.77998e+06
P0DJI8	SAA1	Serum amyloid A-1 protein	16750.4	20794.2	30135	24412.9	27980	23642.4	46950.5	31061.9	23530.2	33664.9	27672.3	26462.5	10772.7	25723.8	31147.7
P0DOX2		Immunoglobulin alpha-2 heavy chain	699475	771277	750906	726477	739012	800798	723360	735021	800351	893434	766345	732829	785476	762612	733340
P0DOX3		Immunoglobulin delta heavy chain	745829	676307	645502	664781	666552	624575	664502	650608	678868	639290	659038	709399	776188	660012	631238
P0DOX7		Immunoglobulin kappa light chain	102374424	97007048	95473840	87129296	92426112	98615176	94228048	94990384	94091880	85963808	96460128	100191024	108615912	96413752	99823008
P0DOX8		Immunoglobulin lambda-1 light chain	59946784	61391036	62416912	57103360	58132248	68900816	67973616	57213656	49656508	56498696	67348400	64826552	63592776	67194912	70386088
P0DOY2;P0DOY3	IGLC2;IGLC3	Immunoglobulin lambda constant 2;Immunoglobulin lambda constant 3	3.96844e+06	5.69299e+06	5.03858e+06	7419943	8758114	7998357	8497055	6.83614e+06	5188064	8778015	16861100	8130272	11015279	6.55867e+06	9754058
P0DP01	IGHV1-8	Immunoglobulin heavy variable 1-8	99796.5	102939	92701.6	109610	148296	77670	108633	100054	107596	122983	150180	88630.2	90972.4	117124	134298
P0DPD5	ZNF723	Zinc finger protein 723	398.935	7911.26	262.21	8058.07	9847.17	9443.64	7365.2	9316.92	7262.51	9880.46	8016.74	10960.4	1.72411	1.69174	7484.59
P0DTE1	IGHV3-38-3	Probable non-functional immunoglobulin heavy variable 3-38-3	130475	175650	174309	72774.3	136574	161720	199682	194059	1375.28	177702	151556	204948	80142.5	168134	85227.4
P10643	C7	Complement component C7	711278	733937	710734	817880	771656	734787	698280	722556	751376	758701	724045	768489	850279	744974	773148
P10909	CLU	Clusterin	7042486	7019952	6855533	6.66948e+06	6836243	6.83994e+06	7.47263e+06	7086951	6.48957e+06	6968798	7.11748e+06	7359080	7131026	7122026	7180888
P11021	HSPA5	Endoplasmic reticulum chaperone BiP	416001	373200	308528	252172	272197	335502	288855	289149	280282	170524	249157	292274	225017	310913	328498
P11226	MBL2	Mannose-binding protein C	239444	142212	162521	194203	191459	166845	179841	176580	212613	155631	169509	161652	182517	184227	140330
P11597	CETP	Cholesteryl ester transfer protein	108391	99109.2	105219	114463	95725.5	88093.9	103490	111223	100923	102099	107129	93697.7	101366	98774.6	101135
P12109	COL6A1	Collagen alpha-1(VI) chain	7135.16	8475.79	9591.2	9519.24	8632.66	12221.1	10428.5	126003	9809.01	9960.18	10405.4	16914.3	9684.64	9874.56	10676.1
P12259	F5	Coagulation factor V	325238	320532	314325	330984	347403	342834	327450	321263	331951	332590	328026	327528	349547	343644	342607
P12955	PEPD	Xaa-Pro dipeptidase	58551.6	52858.1	37781.9	45904.4	45882.5	36655.8	40431.5	35469.6	44888.3	36292.5	37676.7	40993.9	48879	51023.3	48764.2
P13473	LAMP2	Lysosome-associated membrane glycoprotein 2	12669.2	7357.21	34225.6	23299.7	3948.82	1375.02	4946.77	19752.9	14444.6	17385.7	11980.7	8741.64	9679.9	20411.7	NaN
P13591	NCAM1	Neural cell adhesion molecule 1	118.265	11153.9	128.487	100.165	6237.59	11634.2	1616.5	9511.14	147.649	7286.2	12332.5	8349.83	170.252	12070.4	139.923
P13598	ICAM2	Intercellular adhesion molecule 2	44596.9	17049.2	17910	27806.4	24004.7	15856.5	22724.6	15044.9	22445.5	29264.6	29550.6	21543.7	32644.8	21590.6	35369.7
P13645	KRT10	Keratin, type I cytoskeletal 10	2849.87	12740.8	59683.1	NaN	NaN	6846.38	NaN	20062.2	51.8973	NaN	3374.3	161716	NaN	82485.6	NaN
P13671	C6	Complement component C6	1.35248e+06	1.27763e+06	1.1958e+06	1.22604e+06	1150458	1.16486e+06	1169077	1.17006e+06	1.23265e+06	1.1054e+06	1.11003e+06	1.15775e+06	1.20431e+06	1.16963e+06	1.19118e+06
P14151	SELL	L-selectin	130155	108665	117850	129506	133189	115841	135839	147537	127152	131653	129091	123256	132937	125214	142264
P15144	ANPEP	Aminopeptidase N	11300.8	16615.5	7489.33	4334.87	9152.53	7753.17	12638.8	4547.79	10328.9	3281.9	251.499	5796.76	9488.96	8452.05	9063.71
P15151	PVR	Poliovirus receptor	53897.5	43998.2	60871.1	44910.4	47556.8	56914.1	35362.1	38864	38994	57265.3	52100.3	46157.9	47635.2	38164.7	44171.4
P15169	CPN1	Carboxypeptidase N catalytic chain	666532	675327	735805	601356	647207	641270	663133	697133	655443	648340	683059	653922	671284	705931	659345
P15814	IGLL1	Immunoglobulin lambda-like polypeptide 1	1881099	1.82062e+06	2.25175e+06	1.49425e+06	1.41414e+06	1.30713e+06	1.69288e+06	1.5378e+06	1.01405e+06	1.09617e+06	910790	1.08454e+06	516518	1371858	1195401
P16070	CD44	CD44 antigen	183003	3516.42	186811	3964.34	284773	178983	36066.4	3416.07	4096.58	171240	3468.39	274388	4152.44	189650	319886
P17936	IGFBP3	Insulin-like growth factor-binding protein 3	742784	572257	580246	439108	513360	573322	570975	571920	534316	581484	580031	637158	572678	572118	601679
P18428	LBP	Lipopolysaccharide-binding protein	362428	402279	380995	361113	385722	389311	375195	391404	391316	411582	406823	379329	421185	382150	403506
P19320	VCAM1	Vascular cell adhesion protein 1	24414.8	22530.8	21553.6	21916.2	22263	20110.1	21581.2	17953.6	21284.8	19458.8	16939.8	19455.4	20906.9	23364.8	21807.9
P19652	ORM2	Alpha-1-acid glycoprotein 2	2807658	2.34837e+06	2.37623e+06	1.06889e+06	1.16955e+06	1.80356e+06	1473728	1.46911e+06	1.90181e+06	1.24129e+06	1.43823e+06	1.47223e+06	759414	1.90638e+06	1.06716e+06
P19823	ITIH2	Inter-alpha-trypsin inhibitor heavy chain H2	9629394	9811958	9695093	9809239	9997836	9311774	9899704	9406089	9287777	9661511	9786337	9475608	9958093	9596012	9595019
P19827	ITIH1	Inter-alpha-trypsin inhibitor heavy chain H1	5.83122e+06	6.058e+06	6095007	6316420	6.07772e+06	5762195	5908784	6.01068e+06	6.07866e+06	5984461	6031365	5.85087e+06	6.12921e+06	6.12908e+06	5988285
P20742	PZP	Pregnancy zone protein	221157	219437	219536	205397	230281	215225	211029	222276	222226	226260	220922	222489	239290	209535	213788
P20851	C4BPB	C4b-binding protein beta chain	612565	459695	471852	381909	416579	371953	300758	367768	474213	430039	451394	408136	522235	547512	413513
P21333	FLNA	Filamin-A	93140.8	88674.4	87578.6	92715	80564.3	91554.1	92707.8	86959.9	88154.2	88121.5	91149.1	78109.5	73515.7	87650.4	93273.7
P22105	TNXB	Tenascin-X	63231.1	59205.7	42723.8	56605.3	63397.7	53022.1	54306.7	44685.8	57611.5	67195.2	47830.4	53646.9	57999	63014.9	53113.5
P22352	GPX3	Glutathione peroxidase 3	244604	265167	278422	176967	205493	230225	207419	195911	208903	226114	205331	228157	158206	200275	185798
P22792	CPN2	Carboxypeptidase N subunit 2	884002	862784	884915	812342	868355	915182	829530	851085	880036	885312	885470	931363	854520	887143	831606
P22891	PROZ	Vitamin K-dependent protein Z	128150	113990	118958	137168	128501	114146	120417	114264	133645	117524	131631	107081	125392	113982	131274
P23083	IGHV1-2	Immunoglobulin heavy variable 1-2	66234.3	141127	123405	112964	134867	163428	129860	132274	114795	131252	145596	142523	140272	149552	142570
P23142	FBLN1	Fibulin-1	863945	709131	721502	702737	743912	616214	769845	734185	682853	713004	673852	698195	660384	770855	702940
P23470	PTPRG	Receptor-type tyrosine-protein phosphatase gamma	15949.7	5347.59	8832.9	16335.1	10728.2	10212.8	5634.17	13861	13281.5	20857.1	10956.5	10125.3	13451.9	NaN	6375.27
P23528	CFL1	Cofilin-1	229740	208017	196302	143071	143075	161313	176029	158092	150068	132816	164391	137319	129299	190775	201692
P24592	IGFBP6	Insulin-like growth factor-binding protein 6	21674.9	9782.27	13266.6	15602.2	7014.06	18909.7	13627.9	17757.2	12875.6	16550.8	11990.3	11229.2	18923.5	14925.7	14814.6
P25311	AZGP1	Zinc-alpha-2-glycoprotein	2.73095e+06	3.06297e+06	3.46513e+06	2.16692e+06	2.46018e+06	2.88699e+06	2.85271e+06	3014562	2.60211e+06	2.49749e+06	2.6829e+06	2.96358e+06	2447102	3246435	2212176
P26927	MST1	Hepatocyte growth factor-like protein	162929	160102	169056	166664	170693	177901	163563	149860	154391	160530	163340	160451	167058	185525	174839
P27169	PON1	Serum paraoxonase/arylesterase 1	4.17125e+06	3973427	3.94191e+06	4277024	4252584	4.03656e+06	4243452	4.06775e+06	3.79256e+06	4438629	4.03072e+06	4369180	4.08608e+06	3925022	3.98758e+06
P27338	MAOB	Amine oxidase [flavin-containing] B	215154	23159.9	154008	195109	200446	99353.4	57776.1	140365	93991.9	202012	120236	60370.7	115310	100693	145942
P29622	SERPINA4	Kallistatin	821910	830352	842193	914857	887153	875976	873397	853646	868372	883533	867825	849363	941879	831804	890159
P33151	CDH5	Cadherin-5	637954	609713	599076	648623	631889	613776	633128	586625	622411	624929	645989	623752	612392	619061	669571
P35030	PRSS3	Trypsin-3	271711	235926	201469	219697	245971	243397	206379	156674	250267	269689	264226	274333	305992	209181	243305
P35527	KRT9	Keratin, type I cytoskeletal 9	1226.71	16215	8049.44	3275.91	1.08578	1401.79	4833.28	3417.05	3632.71	5571.33	4246.67	NaN	6430.81	NaN	1.48986
P35542	SAA4	Serum amyloid A-4 protein	912331	1.02702e+06	1.00565e+06	976324	927660	931738	1.07663e+06	919743	901241	1.02446e+06	915942	925614	693508	962505	866932
P35858	IGFALS	Insulin-like growth factor-binding protein complex acid labile subunit	1.25483e+06	1.21051e+06	1.22363e+06	1.3172e+06	1.26167e+06	1.22413e+06	1.26878e+06	1.22133e+06	1.2478e+06	1.25713e+06	1.20533e+06	1.21496e+06	1271787	1.24312e+06	1.2095e+06
P36955	SERPINF1	Pigment epithelium-derived factor	940774	916209	827462	1.07349e+06	871254	750074	921532	809943	849904	849789	806915	769307	854376	830438	847988
P39060	COL18A1	Collagen alpha-1(XVIII) chain	6281.08	5956.14	3405.38	7699.66	7960.42	6868.91	13757.5	12390.4	5313.69	11608.8	1.02258	5468.29	12626.1	4826.56	5752.37
P40197	GP5	Platelet glycoprotein V	122527	126992	124004	130033	122931	114381	126793	134112	129869	140876	120133	126444	146395	122395	116561
P43121	MCAM	Cell surface glycoprotein MUC18	1.27873	1083.91	NaN	1.32283	1.0173	NaN	NaN	1.04415	1.44155	2214.52	0.909482	NaN	1654.79	1647.83	1.45921
P43251	BTD	Biotinidase	213484	190521	207637	134185	181011	213654	201321	211589	202609	207886	201144	218400	223806	202613	176289
P43652	AFM	Afamin	1.96774e+06	1.99379e+06	1.94995e+06	1.17138e+06	1.37804e+06	2.2868e+06	1.98199e+06	1.52051e+06	1.56784e+06	1.47345e+06	1.66024e+06	1.97493e+06	1.11799e+06	1.81159e+06	1.61101e+06
P48740	MASP1	Mannan-binding lectin serine protease 1	101638	118542	133810	95302.5	113602	141882	113046	124447	105590	111541	140781	137687	115204	129867	120156
P49747	COMP	Cartilage oligomeric matrix protein	90964.1	157736	191364	142549	142754	145138	153463	128289	135018	168048	154975	181050	151510	153764	153150
P49908	SELENOP	Selenoprotein P	861027	788934	746166	633528	658326	690522	716102	667386	601938	626051	624240	686308	542643	714171	691710
P49913	CAMP	Cathelicidin antimicrobial peptide	61773	62851.5	55701.6	51987.8	62385.5	35559.8	44040.2	51682.2	44539.6	61136.3	39528	44185	36632	42569	45493.5
P51884	LUM	Lumican	1.58146e+06	1529311	1478769	1.61087e+06	1.51714e+06	1.4436e+06	1.43092e+06	1.49847e+06	1.44187e+06	1502813	1471857	1.41081e+06	1685200	1487112	1.56752e+06
P55056	APOC4	Apolipoprotein C-IV	43291.2	39533.3	43842.9	70674.1	47252.2	39663.3	43623.8	41460	36552.3	46085.9	43275.3	29462	33053	45681.3	34294.3
P55058	PLTP	Phospholipid transfer protein	158575	138983	137097	144834	145632	147130	159892	163110	154188	155140	148258	159430	145464	154055	158675
P55290	CDH13	Cadherin-13	722.743	598.71	112788	16057.2	13091.5	598.412	164648	361305	17099.1	148468	78522.6	152383	18782.8	16892.7	154249
P58335	ANTXR2	Anthrax toxin receptor 2	38794.4	27835.8	28370.1	39830.8	26788.5	25756.1	31625.4	24382	14340.2	23916.6	30794.3	20448.3	12633.3	29376.2	11084.2
P60709;P63261	ACTB;ACTG1	Actin, cytoplasmic 1;Actin, cytoplasmic 2	321311	296873	290546	314697	291226	277252	292040	284597	288900	289415	287398	290124	287021	270040	273388
P61626	LYZ	Lysozyme C	73148.1	87371.3	84247.9	174281	110556	178968	74498.5	62530.7	59561.8	62230.2	37927.9	98086	54975.1	52361.1	65227.4
P62736;P63267;P68032;P68133	ACTA2;ACTG2;ACTC1;ACTA1	Actin, aortic smooth muscle;Actin, gamma-enteric smooth muscle;Actin, alpha cardiac muscle 1;Actin, alpha skeletal muscle	90829.8	144471	103971	69791.2	87986.6	145099	117993	108016	90459.9	97013.4	112948	93915.9	89093.2	124328	84742.8
P62805	H4C1	Histone H4	116695	106536	166337	148503	74010.2	84421.6	65814.2	62206.1	101787	41571.5	85739.5	60910	98253.4	74423.6	63899.4
P62937	PPIA	Peptidyl-prolyl cis-trans isomerase A	54093	48452.7	42623.3	212652	244891	186240	122414	106672	112530	88260	63345.5	71751.4	77120.4	56204.5	69248.4
P63241;Q6IS14;Q9GZV4	EIF5A;EIF5AL1;EIF5A2	Eukaryotic translation initiation factor 5A-1;Eukaryotic translation initiation factor 5A-1-like;Eukaryotic translation initiation factor 5A-2	11818.2	8738.55	13856.3	9737.76	7474.2	1530.89	6337	6654.37	8614.42	2633.38	6963.09	9828.46	14572.8	7813.04	22829
P68871	HBB	Hemoglobin subunit beta	400641	403397	414573	402055	369277	394930	411721	426251	391982	371862	347717	362577	396954	435785	367804
P69905	HBA1	Hemoglobin subunit alpha	229969	243050	234929	202743	246974	240431	259989	297969	228198	232420	237119	228932	225157	234965	235435
P78371	CCT2	T-complex protein 1 subunit beta	19824.4	117425	248083	NaN	125277	346148	NaN	60876	44313.6	50378.2	NaN	93527.9	79625.8	48844.5	54610.1
P80108	GPLD1	Phosphatidylinositol-glycan-specific phospholipase D	1.01026e+06	929905	971706	1003372	981798	938887	959873	977571	1.00877e+06	975356	935978	965815	1.00508e+06	964094	995493
P80723	BASP1	Brain acid soluble protein 1	6362.97	5321.87	4391.34	6853.78	5432.32	7721.2	8470.06	4813.31	7234.23	10081.3	7339.14	10469.6	11850.3	4625.31	8969.78
P80748	IGLV3-21	Immunoglobulin lambda variable 3-21	259258	402647	450933	314567	328063	498618	480589	443121	242256	461266	481593	521614	396619	533165	497252
P98160	HSPG2	Basement membrane-specific heparan sulfate proteoglycan core protein	9594.46	10138.7	12168	15523.2	12234	16625.1	12600.5	12085.9	12541.2	10782.9	12694.1	11466.4	6649.49	17524.3	12470.8
Q01459	CTBS	Di-N-acetylchitobiase	14419.3	21258	18869.5	28684.5	13889.5	17277.8	25726.7	30476.6	15668.4	19890.8	29787.7	25968.5	18729.3	22887.2	30418.6
Q02985	CFHR3	Complement factor H-related protein 3	202016	188362	172280	227419	211222	160127	155836	173439	173463	185298	179673	183001	192740	157301	187838
Q03591	CFHR1	Complement factor H-related protein 1	903522	947335	895211	799465	939571	1.05099e+06	967582	1.01496e+06	927653	851561	988666	962025	857818	981966	1.01807e+06
Q04756	HGFAC	Hepatocyte growth factor activator	207936	238876	246973	224030	176691	221166	229454	198244	207348	219617	208630	219213	167449	197023	186827
Q04760	GLO1	Lactoylglutathione lyase	NaN	NaN	NaN	36225.1	42780.2	29197.1	8605	16106.4	10115.4	NaN	NaN	4630.66	NaN	NaN	NaN
Q06033	ITIH3	Inter-alpha-trypsin inhibitor heavy chain H3	721554	699762	688876	735201	730159	688398	725994	727863	704164	690231	699875	695521	666978	694902	755164
Q08380	LGALS3BP	Galectin-3-binding protein	518526	517137	500745	509250	496404	503312	504891	494964	510408	497332	489138	526577	494462	501847	499189
Q12805	EFEMP1	EGF-containing fibulin-like extracellular matrix protein 1	50487.4	64607.4	74981.8	79023.3	57104.5	41999.6	53490.9	62944.1	58277.1	54968.7	48904.5	33831.8	69568.5	69202.3	78496.7
Q12860	CNTN1	Contactin-1	6116.07	1.04333	5274.23	4351.11	7391.41	4787.14	1986.48	6744.09	2635.07	NaN	4844.85	1955.95	5034.72	NaN	2369.41
Q12913	PTPRJ	Receptor-type tyrosine-protein phosphatase eta	21841.8	1.17043	6362.79	6119.03	7351.83	NaN	NaN	6746.42	9023.4	16715.6	8509.28	NaN	6091.66	1.26454	7631.93
Q13093	PLA2G7	Platelet-activating factor acetylhydrolase	54912.6	32149.2	43116.6	48415.6	49720.6	34603.1	44972	58111.2	52857.6	57080.4	46603.6	47128.9	57746.8	42597.5	47741.4
Q13103	SPP2	Secreted phosphoprotein 24	62420.5	41369.3	50128.8	64623.1	91065.7	69388.9	70110.3	66944.3	61566.6	82244.4	54003.6	73540.1	86727.5	58658.2	63977.5
Q13201	MMRN1	Multimerin-1	20235.4	31194.5	7080.2	11290.9	9810.32	22487.1	15786.6	17680.3	19.0142	26648.8	354.231	25938.6	8373.36	28382.7	16942.2
Q13790	APOF	Apolipoprotein F	350888	292972	390718	337429	436153	367953	413316	388510	392302	451938	470636	464340	309400	413391	460218
Q13822	ENPP2	Ectonucleotide pyrophosphatase/phosphodiesterase family member 2	NaN	3791.75	1.03802	NaN	1.0225	NaN	NaN	3546.7	1.25933	NaN	0.940043	NaN	4764.95	1.05932	1.19827
Q14515	SPARCL1	SPARC-like protein 1	0.916462	9773.57	6213.71	1328.54	107.602	15034.3	6595.63	14963.9	10398.4	10403.4	8202.02	11541.2	16107.4	6887.05	9020.07
Q14520	HABP2	Hyaluronan-binding protein 2	1.39556e+06	1.51494e+06	1.41521e+06	1.37578e+06	1.40491e+06	1.65807e+06	1.48408e+06	1.54108e+06	1.62137e+06	1424173	1.52339e+06	1.64626e+06	1.5753e+06	1.549e+06	1.68774e+06
Q14624	ITIH4	Inter-alpha-trypsin inhibitor heavy chain H4	6.26352e+06	6160665	6117779	6.40868e+06	6350015	5.96536e+06	6.43625e+06	6217410	6.40182e+06	6506746	6.36132e+06	6166604	5.90171e+06	6299087	6380713
Q14667	BLTP2	Bridge-like lipid transfer protein family member 2	21484.8	11619.9	16845	21616.1	19041.1	14950.5	10992.7	NaN	15939.7	17343.9	11246.4	25201.9	6964.03	21336.1	12564.6
Q15113	PCOLCE	Procollagen C-endopeptidase enhancer 1	4867.56	8790.59	6767.54	8558.7	16306.6	1.08942	11428.7	15326.8	15703	7991.8	1.07842	3314.17	NaN	8695.87	7660.78
Q15166	PON3	Serum paraoxonase/lactonase 3	15179.3	456.921	9546.01	13937	20974.1	15906.7	27052.9	32568.1	26318.6	20674.3	13505.2	7296.4	24178.5	485.317	12159.3
Q15485	FCN2	Ficolin-2	92783	83638.3	89916.2	97635.6	94525.8	93099.2	93826.5	93353.6	92050.3	92201.9	93617.6	92930.2	96228.4	89844.9	96440.6
Q15582	TGFBI	Transforming growth factor-beta-induced protein ig-h3	205016	209512	224111	213680	203664	197460	203273	201189	200724	192362	202722	196689	219160	190902	202221
Q15848	ADIPOQ	Adiponectin	81259.1	81055.6	123195	111522	90790.8	107399	112398	116467	115807	108970	104925	94410.4	149430	129339	93286.1
Q16610	ECM1	Extracellular matrix protein 1	172107	190799	176355	218001	212072	224421	236780	202083	222288	243588	208628	222954	229639	249125	204747
Q16853	AOC3	Membrane primary amine oxidase	53879.9	32895.2	29787.9	NaN	32930.3	36415.5	19519.2	38763.6	26083.8	37464.8	50634.8	NaN	6876.83	49446.6	31848.4
Q1L5Z9	LONRF2	LON peptidase N-terminal domain and RING finger protein 2	60835.9	24133.4	17013.9	9162.74	17551.4	5421.11	7099.99	12264.8	12432.5	12601.4	5577.07	5673.97	4853.53	10810.3	21600
Q6EMK4	VASN	Vasorin	68461.3	62606.6	63712.7	66381.5	58775.2	49181	61351.2	53687.7	57844.5	59588.1	59388.5	61415.9	56128.2	60839.6	63424.1
Q6UX71	PLXDC2	Plexin domain-containing protein 2	52122	44971.4	46337.5	59784	46631.4	50056.1	50751.6	44364.4	51985.8	47133.1	55206.8	44546.1	46707.8	45501.4	51277.2
Q6UXB8	PI16	Peptidase inhibitor 16	79410.8	103760	88633.9	72002.5	85480	91913.4	85717.3	106712	74382.7	89745.7	99646.9	96578.9	72741.6	83231.3	96800.3
Q6UY14	ADAMTSL4	ADAMTS-like protein 4	5182.33	8762.44	9670.49	4561.55	11420	13410.6	13231.4	8738.71	4255.43	16177.2	8709.92	12497.8	7410.3	12829.8	10018.8
Q6ZN30	BNC2	Zinc finger protein basonuclin-2	1.6944e+06	2.08316e+06	3.88695e+06	2.10605e+06	2119929	3184169	2.94708e+06	2.2802e+06	1.12861e+06	4395774	2867207	2.63338e+06	1.57135e+06	2.1556e+06	32454.3
Q7Z7G0	ABI3BP	Target of Nesh-SH3	19174.8	13411.5	14217.5	20581.4	16324.3	16322.8	17215.6	15793.1	21411.2	21408.7	16878.4	14585.3	12509.4	16534.9	14545.5
Q86U17	SERPINA11	Serpin A11	13014	6935.12	9420.98	9887.38	5458.76	10428.9	8487.99	11364.2	6822.55	6282.6	17283.6	10338.1	10315.3	16834.4	13546.7
Q8IZJ3	CPAMD8	C3 and PZP-like alpha-2-macroglobulin domain-containing protein 8	4950	2053.16	107687	3976.31	3997.35	2939.31	1862.42	1640.72	4736.72	NaN	1916.86	NaN	8999.24	7907.74	8696.89
Q8N6C8	LILRA3	Leukocyte immunoglobulin-like receptor subfamily A member 3	9854.08	9059.43	9876.36	6862.45	7429.65	6142.09	8904.73	9130.92	13030.1	9244.91	6516.38	12132.8	9910.57	10632.9	8003.39
Q8N7R7	CCNYL1	Cyclin-Y-like protein 1	88275.7	88965.8	98956.4	58499.8	108656	103062	101162	111226	84350.4	74314.2	84690.2	104364	138719	100718	86837.2
Q8TDH9	BLOC1S5	Biogenesis of lysosome-related organelles complex 1 subunit 5	1.37488	1.03433	4841.07	1.15696	1.0104	NaN	NaN	0.915515	1.36322	NaN	0.933761	NaN	1.33663	1.21644	1.39684
Q8WUA8	TSKU	Tsukushi	6699.44	1.07614	1.11287	3025.94	1.06437	2606.33	9394.76	2340.1	1.30946	NaN	1817.07	4538.43	1805.01	8334.62	2493.38
Q8WZ59	TMEM190	Transmembrane protein 190	400110	391222	361990	308778	275499	331381	381682	305596	355328	330855	381900	308321	250554	296398	269482
Q92496	CFHR4	Complement factor H-related protein 4	93819.5	115423	103731	98976.1	98180.5	122034	110940	100029	111967	120134	120069	99042.1	97130.2	115682	107652
Q92820	GGH	Gamma-glutamyl hydrolase	52855.6	36939.3	47586.1	57847.1	48459	49579	59699	41947.4	52001.8	33298.5	60336	34675	43540.1	60166.4	52057.7
Q92954	PRG4	Proteoglycan 4	162813	142088	132792	145036	158627	152077	140554	133549	145692	141695	133930	159384	167616	152242	139990
Q96EE4	CCDC126	Coiled-coil domain-containing protein 126	1.21919	4165.43	1251.47	6433.12	18279.5	5456.53	1912.6	4537.81	13232.4	5907.58	6334.24	3253.49	NaN	1.19002	10008.5
Q96GX5	MASTL	Serine/threonine-protein kinase greatwall	9888.11	17645.5	13334	5706.27	23396.7	7751.59	11495.2	4009.94	12472.1	7154.84	7884.41	12421.4	3745.25	10998.7	16228.1
Q96IY4	CPB2	Carboxypeptidase B2	326850	316306	339003	343085	370121	321386	349366	350924	352355	338996	342011	348562	345629	347059	381252
Q96KN2	CNDP1	Beta-Ala-His dipeptidase	365432	336579	362371	348424	356872	365105	320582	342738	328680	342694	340479	327501	353730	357830	343844
Q96PD5	PGLYRP2	N-acetylmuramoyl-L-alanine amidase	1.15999e+06	1.1372e+06	1.18686e+06	1.22123e+06	1.07817e+06	1.09394e+06	1190057	1.16792e+06	1.16066e+06	1.16751e+06	1.21135e+06	1.15178e+06	1.35495e+06	1.26853e+06	1.22206e+06
Q96S96	PEBP4	Phosphatidylethanolamine-binding protein 4	3671.2	9741.26	16750.2	NaN	21615.2	15293.3	10241.4	14758.4	9606.6	19628.1	19123.3	19475.9	15284.7	21330.2	10980.8
Q9BWP8	COLEC11	Collectin-11	65037.5	57821.7	57931.8	69719	42321.6	70432	80140	52987.1	55505	77885.7	84731.1	74959.1	68667.5	53617.9	49031.6
Q9BXR6	CFHR5	Complement factor H-related protein 5	122913	114041	124361	112493	148492	125534	117145	104697	135152	122349	107686	115290	120901	144166	121463
Q9H299	SH3BGRL3	SH3 domain-binding glutamic acid-rich-like protein 3	5333.22	12512	17314.3	7482.16	7499.83	4337.15	15096.1	12105.4	8864.95	6939.5	6226.94	7981.69	10488.5	20023.2	17136.8
Q9H8L6	MMRN2	Multimerin-2	72171.5	106912	99497.2	96744.7	88437.4	89484.8	94847.2	91061.4	83271.8	100894	95372.4	88828.5	113078	78805.6	90143.1
Q9H9E3	COG4	Conserved oligomeric Golgi complex subunit 4	28027.4	48103.2	49601.6	64377.2	59888.1	35968.7	40584.4	56453.3	75333.2	50468.1	63158.2	61840.2	74279.6	39652.9	28145.4
Q9HBI1	PARVB	Beta-parvin	2297.63	2124.43	0.964163	3405.67	NaN	1878.89	NaN	1788.02	1.21972	1704.28	NaN	NaN	5235.71	2286.23	2739.19
Q9HDC9	APMAP	Adipocyte plasma membrane-associated protein	78281.1	66591	75819.9	70591.2	54429.7	76924.7	75550.3	65125.7	58994.9	64586.9	74077.7	65581.1	78020.7	74128.2	67152.5
Q9NPH3	IL1RAP	Interleukin-1 receptor accessory protein	85014	94914.3	79144.1	74582.5	63721.3	85316.3	99473.1	83342.2	79430.3	77702.4	68191	93853.7	73663.4	73022.3	94253
Q9NQ79	CRTAC1	Cartilage acidic protein 1	513234	507241	457519	451249	458240	436767	481647	439251	441164	423080	448387	439534	449573	453155	435618
Q9NZP8	C1RL	Complement C1r subcomponent-like protein	533363	514156	463341	518846	501770	464535	493220	501858	497979	475372	456628	476002	487018	500391	501404
Q9P2S5	WRAP73	WD repeat-containing protein WRAP73	161924	134838	137499	156204	113385	133457	148601	130278	116263	140841	149452	125817	114219	100038	125352
Q9UGM5	FETUB	Fetuin-B	186589	329838	270943	421222	306686	200816	261584	374625	14185.8	372179	347701	300230	203733	174481	216299
Q9UHG3	PCYOX1	Prenylcysteine oxidase 1	200005	174852	164820	203707	190103	164370	165843	182625	162912	155696	150977	172345	163204	139826	156772
Q9UK55	SERPINA10	Protein Z-dependent protease inhibitor	199399	203264	193744	197314	204093	212882	191973	196534	203873	199273	210692	200284	195612	189764	194183
Q9UN42	ATP1B4	Protein ATP1B4	74157	89330.2	93269.8	35139.5	63015.8	131360	149221	2034.14	52660.8	58804.3	87937.6	138302	63751.7	139898	2285.05
Q9UNN8	PROCR	Endothelial protein C receptor	51906.9	38359	38595.5	40215.3	44213.9	37096.9	45833.3	34798	54248.3	47527.3	33366.4	39077.8	50072.9	16099.7	24677.9
Q9UNW1	MINPP1	Multiple inositol polyphosphate phosphatase 1	36308.6	43287.7	51258	43899.7	32661.2	41108.6	23640.9	23631.4	45723.2	30714.8	17957.3	27738.4	25117	34876.6	35482.5
Q9Y2D8	SSX2IP	Afadin- and alpha-actinin-binding protein	NaN	NaN	NaN	240333	167324	16476.9	NaN	148949	174111	304096	NaN	NaN	257181	9165.69	62969.9
Q9Y490	TLN1	Talin-1	43294.7	46630	46461.7	54670.2	51779.4	40263.2	46279.2	46377.5	48061.5	60158.7	42198.7	52643.6	67473	51876.1	47940
Q9Y5Y7	LYVE1	Lymphatic vessel endothelial hyaluronic acid receptor 1	39520.8	44306.8	42780.1	37226.9	31146.6	22772.1	27196.6	36809.8	39641.7	32939.7	40088	34454.2	42656.5	35044.6	31584.2
Q9Y646	CPQ	Carboxypeptidase Q	276825	2913.55	2892.98	1942.56	2557.78	171891	2243.26	2648.12	347871	130677	2543.53	153530	2318903	2289.16	2969.9
Q9Y6R7	FCGBP	IgGFc-binding protein	9834.97	18975.7	22427.3	46435.6	23659.8	15581.9	30453.4	18501.6	57445.6	25875.5	13098.3	22450.3	33601.2	8743.18	21562
Q9Y6Z7	COLEC10	Collectin-10	24851.3	649.401	13787.3	40370.8	23924.4	24990.7	355.912	617.057	3352.88	3769.64	34167	26221.6	895.334	21740	15997.3

## Sheet: Top 14
PG.ProteinGroups	PG.Genes	PG.ProteinDescriptions	[1] top14_depl_c1.raw.PG.Quantity	[2] top14_depl_c2.raw.PG.Quantity	[3] top14_depl_c3.raw.PG.Quantity	[4] top14_depl_sp1_1.raw.PG.Quantity	[5] top14_depl_sp1_2.raw.PG.Quantity	[6] top14_depl_sp1_3.raw.PG.Quantity	[7] top14_depl_sp2_1.raw.PG.Quantity	[8] top14_depl_sp2_2.raw.PG.Quantity	[9] top14_depl_sp2_3.raw.PG.Quantity	[10] top14_depl_sp3_1.raw.PG.Quantity	[11] top14_depl_sp3_2.raw.PG.Quantity	[12] top14_depl_sp3_3.raw.PG.Quantity	[13] top14_depl_sp4_1.raw.PG.Quantity	[14] top14_depl_sp4_2.raw.PG.Quantity	[15] top14_depl_sp4_3.raw.PG.Quantity
A0A075B6K5;P80748	IGLV3-9;IGLV3-21	Immunoglobulin lambda variable 3-9;Immunoglobulin lambda variable 3-21	NaN	1.03708	1.12324	6773.79	0.989607	1.40584	18449.8	11567.5	NaN	89997.7	NaN	NaN	NaN	1.29449	1.11136
A0A075B6P5;A0A075B6S2;A0A075B6S6;A0A087WW87;A0A0A0MRZ7;A2NJV5;P01614;P01615;P06310	IGKV2-28;IGKV2D-29;IGKV2D-30;IGKV2-40;IGKV2D-26;IGKV2-29;IGKV2D-40;IGKV2D-28;IGKV2-30	Immunoglobulin kappa variable 2-28;Immunoglobulin kappa variable 2D-29;Immunoglobulin kappa variable 2D-30;Immunoglobulin kappa variable 2-40;Immunoglobulin kappa variable 2D-26;Immunoglobulin kappa variable 2-29;Immunoglobulin kappa variable 2D-40;Immunoglobulin kappa variable 2D-28;Immunoglobulin kappa variable 2-30	248825	166600	135401	193847	203446	236534	531732	235661	181928	1.12659e+06	125082	203472	263749	138385	236789
A0A075B6R9;A0A0C4DH68	IGKV2D-24;IGKV2-24	Probable non-functional immunoglobulin kappa variable 2D-24;Immunoglobulin kappa variable 2-24	37957.9	43249	24374.1	25292.1	20156.3	21920.7	67690.4	48706.2	45558.4	195605	17938.7	48857.6	60007.3	46243.8	34991.2
A0A0A0MRZ8;P04433	IGKV3D-11;IGKV3-11	Immunoglobulin kappa variable 3D-11;Immunoglobulin kappa variable 3-11	45619.7	18959.9	47005.5	9204.64	40832.8	1.45165	117835	69185.4	55834.5	316311	NaN	10132.6	NaN	16770.4	41824.3
A0A0A0MS15	IGHV3-49	Immunoglobulin heavy variable 3-49	28773.2	26557.3	19740.8	3984.15	23409.6	3347.15	87395.4	24453.9	22366	199356	24097.1	9576.82	22513.1	14997.3	24821.5
A0A0B4J1U7	IGHV6-1	Immunoglobulin heavy variable 6-1	65526.6	79914.2	95450.1	58305.3	78462.2	95827.6	153481	70599.8	91242.2	402118	82207.7	62992.1	69179.9	80927.1	90103.4
A0A0B4J1V0	IGHV3-15	Immunoglobulin heavy variable 3-15	200110	272586	35012.1	109466	121262	101596	372221	109229	116476	588934	105717	108389	106032	100598	118625
A0A0B4J1X5	IGHV3-74	Immunoglobulin heavy variable 3-74	124192	158056	124124	1.016	NaN	145977	321395	NaN	130589	628732	137425	97105.9	148878	107159	NaN
A0A0C4DH25	IGKV3D-20	Immunoglobulin kappa variable 3D-20	1.07729	NaN	NaN	NaN	NaN	NaN	13503.2	1.04288	NaN	105075	NaN	NaN	6520.16	NaN	1.24965
A0A0C4DH34	IGHV4-28	Immunoglobulin heavy variable 4-28	73890.5	77533.7	58668.5	72662.9	68635.7	89740.4	193185	67483.1	89562.1	337804	82470.4	77169.4	64902.8	76011.5	71190.4
A0A0C4DH38	IGHV5-51	Immunoglobulin heavy variable 5-51	48.2583	61.0816	1.09193	63.6772	26657.1	71.9497	10614.3	8082.19	10777.6	574711	6379.36	22880.8	1403.23	8165.29	104193
A0A0C4DH41;P01824;P01825;P06331;P0DP06;P0DP08	IGHV4-61;IGHV4-39;IGHV4-59;IGHV4-34;IGHV4-30-4;IGHV4-38-2	Immunoglobulin heavy variable 4-61;Immunoglobulin heavy variable 4-39;Immunoglobulin heavy variable 4-59;Immunoglobulin heavy variable 4-34;Immunoglobulin heavy variable 4-30-4;Immunoglobulin heavy variable 4-38-2	205404	150872	201905	131417	231951	186264	351996	126875	190470	9642510	239622	151315	152553	152133	168308
A0A0C4DH67	IGKV1-8	Immunoglobulin kappa variable 1-8	3815.31	18385.5	7672.19	48084	17923.1	28685.5	11746.9	5745.56	12384.1	1.14022e+06	45474.6	9853.29	11359.7	6594.56	28461.9
A0A0C4DH72;A0A0C4DH73;P01597;P01611;P04432	IGKV1-6;IGKV1-12;IGKV1-39;IGKV1D-12;IGKV1D-39	Immunoglobulin kappa variable 1-6;Immunoglobulin kappa variable 1-12;Immunoglobulin kappa variable 1-39;Immunoglobulin kappa variable 1D-12;Immunoglobulin kappa variable 1D-39	6746.06	7670.59	NaN	1.0689	1.12026	1.35782	NaN	1.09562	1.20354	113490	1.13422	1.175	1.17908	NaN	1.18785
A0A0J9YX35	IGHV3-64D	Immunoglobulin heavy variable 3-64D	NaN	NaN	3.16727e+06	605449	2151879	NaN	2.0555e+06	1841981	NaN	1.95834e+06	NaN	1.66419e+06	1.75152e+06	NaN	NaN
A0A0J9YXX1	IGHV5-10-1	Immunoglobulin heavy variable 5-10-1	NaN	NaN	NaN	NaN	NaN	NaN	NaN	NaN	NaN	58374.3	NaN	NaN	NaN	NaN	NaN
A1L4H1	SSC5D	Soluble scavenger receptor cysteine-rich domain-containing protein SSC5D	83195.3	88526.3	102873	65354.3	71641.7	72803.2	67235.2	89849.8	88103.4	54755.2	132054	83525	36097.8	75344.5	66340.2
A6ND36	FAM83G	Protein FAM83G	1.47849e+06	1.65898e+06	1604437	1.29829e+06	1.3606e+06	1.2515e+06	6.01566e+06	1.05454e+06	1.15428e+06	13883290	1.083e+06	1.30281e+06	1.33569e+06	1.28805e+06	1.14598e+06
A6NEF3;A6NEM1;A6NI86;H0YKK7	GOLGA6L4;GOLGA6L9;GOLGA6L10;GOLGA6L19	Golgin subfamily A member 6-like protein 4;Golgin subfamily A member 6-like protein 9;Golgin subfamily A member 6-like protein 10;Putative golgin subfamily A member 6-like protein 19	12828.4	NaN	1.34203	NaN	117576	95037.2	NaN	59609.9	NaN	NaN	NaN	40100.7	118341	116952	102867
A8MZA4;H0YM25;P0DX02;Q8N7Z2	GOLGA6L6;GOLGA6L22;GOLGA6L26;GOLGA6L1	Golgin subfamily A member 6-like protein 6;Golgin subfamily A member 6-like protein 22;Golgin subfamily A member 6-like protein 26;Golgin subfamily A member 6-like protein 1	37149.6	43696.5	21866.1	16378.7	39437.3	89617.1	49717.8	103398	6067.5	70186.6	36983.4	64783.6	30177	57092.7	40680.3
B9A064;P0DOX8	IGLL5;	Immunoglobulin lambda-like polypeptide 5;Immunoglobulin lambda-1 light chain	95026.6	96313.6	150061	7.59639e+06	93811.2	100562	29800496	87428.9	90228.6	89523104	69002.8	80397.6	86489.4	90225.9	85719
O00142	TK2	Thymidine kinase 2, mitochondrial	371853	436754	359189	305611	435787	393744	398111	379122	265126	200372	284179	296181	356940	357354	421203
O00187	MASP2	Mannan-binding lectin serine protease 2	1.31034e+06	1.38821e+06	1.39873e+06	1.39608e+06	1516694	1.50379e+06	1.44136e+06	1.43011e+06	1384017	1304192	1.36608e+06	1.42585e+06	1.41626e+06	1.49383e+06	1.43858e+06
O00194	RAB27B	Ras-related protein Rab-27B	5565.59	0.740891	NaN	0.703877	15046.2	NaN	13497.3	9245.96	NaN	0.722032	12132	3732.11	11265.5	1.32001	NaN
O00370		LINE-1 retrotransposable element ORF2 protein	58971.5	62623.1	95435.3	57312.9	73006.3	NaN	65481.5	66902.1	47229.1	20669.9	74594	36185.3	48812	50343.5	99538.9
O00391	QSOX1	Sulfhydryl oxidase 1	3.09519e+06	3074071	3.04159e+06	3.16381e+06	3.22755e+06	3310269	3.151e+06	3.29562e+06	3128925	2.99705e+06	3.26028e+06	3.19353e+06	3.11584e+06	3.24892e+06	3.21452e+06
O00533	CHL1	Neural cell adhesion molecule L1-like protein	290147	323274	314325	297803	275532	285500	274036	290242	296241	263543	283775	297654	284134	286296	289716
O00592	PODXL	Podocalyxin	84403.4	80408.4	93282.2	93205.1	97815.7	95009	91874.7	89602.3	89326.4	86424.3	89127.8	93458.6	80766.1	88010.6	104185
O14786	NRP1	Neuropilin-1	119983	141116	161624	153240	141216	132759	154478	136826	139604	131174	131574	141429	139496	149962	161382
O14791	APOL1	Apolipoprotein L1	552945	516566	470375	487811	509826	473222	478656	461282	458001	537606	454948	490828	491394	475997	500710
O14974	PPP1R12A	Protein phosphatase 1 regulatory subunit 12A	98715.4	NaN	122554	59586	79435	47941	NaN	30616.7	50890.6	138891	52782.3	37800.1	50918.4	48736.8	59941.9
O14978	ZNF263	Zinc finger protein 263	151184	228333	146379	125827	115843	286850	274631	166514	146946	501799	135775	126158	138702	183169	204910
O15031	PLXNB2	Plexin-B2	12792.2	28315.9	545404	13291.2	12822.1	12628.3	15928.9	245839	11591.8	18210.2	201651	17123.8	13960	6089.09	27707.7
O15335	CHAD	Chondroadherin	10002.1	7602.63	7616.78	7424.58	7123.88	11313.6	8112.33	7716.94	12089.6	8456.84	7440.12	10335	10720.2	10869.7	11508.2
O15394	NCAM2	Neural cell adhesion molecule 2	29736.2	27185.4	21229.8	24560	19838.2	17274.5	22269.7	16107.5	165.621	6154.5	21934.8	20440.4	1094.16	168.489	17670.3
O43157	PLXNB1	Plexin-B1	23562.7	20781.8	37495.1	24656.6	25872.8	31292.3	26659.7	28722.8	20264.5	22067	28224.8	26586.1	19708.3	13380.5	40793.8
O43493	TGOLN2	Trans-Golgi network integral membrane protein 2	13863.2	22937.9	20892.7	25429.5	27350.8	43492.9	29524.9	29355.1	27039.3	25392.7	42124.2	42103.4	31943.6	46105.8	48487.3
O43505	B4GAT1	Beta-1,4-glucuronyltransferase 1	25445	18852.1	21950.4	24006.7	22874.6	28944.9	20556.7	24803.7	18665.5	18832.3	20893.9	24139.3	24262.2	31614.1	25158.3
O43866	CD5L	CD5 antigen-like	463889	442029	459634	474937	476410	525353	567738	472671	490169	1110153	424007	435458	442968	461597	478419
O75015	FCGR3B	Low affinity immunoglobulin gamma Fc region receptor III-B	162586	181888	172547	173062	151666	233540	214027	201980	225771	276995	257590	247544	149074	254549	237101
O75083	WDR1	WD repeat-containing protein 1	24970.7	33143.6	26965.2	20397.9	35394.5	35743.1	29660.5	31694.6	23515	20637.5	16234.8	25532.8	36676.2	25058.9	25864.3
O75144	ICOSLG	ICOS ligand	131316	123154	135373	106915	145139	176680	125970	115094	141448	117477	141986	129914	137687	149649	170393
O75594	PGLYRP1	Peptidoglycan recognition protein 1	6273.51	8712.04	23686	10311.5	10349.5	15810.5	15792.8	11534.3	12228	20502.4	15953.4	5767.19	20139.2	12364.2	2898.67
O75636	FCN3	Ficolin-3	6.2231e+06	6.53394e+06	6152025	6071300	6212407	5.64534e+06	6.07859e+06	6041061	5.92831e+06	5716283	5723035	5.9764e+06	6.13871e+06	5853501	5969385
O75874	IDH1	Isocitrate dehydrogenase [NADP] cytoplasmic	25805.5	14485.5	24224.6	22724	31926.1	25621.8	47820.7	28211.2	25047.3	31562.9	13049.3	28626.4	30052.6	40035.5	26097
O75882	ATRN	Attractin	5.23994e+06	5.09748e+06	5.25055e+06	5.06922e+06	4.90711e+06	4.90165e+06	4.90199e+06	4989841	5098839	4777170	5.14813e+06	5.11788e+06	5.20752e+06	5120205	5.04181e+06
O76061	STC2	Stanniocalcin-2	0.000822031	NaN	0.00113448	NaN	NaN	0.000818537	NaN	1.81863	NaN	NaN	NaN	2.76061	3.00368	2.68431	1.46489
O94886	TMEM63A	CSC1-like protein 1	1.12333	2452.32	79766.3	88613.3	87584	1.26182	96237.8	74179.5	78244.7	68418.8	1.27329	87533.8	112092	1.22694	85436.6
O94985	CLSTN1	Calsyntenin-1	NaN	37251.5	40393.7	32241.1	31929.5	35122.3	38870.2	27686.7	33564.1	39307.3	36723.6	38072.5	38795	32934.6	38217.3
O95236	APOL3	Apolipoprotein L3	19105.1	17037	11807.5	9125.47	19226.1	33825.2	11272.3	20994	16233.9	29450.7	34587	25944.6	16252.4	41287.6	34904.2
O95445	APOM	Apolipoprotein M	2.58384e+06	2521501	2.31762e+06	2.40093e+06	2.41229e+06	2274448	2.491e+06	2.4465e+06	2.07733e+06	2.27446e+06	2.33351e+06	2.24966e+06	2.37282e+06	2.34935e+06	2408124
O95479	H6PD	GDH/6PGL endoplasmic bifunctional protein	55323.4	57918.4	50212.7	52339	54510.7	66198.7	63639.4	58133.4	47725.5	42649.9	39695.6	52041.6	58616.4	45226.4	55149.3
O95497	VNN1	Pantetheinase	169361	169790	180729	162687	185750	181474	177674	177901	178637	181021	177390	188757	192591	181024	180977
P00338	LDHA	L-lactate dehydrogenase A chain	189299	202127	183934	191962	202938	200396	198647	216301	226577	186585	221824	202298	198709	168797	188724
P00450	CP	Ceruloplasmin	66644968	68031584	68731768	67884112	66101284	71213696	67219456	67788728	71986752	67439368	67934920	71363136	68175160	73140112	69676048
P00488	F13A1	Coagulation factor XIII A chain	281857	332454	349553	317377	374256	352008	313061	376726	305595	311151	359537	375495	333762	314956	334710
P00533	EGFR	Epidermal growth factor receptor	9949.64	18895.1	10719.2	11196.7	9841.66	9808.91	12503	8872.47	9632.47	13536.6	5441.16	8524.93	12609.6	10927.4	14208.3
P00558	PGK1	Phosphoglycerate kinase 1	51708.1	45147.9	49849.9	43860.4	44406	54193.7	54022.2	39842.1	50469.1	42699.7	40464.4	40427.5	43245.3	44848	51778.9
P00734	F2	Prothrombin	21903480	22566816	21303060	22988688	22510710	20710678	20732892	21353738	20714578	22374348	21227348	22079186	21452180	21325368	20484656
P00736	C1R	Complement C1r subcomponent	7.58365e+06	7430215	7441854	7408847	7077689	6.57273e+06	6.83642e+06	6911775	7087943	7403931	7.00623e+06	7187262	6789143	6886307	6.88334e+06
P00738	HP	Haptoglobin	1229256	1.2406e+06	1.1031e+06	1.0692e+06	1.15061e+06	1.22152e+06	4.62034e+06	1.10157e+06	1.1221e+06	12221063	1.03657e+06	1.0858e+06	1.04673e+06	1104383	1.22207e+06
P00739	HPR	Haptoglobin-related protein	176456	201279	146993	186103	180518	139338	343634	173027	171935	606211	154156	181354	188317	145927	139084
P00740	F9	Coagulation factor IX	1.61359e+06	1.73957e+06	1634286	1.67035e+06	1.62883e+06	1.58582e+06	1.58388e+06	1683613	1.5601e+06	1.57771e+06	1.70558e+06	1.62646e+06	1.66517e+06	1.63033e+06	1.6476e+06
P00742	F10	Coagulation factor X	3.24413e+06	3.50737e+06	3.37223e+06	3.26813e+06	3.40415e+06	3.48388e+06	3.46149e+06	3391748	3.27613e+06	3.35758e+06	3.14567e+06	3.19787e+06	3.47915e+06	3.4914e+06	3.49247e+06
P00746	CFD	Complement factor D	648149	732954	689612	678360	662062	647633	686187	675859	663225	702991	682981	683716	650438	689425	672735
P00747	PLG	Plasminogen	45809672	45250392	46641564	47039672	44791768	42926624	42663104	44072916	44304628	46849232	44438656	45202752	44614000	44056088	42472652
P00748	F12	Coagulation factor XII	7.27058e+06	7269925	7215275	7.8057e+06	7.32974e+06	6421775	6.75127e+06	7457029	7.56769e+06	7702604	7.5851e+06	7540946	7.4088e+06	7229668	6953811
P00751	CFB	Complement factor B	37140464	38282584	38273280	37182268	37248064	38320700	37781340	37938144	38535672	35688988	35773032	38881612	38421704	39764984	38049368
P00915	CA1	Carbonic anhydrase 1	294447	206132	158639	144758	162784	204139	203592	281862	198262	144256	112019	104333	206532	112905	139836
P00918	CA2	Carbonic anhydrase 2	1.86829e+06	1.6129e+06	1.59662e+06	1.50626e+06	1.46919e+06	1.73115e+06	1.63278e+06	1.55955e+06	1.63473e+06	1531410	1676467	1.74773e+06	1.69016e+06	1.44828e+06	1.63365e+06
P01008	SERPINC1	Antithrombin-III	29230334	28313036	29312838	29218512	29192800	36374712	28823444	28847332	34981380	36460956	35273592	35260768	29163332	34050124	32287318
P01009	SERPINA1	Alpha-1-antitrypsin	9722208	9565876	9248150	9373623	10534339	14577233	12404880	10191191	12312050	19208184	12378410	12640626	10146641	12953605	13105135
P01011	SERPINA3	Alpha-1-antichymotrypsin	81405496	77454544	80737784	77377608	77123784	79113888	74464104	72742408	78836872	72470056	74368056	75762096	75481672	76211208	75697904
P01019	AGT	Angiotensinogen	10947862	9482903	8839699	7.81558e+06	8237387	9262634	8958600	11015537	9624304	8144853	7.33715e+06	7313613	7.82774e+06	8.22729e+06	8417456
P01023	A2M	Alpha-2-macroglobulin	3935887	4.02689e+06	3.78737e+06	3.76986e+06	3.68179e+06	3.79068e+06	5255015	3.7025e+06	3798073	7.68019e+06	3.8036e+06	3.68342e+06	3.76887e+06	3732975	3.71101e+06
P01024	C3	Complement C3	166110784	159422400	160637008	159151376	158174560	160536544	151891472	156774256	164089136	156473056	159765488	156721584	158577776	160184608	152755856
P01031	C5	Complement C5	9342128	9289405	9357108	8918537	8869670	8897942	8948605	9176221	8858450	8516951	8915255	8799909	8970269	8970382	9018351
P01033	TIMP1	Metalloproteinase inhibitor 1	308918	305262	294470	285269	294314	280173	285936	288910	284769	271378	296442	280369	305467	304248	308835
P01034	CST3	Cystatin-C	719723	733991	765753	767887	746971	701494	705918	734889	789532	878823	740247	743305	788869	715239	711591
P01042	KNG1	Kininogen-1	84440208	79417736	76883944	77931792	78034304	72018904	69574864	75717248	72451992	76978936	75391424	74407624	74694272	73505032	69129064
P01137	TGFB1	Transforming growth factor beta-1 proprotein	31258.9	30407.5	38204.3	33237.7	47530.3	49616	48633.1	42496.7	58851.7	41818.9	64105.6	45542.6	46576.1	46600.1	39461.5
P01591	JCHAIN	Immunoglobulin J chain	101829	80953.6	48847.1	73813.6	171832	91961.1	66963.4	200390	90018.7	157794	182042	91473.3	NaN	NaN	78456.4
P01593;P01594	IGKV1D-33;IGKV1-33	Immunoglobulin kappa variable 1D-33;Immunoglobulin kappa variable 1-33	NaN	NaN	1.20975	NaN	NaN	NaN	1.16771	NaN	NaN	10823.4	11365.4	NaN	NaN	NaN	NaN
P01619	IGKV3-20	Immunoglobulin kappa variable 3-20	139024	109214	97037.2	104514	115092	107662	345215	108394	136169	1.03921e+06	118063	100288	114162	102891	134737
P01624	IGKV3-15	Immunoglobulin kappa variable 3-15	256204	252681	227499	207187	232813	246035	640554	205496	188665	1.74341e+06	214785	198236	185250	204406	249917
P01700	IGLV1-47	Immunoglobulin lambda variable 1-47	NaN	NaN	NaN	1.01527	1.04736	NaN	85797.9	NaN	NaN	248495	NaN	NaN	10300.9	NaN	NaN
P01742	IGHV1-69	Immunoglobulin heavy variable 1-69	NaN	NaN	NaN	NaN	91209.3	NaN	198944	NaN	NaN	127755	7297.56	NaN	NaN	42548.8	NaN
P01768;P0DP03	IGHV3-30;IGHV3-30-5	Immunoglobulin heavy variable 3-30;Immunoglobulin heavy variable 3-30-5	43490.2	22513.8	51163.8	21805.7	35648.5	41582.1	98191.8	56059.7	32770	220950	43939.7	39997.6	34173.6	39072.5	36861.8
P01780	IGHV3-7	Immunoglobulin heavy variable 3-7	168952	156988	171007	143569	168248	187370	286161	148260	164536	491270	144060	153692	150812	169430	170909
P01782;P0DP04	IGHV3-9;IGHV3-43D	Immunoglobulin heavy variable 3-9;Immunoglobulin heavy variable 3-43D	6772.44	NaN	1.69409	0.818519	1.08055	2.1256	1.19471	1.11757	NaN	37971.9	1.7526	0.903268	NaN	0.985554	NaN
P01817	IGHV2-5	Immunoglobulin heavy variable 2-5	NaN	NaN	NaN	NaN	NaN	NaN	NaN	NaN	NaN	39248.9	NaN	NaN	NaN	NaN	NaN
P01833	PIGR	Polymeric immunoglobulin receptor	NaN	NaN	NaN	1851.86	NaN	NaN	NaN	4897.86	NaN	5365.72	NaN	NaN	NaN	0.664041	0.602362
P01834	IGKC	Immunoglobulin kappa constant	1287532	264656	252430	2.37276e+06	952678	1.12148e+06	2.04307e+06	958955	2.65088e+06	9150794	1.78203e+06	945711	1.14962e+06	1.02448e+06	995488
P01857;P0DOX5	IGHG1;	Immunoglobulin heavy constant gamma 1;Immunoglobulin gamma-1 heavy chain	2895619	2.82442e+06	2.58682e+06	2.3964e+06	2.72454e+06	2.4219e+06	11605977	2629893	2.40958e+06	23629422	2431329	2.27571e+06	2.34456e+06	2.27251e+06	2353147
P01859	IGHG2	Immunoglobulin heavy constant gamma 2	1359876	1.11738e+06	1114243	1.19125e+06	1.14929e+06	950456	3.21869e+06	1.06886e+06	1.18531e+06	7465263	988427	1.04365e+06	1.12384e+06	964777	963978
P01860	IGHG3	Immunoglobulin heavy constant gamma 3	268216	274123	265441	285546	338808	310403	1608884	380557	324552	3.30798e+06	302218	274675	260133	308317	353617
P01861	IGHG4	Immunoglobulin heavy constant gamma 4	136620	145542	147437	134675	133906	110938	620908	132826	114833	2.05886e+06	125486	117294	96260.8	125889	131282
P01871	IGHM	Immunoglobulin heavy constant mu	535940	472679	423454	364158	455715	383007	734674	767243	425828	2.05034e+06	540902	397437	353924	323395	404422
P01876	IGHA1	Immunoglobulin heavy constant alpha 1	3.37778e+06	3.0675e+06	2.87054e+06	3.09733e+06	3.08412e+06	3065310	5.53324e+06	3147691	3.05585e+06	13139473	3.01365e+06	3.07207e+06	2863118	3.01717e+06	3.16591e+06
P02452	COL1A1	Collagen alpha-1(I) chain	5456.37	9264.65	104.299	58845.3	6650.43	3140.22	4407.22	8124.93	60070.4	62091.3	69428.6	55671.6	44429.7	9109.64	417657
P02533	KRT14	Keratin, type I cytoskeletal 14	15430.5	1783.22	97.1724	933084	688.511	3299.86	18948	12600.1	12034.1	10559.7	4884.49	10526.9	55341.8	25275.5	64260.9
P02538	KRT6A	Keratin, type II cytoskeletal 6A	44432.2	124792	4.78954	8736277	NaN	35741.8	70169.8	10096.3	58723.7	53667.5	133735	100623	209979	52792	59409.9
P02647	APOA1	Apolipoprotein A-I	67420792	59852532	54721572	67118944	61927188	67534576	55720896	54718040	63580860	94446840	67587192	72422088	57507552	65836464	63498112
P02649	APOE	Apolipoprotein E	8326896	8616359	7876590	8804794	8679036	8366987	8499708	8.04238e+06	7771254	8.00415e+06	7914278	8.01533e+06	8455290	8.26231e+06	8176660
P02652	APOA2	Apolipoprotein A-II	2593350	2623491	2.18693e+06	2.80855e+06	2.70227e+06	2325477	2.25953e+06	2.21298e+06	1.90218e+06	3.16516e+06	2.14539e+06	2.62316e+06	2.11318e+06	3.00115e+06	2449960
P02654	APOC1	Apolipoprotein C-I	1.77092e+06	1.51264e+06	1.27641e+06	1.75073e+06	1495531	1.36119e+06	1.36708e+06	1.45018e+06	1215471	1.67935e+06	1198833	1.44457e+06	1.42127e+06	1.60604e+06	1401261
P02655	APOC2	Apolipoprotein C-II	155350	151347	157759	187806	154344	195377	155907	157553	129727	186359	168110	182280	171827	226250	203182
P02656	APOC3	Apolipoprotein C-III	893742	937911	840429	958505	967427	980774	985319	918874	786010	987903	902664	1.0104e+06	930741	1.12788e+06	970139
P02671	FGA	Fibrinogen alpha chain	342765	397996	445790	379480	454900	469214	365593	452458	391176	416468	403856	493987	398904	385491	427183
P02675	FGB	Fibrinogen beta chain	89654.2	82325.4	85735.2	91240.4	88869.5	98368.2	73590.3	76686.9	80063	99950.4	86649.6	77306.5	86092.2	86499.5	73823.4
P02679	FGG	Fibrinogen gamma chain	90908.2	89555.1	109469	104457	112787	98226	103797	93018.3	95398	101520	107808	102654	102272	102716	102140
P02730	SLC4A1	Band 3 anion transport protein	11373.9	13095.9	15681.9	12757.8	20277.6	14142.8	14811.6	13295.6	17056.9	13262.2	18418.5	13211.1	14860.9	17568.3	17136.2
P02741	CRP	C-reactive protein	675635	712250	658669	2.12181e+06	2.31016e+06	2110383	1.23153e+06	1.30645e+06	1.33679e+06	930643	882378	1.00931e+06	824968	732610	739552
P02743	APCS	Serum amyloid P-component	29990766	28727014	30008922	29747004	27130826	28654882	28527296	28042970	29719516	30023308	27889912	29416988	28916034	28394430	28171174
P02745	C1QA	Complement C1q subcomponent subunit A	6.01532e+06	4.99884e+06	5.49908e+06	6598353	5606040	5258761	5.00203e+06	5.25718e+06	6.0177e+06	6010391	5.59734e+06	5.15376e+06	5318095	5.80574e+06	4910144
P02746	C1QB	Complement C1q subcomponent subunit B	13745302	12997392	14341194	13661177	13275167	11506025	12395523	13999539	12983810	13387976	12572191	12797513	12482945	12263531	12079823
P02747	C1QC	Complement C1q subcomponent subunit C	16076462	13586477	15120818	14287120	13212627	13117239	12691243	13498456	14973430	13130920	13468469	12567978	12843933	13064675	12348324
P02748	C9	Complement component C9	11121141	10840603	11485282	11239341	11217508	11042918	11024559	11376721	10996896	10774814	11295466	10891537	11326617	11741736	11173884
P02749	APOH	Beta-2-glycoprotein 1	17618648	15851501	16880408	17038810	16880282	20816270	14529877	16151414	17545894	19101536	18338760	17618392	15635099	17309566	17774548
P02750	LRG1	Leucine-rich alpha-2-glycoprotein	2.72191e+06	2468209	1959381	1.75507e+06	1.77194e+06	2047113	2.12248e+06	2340898	2.16634e+06	1.85846e+06	1.5925e+06	1.52301e+06	1.80032e+06	1.55379e+06	1.85988e+06
P02751	FN1	Fibronectin	13366768	18536300	22018282	15455020	21612032	16739392	11555362	21075384	16610969	17090550	17508080	21191384	11878812	12004365	14004864
P02753	RBP4	Retinol-binding protein 4	12992340	13131258	13671364	12608358	12658165	12968367	12163598	13695917	13021047	12785980	12219401	12015398	12355487	12511877	12121615
P02760	AMBP	Protein AMBP	31859166	31000250	31416354	32945380	31558246	33313410	30619544	30924682	32958548	31410700	31487126	31330014	30739004	31912300	29882814
P02763	ORM1	Alpha-1-acid glycoprotein 1	104092	109612	90328.5	83704.3	137322	363523	358466	144734	191731	1.49038e+06	308314	206167	99041.3	208262	298075
P02765	AHSG	Alpha-2-HS-glycoprotein	14125432	13723153	14030177	14112631	14116939	16292850	12943430	15976227	12098729	14057214	14888451	14529496	13071199	16322040	15011711
P02766	TTR	Transthyretin	4.77998e+06	4.73097e+06	4.46463e+06	5369127	5.31921e+06	8743615	5337792	5.35082e+06	6.51592e+06	8448432	7143117	7751028	5.09444e+06	7470554	7573864
P02768	ALB	Albumin	103462688	130935632	100012752	100278496	96098240	158774688	160742448	93525776	111264528	312552480	102489584	93357456	112279000	107292920	106310016
P02774	GC	Vitamin D-binding protein	85880928	80184256	82977832	82663216	78546832	79419968	77685112	77547272	81169992	80377736	82267200	80335864	74607008	80782824	76219840
P02775	PPBP	Platelet basic protein	633555	760631	572860	722451	719101	850918	700462	700390	711233	823829	709973	768800	684514	823650	754129
P02776	PF4	Platelet factor 4	404993	503779	338787	461162	391039	450776	358242	471437	348124	391941	480728	471989	326584	400539	356718
P02786	TFRC	Transferrin receptor protein 1	914266	907194	940334	916294	871518	934527	952824	874450	944795	880172	909835	937842	936615	941870	929138
P02787	TF	Serotransferrin	7739811	7730562	7409550	7.74388e+06	7699534	8.09568e+06	13859121	7.71902e+06	7.24652e+06	20414268	8476720	7.30691e+06	7.19349e+06	7473153	7473606
P02788	LTF	Lactotransferrin	26793	36630.2	16739	15456.4	26091.9	14811.5	28477.9	8400.68	39002.2	31397.5	94312.7	25109.9	36487.7	20150.8	15318
P02790	HPX	Hemopexin	242126560	248467360	237771312	231289888	224128800	222747296	231046112	225671168	226331568	223752800	216632192	229405808	224676192	229820288	228147680
P03950	ANG	Angiogenin	117509	131042	121926	126521	125069	145558	139776	137727	130533	147437	132266	147628	145059	134816	142878
P03951	F11	Coagulation factor XI	1.34039e+06	1.30001e+06	1.40268e+06	1.4216e+06	1351343	1.28657e+06	1.35234e+06	1.36111e+06	1.48262e+06	1.37735e+06	1.43992e+06	1426367	1.28023e+06	1.39343e+06	1.36807e+06
P03952	KLKB1	Plasma kallikrein	7.37551e+06	7065120	7.05027e+06	7.0562e+06	6680255	6.66407e+06	6.78214e+06	6.7382e+06	6972275	6479021	6.79181e+06	6.91186e+06	6.42896e+06	6656524	6663127
P04003	C4BPA	C4b-binding protein alpha chain	38863680	36820296	33848028	35066900	34297496	33200234	34248428	37964140	34645208	32992930	34333772	32466712	33676508	33074704	33369532
P04004	VTN	Vitronectin	39291044	39080296	37419088	37842076	38600072	35712680	37340520	37753116	36719216	35538360	34740316	36338796	37324116	35777676	36168008
P04040	CAT	Catalase	78661.6	78575.6	82391.7	94418.5	80729.2	85500.4	82059.3	80114.7	81439.5	69846.1	66636.8	88536.7	83625	85120.2	90200.5
P04066	FUCA1	Tissue alpha-L-fucosidase	123775	122913	107430	84851	113244	141727	90634.4	114713	80165.8	93151.6	120453	114405	127332	94966.2	155937
P04070	PROC	Vitamin K-dependent protein C	760163	757888	728542	746309	766007	771168	757992	751188	772163	775467	795761	791163	809713	754593	760056
P04075	ALDOA	Fructose-bisphosphate aldolase A	NaN	NaN	11182.7	8365.02	12269.1	7704.44	13252.9	8681.21	19202.7	NaN	14035.2	13123.8	914.23	10411.8	11169.2
P04083	ANXA1	Annexin A1	NaN	NaN	NaN	NaN	NaN	NaN	NaN	NaN	NaN	NaN	NaN	NaN	36021.1	NaN	NaN
P04114	APOB	Apolipoprotein B-100	25157104	24925586	24326264	24535156	25354424	23643002	24304448	24496174	23885862	22823680	23896052	23315676	24892960	23810352	23832724
P04180	LCAT	Phosphatidylcholine-sterol acyltransferase	622168	654501	581981	575333	560109	618500	595389	666277	617914	543043	587812	586540	594947	591495	625215
P04196	HRG	Histidine-rich glycoprotein	11898096	10744581	9123842	10102600	10212113	12638042	11388506	12254405	12471621	11170398	10981231	10397786	12580305	10159907	11100123
P04217	A1BG	Alpha-1B-glycoprotein	27761532	27371896	25421952	26047844	24766644	27163262	25004584	27122176	26704128	25399102	26588644	25418616	23956280	25142208	26151092
P04259	KRT6B	Keratin, type II cytoskeletal 6B	259168	197169	NaN	8482676	183311	135599	280276	210830	228943	252624	497924	262052	739939	220511	312013
P04264	KRT1	Keratin, type II cytoskeletal 1	58122.8	916.183	3308.16	16135353	5991.16	43207.1	171922	24118.7	49556.8	60416.2	530099	108591	435411	95642.4	275519
P04275	VWF	von Willebrand factor	1.58441e+06	1.65559e+06	1.65749e+06	1.7115e+06	1.73535e+06	1.64065e+06	1.62658e+06	1.70268e+06	1.65497e+06	1.61528e+06	1.67194e+06	1.67012e+06	1.66446e+06	1.7546e+06	1.71718e+06
P04278	SHBG	Sex hormone-binding globulin	747163	685049	728947	667214	675624	704447	730861	710772	701252	703352	697765	646246	600743	643613	699644
P04406	GAPDH	Glyceraldehyde-3-phosphate dehydrogenase	28472.3	28030.2	51850.8	67097	51784.6	35158	30786	20671.6	51264.7	13669.2	24411	20659	14197	23345.6	24773.4
P04439	HLA-A	HLA class I histocompatibility antigen, A alpha chain	28392.8	16898.7	13455.3	28044.1	29598.9	24734.1	23634.7	34102	25897.8	39744.6	25777.5	34554.7	26874.8	23204.2	23093.2
P04746;P0DTE7;P0DTE8;P0DUB6;P19961	AMY2A;AMY1B;AMY1C;AMY1A;AMY2B	Pancreatic alpha-amylase;Alpha-amylase 1B;Alpha-amylase 1C;Alpha-amylase 1A;Alpha-amylase 2B	17271.4	34477.9	28022.3	33557.4	38119.9	12422.7	23463.8	31156.8	32757.4	22020.7	49048.5	34581.2	27722	37891.5	31043
P05062	ALDOB	Fructose-bisphosphate aldolase B	103864	94447.9	91900.6	93091.9	93837.9	113316	88382.1	91112.2	91859.2	84239.8	96398.1	98197.1	121069	103434	95822
P05067	APP	Amyloid-beta precursor protein	83822	75636	85517.4	95928.4	99879.2	102402	94717.1	107191	114895	122425	128553	148835	125011	122779	122727
P05090	APOD	Apolipoprotein D	9966618	8855650	7.76866e+06	7906892	8.07231e+06	8725212	8787523	9960961	9118418	8.37314e+06	7.61285e+06	7637122	10289609	7.20668e+06	8164844
P05106	ITGB3	Integrin beta-3	142216	160872	172340	156282	138054	157201	167176	155455	175881	155553	146615	164349	157147	162492	161720
P05109	S100A8	Protein S100-A8	221278	179106	185969	2862657	3.02047e+06	2.70507e+06	1.36589e+06	1.3616e+06	1.35277e+06	728838	741898	722901	294731	431644	417430
P05121	SERPINE1	Plasminogen activator inhibitor 1	91734.4	90002.8	79345.5	70880	79059.3	71313.3	66063	77380.5	75535.7	52486.2	78801	85675.2	92073.6	73585.4	60867.3
P05154	SERPINA5	Plasma serine protease inhibitor	2.17025e+06	2.33142e+06	2.85719e+06	2461494	2.54503e+06	3207018	2923995	3.00826e+06	2437915	1.91728e+06	2.10525e+06	2.43061e+06	3.23389e+06	2.80725e+06	2.65235e+06
P05155	SERPING1	Plasma protease C1 inhibitor	45990848	43753500	44345104	43662652	41962560	45098284	44179016	42095096	45498992	44242800	42653212	44908276	44136052	46251552	43610396
P05156	CFI	Complement factor I	7.1586e+06	7.47135e+06	7.34914e+06	7.05392e+06	6.95745e+06	7239625	7102177	7.02998e+06	6.84307e+06	6.98291e+06	7229597	7.09216e+06	7186849	7136418	7.13202e+06
P05160	F13B	Coagulation factor XIII B chain	1.86703e+06	1.94418e+06	2.00953e+06	1.98144e+06	1.99543e+06	1.97307e+06	1911208	2018015	1.85417e+06	1.91531e+06	1.98203e+06	1.93418e+06	1.89091e+06	1.88438e+06	1.92611e+06
P05164	MPO	Myeloperoxidase	18857.9	24541.1	24404.1	19726	21251.2	23486.2	16996.6	26598.3	25109	20728.3	22719.9	16618.6	16064	21105.8	24622
P05362	ICAM1	Intercellular adhesion molecule 1	4636.88	4092.7	8361.86	18996.4	16683.8	21145.1	18494.8	4735.14	24734.4	99509.8	103397	48110.6	32362.8	121008	34554.8
P05451;P48304	REG1A;REG1B	Lithostathine-1-alpha;Lithostathine-1-beta	30958.4	16271.1	20368.5	12254	3643	17078	9799.82	67880.6	27538.8	1.20976	19600.7	5627.12	25798.4	10741.6	15917.6
P05452	CLEC3B	Tetranectin	5777008	5711613	5727992	5635284	5710469	5.57385e+06	5540216	5561020	5644506	5.57556e+06	5.60986e+06	5608968	5.78575e+06	5450230	5533570
P05543	SERPINA7	Thyroxine-binding globulin	5.88926e+06	5.97992e+06	5.75031e+06	5.60263e+06	5565535	5.75549e+06	6051438	6067706	5653278	5.38741e+06	5651940	5591136	5.86945e+06	5861535	5714508
P05546	SERPIND1	Heparin cofactor 2	16960562	17320310	17444570	17119242	17543936	16921746	16658265	17219866	17700498	16436006	16890604	16835814	16938112	17354064	17074522
P05556	ITGB1	Integrin beta-1	72710.5	67760.5	76583.5	88842	97848.1	74704.2	71268.8	72815.2	75623.3	78257.8	100574	85119.5	70048.1	77869.2	74440.1
P06276	BCHE	Cholinesterase	1.99455e+06	2131148	2.01601e+06	1.88978e+06	1.8576e+06	1.87431e+06	1.93736e+06	1.94453e+06	1917726	1.77016e+06	2.0072e+06	1881312	1.97865e+06	1863423	1.86755e+06
P06312	IGKV4-1	Immunoglobulin kappa variable 4-1	29175	23005.1	23197.5	43857.1	1186.1	25196.1	75708.7	58162.7	31309.5	274327	26783.1	33101.7	24413.7	44359.5	52112.5
P06396	GSN	Gelsolin	23843366	22208422	23601782	23747138	23038004	22597462	21920724	23025688	23382048	23329558	22582208	22787790	22508870	22966738	22070214
P06681	C2	Complement C2	4.87827e+06	4.96038e+06	4994034	4781475	4830032	4.93757e+06	4873556	4.84846e+06	4927941	4585589	4862295	4.85475e+06	4906669	4897627	4996726
P06702	S100A9	Protein S100-A9	92411.4	67339.6	71317.2	89761.3	56798.5	69321.1	101585	98027	104446	80022.2	133784	86742.1	44006.7	90104.4	73708
P06727	APOA4	Apolipoprotein A-IV	6.95415e+06	6.50643e+06	6455653	6691041	6.83542e+06	8791551	6470187	6719317	8.00765e+06	9663878	8107889	8960507	6350238	9430637	8474928
P06732	CKM	Creatine kinase M-type	220063	193393	178597	210520	188542	256897	203792	181332	180311	196837	180301	217402	244226	155513	184836
P06733	ENO1	Alpha-enolase	111790	6704.66	38156.5	41214.2	38679.8	45453.2	74532.3	35109.5	26423.7	40357	26852.6	34467.6	30546.1	51944.2	39027.7
P06744	GPI	Glucose-6-phosphate isomerase	29807.1	8526.55	7151.38	4690.78	215388	4354.79	10913.9	469191	10807.4	274212	8795.2	266369	6199.89	7415.36	7413.18
P06753	TPM3	Tropomyosin alpha-3 chain	48684.8	53722.8	55933.2	105097	53511.1	72489.4	36726.7	70165.1	55878	103097	57238.3	64091.9	36538.1	54098.9	62166.1
P07195	LDHB	L-lactate dehydrogenase B chain	257828	238009	236164	218325	226497	258743	219609	258000	247533	215929	253003	232812	271181	232486	257269
P07225	PROS1	Vitamin K-dependent protein S	8951496	9385077	9007637	9059043	8975941	8756113	8693609	8746121	9043928	8864111	9027545	9143276	9071663	8977817	9169064
P07307	ASGR2	Asialoglycoprotein receptor 2	1.09173	NaN	1.34231	NaN	1.01987	NaN	1.2527	19240.2	NaN	NaN	9570.33	1.13542	1.11137	6003.76	NaN
P07333	CSF1R	Macrophage colony-stimulating factor 1 receptor	162518	146758	144063	150797	132587	175176	150139	138798	164017	146116	160216	171326	144338	204892	161595
P07339	CTSD	Cathepsin D	7972.78	67815.9	72907.4	67459	96036.7	91949.1	141487	178999	65657.8	65124	138283	63076.7	93981	75852.6	141278
P07357	C8A	Complement component C8 alpha chain	7449973	7472762	7.56107e+06	7.34111e+06	7.11431e+06	7.2853e+06	7.36664e+06	7.10566e+06	7.10216e+06	6.95815e+06	7.11294e+06	7.28669e+06	7.35094e+06	7368348	7.42489e+06
P07358	C8B	Complement component C8 beta chain	4782897	4.83078e+06	4903648	4658005	4.7596e+06	4726723	4.79467e+06	4.80031e+06	4696465	4643187	4718170	4.81662e+06	4971488	4.9142e+06	4.74342e+06
P07359	GP1BA	Platelet glycoprotein Ib alpha chain	1.72274e+06	1796794	1774044	1.76276e+06	1675590	1.88591e+06	1.80832e+06	1.69103e+06	1.7804e+06	1.63422e+06	1.67519e+06	1627791	1.77619e+06	1.92965e+06	1.95001e+06
P07360	C8G	Complement component C8 gamma chain	7770711	7.67576e+06	7.64831e+06	7359233	7216319	7.14666e+06	7.23208e+06	7.13038e+06	7549313	7.17686e+06	7.32057e+06	7.27574e+06	7392257	7.37753e+06	7.41658e+06
P07384	CAPN1	Calpain-1 catalytic subunit	1.11634	NaN	7464.84	1.06834	NaN	NaN	NaN	11925.7	NaN	13736.8	7850.6	1.18726	7103.25	1.28349	1.20974
P07477;P07478;Q8NHM4	PRSS1;PRSS2;PRSS3P2	Serine protease 1;Trypsin-2;Putative trypsin-6	7749720	13713.7	1.66988e+06	7566306	1.35665e+06	1.41538e+06	7.67661e+06	1.06937e+06	8521457	1152.52	8.30402e+06	7675832	7.47183e+06	1955.31	1.28423e+06
P07711	CTSL	Procathepsin L	1.17995	1.1001	1.44795	NaN	NaN	0.966897	0.888505	NaN	NaN	NaN	1.35299	NaN	0.844697	1.01086	1.21024
P07737	PFN1	Profilin-1	197736	190474	164396	144264	166105	172739	155648	149183	136940	205584	139350	141275	128590	149904	172679
P07858	CTSB	Cathepsin B	121757	109289	118664	81497	122150	104923	128349	105881	73874.7	106731	72624.6	108895	100785	76824.1	112663
P07911	UMOD	Uromodulin	1.00174e+06	1.19169e+06	945984	445647	1308889	970771	1.20122e+06	1.14751e+06	2.41822e+06	859723	1.2305e+06	2.57461e+06	1.22579e+06	1749196	1457654
P07942	LAMB1	Laminin subunit beta-1	57171.4	5208.87	3712.29	15891	16159.6	22382.2	19078.4	17352.3	39988.6	43.3586	4651.68	57138.3	52340.8	23096.6	18079.5
P07996	THBS1	Thrombospondin-1	3.40294e+06	3.51604e+06	3.47833e+06	3664360	3.79841e+06	3.31031e+06	3.53715e+06	3728324	3.36889e+06	3.26817e+06	3.36592e+06	3411780	3.5871e+06	3.73497e+06	3.70493e+06
P07998	RNASE1	Ribonuclease pancreatic	16619.1	1375.82	14201.3	6855.45	43586.9	4095.32	7611.22	19968.9	100.495	19994.7	24453.1	9057.83	34752.7	34435.5	22422.8
P08185	SERPINA6	Corticosteroid-binding globulin	13570231	13528638	12414594	12926983	13481502	13190857	13394561	13612968	13939153	13445797	14155180	13734366	14061603	13720940	13543789
P08195	SLC3A2	4F2 cell-surface antigen heavy chain	21773.8	20919.3	7487.6	21780.8	19602.5	22246.9	261.09	37056.9	26465	22049.8	13009.7	18568.5	13984.4	21288.1	17133.3
P08253	MMP2	72 kDa type IV collagenase	169901	195042	186033	168016	181523	168461	177771	186269	171632	171163	151454	169545	188781	171717	180866
P08294	SOD3	Extracellular superoxide dismutase [Cu-Zn]	25304.3	35896.9	34229.2	35265.4	32829.5	39484.3	39602.4	22980.3	36502.6	35585.4	36387	46732.3	20432.9	52131.6	34927.5
P08311	CTSG	Cathepsin G	1.12667	3704.63	2288.04	10191.9	1.04954	NaN	3429.96	1.11753	6836.35	2771.15	3763.53	2135.46	6676.82	6870.95	1.2598
P08514	ITGA2B	Integrin alpha-IIb	147761	155975	149818	148698	154836	154826	148136	166534	153013	138786	157633	157566	157120	158618	164917
P08519	LPA	Apolipoprotein(a)	2.83789e+06	2.96315e+06	3226739	3.48023e+06	3.04348e+06	3.0662e+06	2973066	3.11502e+06	3.10899e+06	3.10723e+06	3.09067e+06	2.89807e+06	2.99722e+06	2.94757e+06	2.93165e+06
P08567	PLEK	Pleckstrin	148602	175072	145165	162024	159463	171215	165984	159489	137772	150612	159964	164882	186969	170535	189335
P08571	CD14	Monocyte differentiation antigen CD14	891792	902505	908023	853593	919913	842431	841076	834992	868604	845993	848589	882060	870530	853960	870570
P08603	CFH	Complement factor H	41551280	41075888	42212892	41491620	40617392	39918208	39585640	40230688	40035900	39623092	40424260	39943828	39474128	39784476	39677596
P08697	SERPINF2	Alpha-2-antiplasmin	12272546	11465152	11562940	11717844	11639530	12618049	10610772	11399032	12070971	13250351	11752551	11915989	11141422	11726966	10965685
P08709	F7	Coagulation factor VII	173892	147721	141967	142485	135982	127438	107873	126480	127262	116178	148275	146476	144648	114660	146792
P08779	KRT16	Keratin, type I cytoskeletal 16	242554	NaN	363.946	2729.58	NaN	NaN	47308128	NaN	NaN	509.664	13.4028	NaN	23286.1	NaN	NaN
P09172	DBH	Dopamine beta-hydroxylase	319970	330639	331773	317315	317095	371992	334960	337082	341492	314269	338326	335935	342536	351554	346599
P09211	GSTP1	Glutathione S-transferase P	57940.8	67580.8	68216.9	58456.5	54317.1	73753.9	59590.7	95970.7	63138.5	57822.4	60653.3	61698.8	57886	62156.6	45230.7
P09486	SPARC	SPARC	91154.9	100026	102097	112104	116230	117696	117135	110468	99148	101944	110552	118069	112732	122889	112988
P09619	PDGFRB	Platelet-derived growth factor receptor beta	14978.5	NaN	14437.4	11355.8	14931.8	NaN	3852.05	2265.26	NaN	NaN	5395.84	NaN	NaN	1.33739	NaN
P09668	CTSH	Pro-cathepsin H	70490	49206.9	67866	31068.3	26977.3	103741	62514.9	52017.2	41915.6	31394.1	39211.3	71311.2	59600.3	28644.8	63162
P09871	C1S	Complement C1s subcomponent	6679778	7.13022e+06	6.9928e+06	6947748	7005880	6626112	7059812	6.8113e+06	6831613	6.99408e+06	6.86357e+06	6923044	7.16828e+06	6.83514e+06	6.87444e+06
P09960	LTA4H	Leukotriene A-4 hydrolase	15739.1	6020.76	3465.15	28182.8	38737.6	5973.42	4041.12	2272.69	27205.1	2392.2	39682.9	4127.27	125.735	141073	42830
P0C0L4	C4A	Complement C4-A	44016540	42288356	43160448	42971964	41863008	41490708	40280904	41625828	42355212	42409328	42264940	42815476	42909172	42679220	40465992
P0C0L5	C4B	Complement C4-B	9931940	9816989	9938873	9310114	9659410	8925332	8771891	9262466	8929790	9134854	8.19054e+06	8860365	9102970	9105509	9093957
P0CG47;P0CG48;P62979;P62987	UBB;UBC;RPS27A;UBA52	Polyubiquitin-B;Polyubiquitin-C;Ubiquitin-40S ribosomal protein S27a;Ubiquitin-60S ribosomal protein L40	1.03139	4176.28	5206.32	11814.6	11750.8	1.47549	9354.95	6618.71	NaN	1.08647	1.21817	1.18384	16076.6	5709.56	17017.3
P0DJI8;P0DJI9	SAA1;SAA2	Serum amyloid A-1 protein;Serum amyloid A-2 protein	22872.2	10379.3	2812.19	34501.5	111464	46902.8	89330.9	NaN	9122.04	60256.3	16860.1	40812.4	71475.5	25224.6	78396.1
P0DMV8;P0DMV9;P34931	HSPA1A;HSPA1B;HSPA1L	Heat shock 70 kDa protein 1A;Heat shock 70 kDa protein 1B;Heat shock 70 kDa protein 1-like	1.10003	NaN	1.18288	3460.68	1.07623	1.41007	1.19518	1.09388	1.19004	1.0856	1.16386	8670.04	1.21287	1.28622	4612.74
P0DOX2		Immunoglobulin alpha-2 heavy chain	3.54035e+06	3.37464e+06	3122317	3.4006e+06	3225182	3.40145e+06	5.48738e+06	3.69319e+06	3227253	11497147	3233658	3.39417e+06	3.36761e+06	3.26129e+06	3.46048e+06
P0DOX3		Immunoglobulin delta heavy chain	60061.9	50978	47481.9	59649.3	86286.3	68277.2	132554	79209.6	93429	365784	102233	68961.4	71016	67826.4	86276.1
P0DOX6		Immunoglobulin mu heavy chain	2.7157e+06	2.43407e+06	2481037	2.48506e+06	2.49439e+06	2.18219e+06	3.84789e+06	2.34853e+06	2088516	10070906	2.05325e+06	2.33898e+06	2.43311e+06	2405123	2.31735e+06
P0DOX7		Immunoglobulin kappa light chain	2589826	2041607	1.97259e+06	1746920	1.98738e+06	2.06312e+06	4.32543e+06	2.30762e+06	1.89502e+06	7.47541e+06	2.09881e+06	1.79462e+06	1.88731e+06	1.69639e+06	1.79821e+06
P0DOY2;P0DOY3	IGLC2;IGLC3	Immunoglobulin lambda constant 2;Immunoglobulin lambda constant 3	485340	423479	374546	392950	495971	432929	1.18763e+06	640633	407112	2259058	422891	347474	367997	358360	425305
P0DPH7;P0DPH8;P68363;P68366;Q6PEY2;Q71U36;Q9BQE3;Q9NY65	TUBA3C;TUBA3D;TUBA1B;TUBA4A;TUBA3E;TUBA1A;TUBA1C;TUBA8	Tubulin alpha-3C chain;Tubulin alpha-3D chain;Tubulin alpha-1B chain;Tubulin alpha-4A chain;Tubulin alpha-3E chain;Tubulin alpha-1A chain;Tubulin alpha-1C chain;Tubulin alpha-8 chain	37997.7	26696.8	48972	71718.2	36715.1	17376.9	65741.9	65913.2	55132.1	54565.1	41514.4	44672.4	80982.5	79101.6	66499.2
P10124	SRGN	Serglycin	194946	173324	222504	206422	223633	218519	223872	225542	214481	211587	227140	211258	205288	191786	229870
P10586	PTPRF	Receptor-type tyrosine-protein phosphatase F	68971.1	107646	88510.4	119273	110628	104123	117682	124567	102632	93746.6	113462	111045	102279	103395	117398
P10619	CTSA	Lysosomal protective protein	5275.59	6959.85	8910.62	1175811	5536.09	9883.53	10794.4	557456	825732	1.00126e+06	70.28	7098.18	15018.6	5.39898e+06	10563.4
P10643	C7	Complement component C7	6.60149e+06	6710353	6.79553e+06	6.55938e+06	6.51178e+06	6365882	6.39584e+06	6471284	6566220	6386606	6.44146e+06	6550427	6311109	6491170	6.44322e+06
P10644	PRKAR1A	cAMP-dependent protein kinase type I-alpha regulatory subunit	NaN	NaN	NaN	218004	255999	151872	35451.4	61132.3	25646.7	6041.26	128.884	9171.67	3507.89	1.41159	2261.53
P10721	KIT	Mast/stem cell growth factor receptor Kit	73588	78479.3	99647.2	87556.3	92041.7	96600.8	93498.5	93935.8	76606.4	70392.4	89946.2	92280.5	86525.5	83266	111230
P10909	CLU	Clusterin	17029152	17048928	15485816	16844184	17323374	17654336	16152964	16206050	16899646	17337490	17059090	17267666	16692709	16340697	16913524
P11021	HSPA5	Endoplasmic reticulum chaperone BiP	602862	602960	598105	560335	556191	645333	651297	624574	619949	583618	634087	702936	712417	664221	676354
P11047	LAMC1	Laminin subunit gamma-1	4548.36	NaN	1.12678	1.06975	1.12388	1.48019	5597.74	1.1417	3836.8	4558.04	1.25055	4271.66	1.21714	1.32569	1.27643
P11142	HSPA8	Heat shock cognate 71 kDa protein	33251.3	27105.1	35448.5	20868.4	22899.9	22925	32197.1	23776.3	17025.5	12833.1	23200.3	23912.8	19541.6	27939.8	23180.3
P11226	MBL2	Mannose-binding protein C	715817	731108	689616	713997	758116	890118	866936	797733	760580	728636	755378	769951	770320	742742	832661
P11279	LAMP1	Lysosome-associated membrane glycoprotein 1	71743.7	73054.7	61548.3	66667.7	66766.6	72825.5	56740.2	49055.5	58869.8	60043.8	65384.9	68041	69509.8	63195.9	54385.9
P11597	CETP	Cholesteryl ester transfer protein	248181	240433	234688	239134	308432	204161	217494	246969	214247	181002	237025	210442	229638	209768	224988
P11717	IGF2R	Cation-independent mannose-6-phosphate receptor	309921	359588	395342	323401	328813	391541	387149	390794	376869	334777	372785	410418	373183	371116	348710
P12109	COL6A1	Collagen alpha-1(VI) chain	121473	124083	144762	79732.5	127393	114691	142460	152263	130221	120059	207912	131823	137589	254195	154968
P12111	COL6A3	Collagen alpha-3(VI) chain	120001	121542	134872	123856	132647	138154	133704	127331	127204	130800	125446	138663	138481	142283	141240
P12259	F5	Coagulation factor V	1.09259e+06	1.12168e+06	1.10896e+06	1.09762e+06	1131996	1.11632e+06	1.08299e+06	1105570	1110223	1.05147e+06	1.15136e+06	1.14243e+06	1.1573e+06	1.13978e+06	1.1728e+06
P12273	PIP	Prolactin-inducible protein	1.08117	NaN	NaN	9932.76	NaN	NaN	NaN	NaN	NaN	NaN	NaN	NaN	NaN	NaN	NaN
P12814	ACTN1	Alpha-actinin-1	132104	138335	146188	133753	139523	107333	130166	146452	136886	133910	162050	145244	158210	139901	184258
P12821	ACE	Angiotensin-converting enzyme	68794.1	74152.5	71027.4	73232.5	69983.6	83975.1	83414.2	72189.6	70016.6	68960.6	86496.8	69791.6	77832.6	83248.2	72877.2
P12830	CDH1	Cadherin-1	181116	177116	179033	154477	173127	212905	195769	182168	190569	174435	187100	193812	172880	188911	201989
P12955	PEPD	Xaa-Pro dipeptidase	117415	108850	120571	93988.4	89654.9	174899	123660	107947	119666	123379	136537	119591	49619.7	125684	141120
P13473	LAMP2	Lysosome-associated membrane glycoprotein 2	287525	320613	302428	267942	276380	342578	315592	285642	301701	283718	296104	295963	294919	326894	314562
P13591	NCAM1	Neural cell adhesion molecule 1	290014	269296	254005	241689	249559	276760	279204	267671	253912	241848	270260	256764	273194	248067	242154
P13645	KRT10	Keratin, type I cytoskeletal 10	34539	3894.05	1054.52	6998188	1591.85	33526.2	17196	40316.2	16917.1	33772.4	23333.5	17458.7	56471.3	38035.6	89001.9
P13647	KRT5	Keratin, type II cytoskeletal 5	52322.6	NaN	37567.2	206018	25.6508	121819	73640.4	2945.97	81979	78523.6	159437	11233.3	79497.8	86294.2	6.60804
P13671	C6	Complement component C6	6562966	6705085	6707322	6.56629e+06	6401904	6.29905e+06	6283239	6351495	6.32359e+06	6.29394e+06	6.32059e+06	6.47437e+06	6308809	6347723	6310333
P13727	PRG2	Bone marrow proteoglycan	172379	167348	178646	183267	192843	189538	177805	194620	180247	166151	194138	166762	172522	151310	221196
P13796	LCP1	Plastin-2	178463	145300	158967	174261	205480	342552	196777	174308	217584	247686	261380	237484	255910	265824	275793
P14151	SELL	L-selectin	533627	528384	556417	547869	609174	836946	615540	608247	730756	731717	771193	752562	564741	771927	803897
P14314	PRKCSH	Glucosidase 2 subunit beta	NaN	1.07024	1.20986	2850.63	NaN	1.51138	5517.12	1.12195	1.28356	1.19504	1.18044	1.20261	4388.77	1.29872	1.17162
P14543	NID1	Nidogen-1	99244.6	100388	121213	112635	123964	114861	101469	109420	119278	90870.8	100662	97826.6	116774	113875	107034
P14618	PKM	Pyruvate kinase PKM	285689	320278	210978	345762	215905	284275	300689	227846	236196	257048	192375	245785	228720	206576	281969
P14625	HSP90B1	Endoplasmin	43291.8	40078.5	60068	49937.3	57121.7	56611.3	42419.8	49720.9	50925.3	49017.7	23435.9	35710.6	55319.9	37103.9	52383.1
P14780	MMP9	Matrix metalloproteinase-9	105243	112612	112689	129108	100583	106623	126280	110845	115872	107037	118249	94151.7	126909	115319	119094
P14923	JUP	Junction plakoglobin	NaN	NaN	NaN	47.0882	NaN	NaN	NaN	2.67435	NaN	NaN	NaN	0.00691063	NaN	NaN	0.00715678
P15144	ANPEP	Aminopeptidase N	274789	304817	281802	290013	290332	280982	303059	274005	294394	274598	273123	281853	289766	284398	295771
P15151	PVR	Poliovirus receptor	64524.9	75385	72477.3	74666.6	81691.2	205352	115636	103376	124808	131514	129275	138772	84817.8	127634	160398
P15169	CPN1	Carboxypeptidase N catalytic chain	2455744	2.66089e+06	2607345	2.59265e+06	2524316	2.56035e+06	2.50437e+06	2566232	2.52196e+06	2.47196e+06	2.47651e+06	2.67284e+06	2.72576e+06	2.51156e+06	2.52319e+06
P15924	DSP	Desmoplakin	NaN	NaN	NaN	33246.5	NaN	NaN	NaN	NaN	NaN	NaN	NaN	NaN	NaN	NaN	NaN
P16035	TIMP2	Metalloproteinase inhibitor 2	190852	140672	236124	176496	137079	292200	101158	323225	284001	221190	157001	302770	270018	212265	135924
P16070	CD44	CD44 antigen	547959	534150	528842	525858	556082	692172	590238	528648	654768	591664	647811	656709	514045	738043	681514
P16109	SELP	P-selectin	779907	832750	799273	757056	756755	876992	798649	776209	811554	758132	795100	755022	824368	815204	882152
P16112	ACAN	Aggrecan core protein	8541.67	1.15048	12455.2	10962.4	6851.7	6329.38	14765.9	1.04914	1.19934	8941.41	28728.1	18457.1	12953.1	1.27677	52142.4
P16930	FAH	Fumarylacetoacetase	57638.6	42633.3	531.97	65451.5	82188.2	1.47517e+06	94623.2	54671.3	66930	121976	63512.8	98141.8	72662.5	97101.2	94008.7
P17174	GOT1	Aspartate aminotransferase, cytoplasmic	NaN	1.00285	1.19449	1.08693	1.06209	1.48181	1.17183	1.12702	1.27016	1.10201	1.19414	1.18527	1.16173	1.35248	1.22408
P17301	ITGA2	Integrin alpha-2	1.12162	1.16874	3178.08	1.02453	NaN	3241.9	1.24671	3438.19	1.15309	4455.55	12942.9	NaN	NaN	6968.17	6291.88
P17655	CAPN2	Calpain-2 catalytic subunit	495984	388779	492516	578886	487332	450976	586799	238690	508936	938034	613593	577986	579034	479448	425150
P17813	ENG	Endoglin	1.08537	NaN	5459.36	1.03885	1.08496	1.41007	1.20829	NaN	4969.88	NaN	1.15185	7602.3	5322.82	1.30893	1.19617
P17936	IGFBP3	Insulin-like growth factor-binding protein 3	668186	668648	748976	686142	779830	1.26061e+06	786251	815528	897020	889095	850232	887621	1.03255e+06	932112	1.00599e+06
P18206	VCL	Vinculin	371694	356165	368888	385128	419773	551165	340639	375661	459665	511520	427249	535729	498524	526197	435983
P18428	LBP	Lipopolysaccharide-binding protein	860630	830943	799148	880741	1.1144e+06	698577	678983	809627	822337	772671	817370	750891	769402	836225	817916
P18850	ATF6	Cyclic AMP-dependent transcription factor ATF-6 alpha	95502.8	98011.2	99990.4	84219.5	115535	116406	101249	NaN	97423.4	74703.8	124025	91376.5	100098	95023.5	128100
P19013	KRT4	Keratin, type II cytoskeletal 4	NaN	NaN	7980.57	NaN	NaN	NaN	NaN	5063.63	NaN	NaN	NaN	NaN	5106.15	NaN	NaN
P19021	PAM	Peptidyl-glycine alpha-amidating monooxygenase	NaN	19750.4	15434.1	29353.3	25804.1	14214.4	6332.88	6825.14	14543.2	24422.4	33430.2	18165.4	52503.2	24154.4	28735.9
P19320	VCAM1	Vascular cell adhesion protein 1	163284	157646	180184	161787	179884	183967	173046	170383	162581	143028	180328	184066	172175	185361	192762
P19652	ORM2	Alpha-1-acid glycoprotein 2	253432	221350	169208	220040	255953	568060	456817	276879	389529	1.43114e+06	451541	440351	161451	416137	438817
P19823	ITIH2	Inter-alpha-trypsin inhibitor heavy chain H2	49676788	49501392	48407584	51203280	49490476	48520552	46890908	48353352	49592584	48515268	44366744	48753376	50029800	50416532	45546444
P19827	ITIH1	Inter-alpha-trypsin inhibitor heavy chain H1	32542650	32932664	33295678	33254018	33102850	33364192	33123106	33716720	33946388	32848924	31965452	33385214	33815724	34137116	32218902
P19838	NFKB1	Nuclear factor NF-kappa-B p105 subunit	NaN	NaN	NaN	NaN	NaN	NaN	NaN	NaN	NaN	NaN	132053	NaN	NaN	NaN	NaN
P20023	CR2	Complement receptor type 2	37928.7	23689.7	13198.5	18198.5	15474.1	13253.8	11643.9	14057.5	16795.5	13421.8	19114.6	22848.3	12780.4	26047.5	14515.2
P20742	PZP	Pregnancy zone protein	938522	905199	958032	926481	939667	913970	921076	943929	961423	883665	942452	934210	910470	884883	930385
P20774	OGN	Mimecan	23063.3	8169.53	1.19885	1.06384	1.12432	13134.6	12721.7	9987.11	1.21724	1.10158	19609.2	11589.1	5216.95	8885.19	26021.1
P20851	C4BPB	C4b-binding protein beta chain	3.65389e+06	4.04041e+06	3.60124e+06	3.66202e+06	3.71722e+06	4.05779e+06	4.03252e+06	3.76773e+06	3687948	3.75693e+06	3841623	3807335	3.52305e+06	3.80873e+06	3.96269e+06
P21333	FLNA	Filamin-A	171906	141282	149468	166892	160755	190913	180893	157768	162250	162241	162946	150878	166006	165477	174551
P21926	CD9	CD9 antigen	76327.4	90105.9	88757.6	79451.6	77564.6	98441.7	92086.9	82702.8	80922.2	81613.6	92417.5	90660.5	91254.7	95962.4	87286
P22105	TNXB	Tenascin-X	295865	321249	313978	302074	301599	308409	306024	314390	306376	298820	305170	316672	320867	325042	318066
P22352	GPX3	Glutathione peroxidase 3	661276	700488	623845	647841	765657	1.10777e+06	651965	680640	800265	948970	911908	834109	657706	803490	823651
P22531;P22532;P35325;P35326;Q9BYE4	SPRR2E;SPRR2D;SPRR2B;SPRR2A;SPRR2G	Small proline-rich protein 2E;Small proline-rich protein 2D;Small proline-rich protein 2B;Small proline-rich protein 2A;Small proline-rich protein 2G	NaN	NaN	NaN	40173.1	NaN	NaN	NaN	NaN	NaN	NaN	NaN	NaN	NaN	NaN	NaN
P22792	CPN2	Carboxypeptidase N subunit 2	4615278	4.44684e+06	4244850	4606991	4.64172e+06	4182310	4.44853e+06	4.47347e+06	4570829	4.37203e+06	4.27768e+06	4.53817e+06	4651426	4.38237e+06	4.21071e+06
P22891	PROZ	Vitamin K-dependent protein Z	714351	720949	717889	693887	698136	718501	699888	715415	665640	652144	694641	711546	740793	748278	701879
P22897	MRC1	Macrophage mannose receptor 1	38069.1	25894.2	31798.6	33951.2	28655.1	28891.6	39718.8	28851.2	44556.5	27621.5	31658.8	28440.4	38002.7	29539.1	45615.7
P23083	IGHV1-2	Immunoglobulin heavy variable 1-2	3902.17	1.09793	1.19977	1.16039	3.01585	4580.29	8.0349	3.05999	8375.54	10407.4	1936.5	5511.25	1.20583	7958.94	9464.83
P23142	FBLN1	Fibulin-1	7.30552e+06	7849978	7.86564e+06	7616273	8410046	7588886	7389926	8.37568e+06	7599818	7.21822e+06	7.60381e+06	7.62445e+06	7.42351e+06	7.75376e+06	7.93388e+06
P23284	PPIB	Peptidyl-prolyl cis-trans isomerase B	231490	201177	200414	202684	191408	228108	216476	205199	215149	192360	234442	203096	210963	211084	205575
P23470	PTPRG	Receptor-type tyrosine-protein phosphatase gamma	75251.7	75623	85541	77125.8	80297.1	77169.1	89636.2	84548.4	88182.3	85519.4	88117.8	71465.3	93258.7	75643	88011.3
P23528	CFL1	Cofilin-1	23987.2	28180.4	33472.3	30562.7	36530.9	46578	28594.6	41690.6	40364.7	47204.3	36141.9	38915.5	39336.9	41809.5	32647.3
P24043	LAMA2	Laminin subunit alpha-2	15652.7	9929.01	13686.5	12618.3	13182.1	17656.6	11133.9	14352.5	10720.1	13528.3	2.77937e+06	14608	13880.7	11675.7	14371
P24387	CRHBP	Corticotropin-releasing factor-binding protein	8833.93	1.12002	15618.7	5333.41	1.11172	NaN	5995.66	6540.92	291.531	NaN	19160.3	1.18119	12676.4	16836.1	15368.5
P24821	TNC	Tenascin	248207	271744	272576	263129	269092	309877	269336	258112	261274	238695	293398	276213	288846	302583	262486
P25311	AZGP1	Zinc-alpha-2-glycoprotein	728702	667921	749520	683579	857869	2.42427e+06	989168	937648	1.17097e+06	1.20588e+06	1.45096e+06	1.42317e+06	745729	1.5657e+06	1.65295e+06
P25786	PSMA1	Proteasome subunit alpha type-1	24221.3	360.12	4296.27	995.419	975.195	1550.12	1187.04	40264.7	52550.8	948.89	32039.6	53062.9	941.73	4423.44	47725.8
P26038	MSN	Moesin	175081	171793	149885	178634	146880	145903	183596	175523	149936	162002	171696	169967	162030	168490	138576
P26927	MST1	Hepatocyte growth factor-like protein	653949	691182	717611	682463	723603	765007	656339	718890	688160	700410	698586	741363	725781	733102	713467
P26992	CNTFR	Ciliary neurotrophic factor receptor subunit alpha	14215.8	24053.7	29491.2	26847.2	29642.8	29572.7	21153.4	28066.1	52109.7	59317.5	37025.6	57990.8	41658.8	30406.7	37034.8
P27105	STOM	Stomatin	80899.1	79116.2	77030.8	89323.5	86149.6	92131.7	87426.8	88218.4	85620.8	76751.6	69695.9	84548.7	92507.7	75852.7	95341.2
P27169	PON1	Serum paraoxonase/arylesterase 1	10174519	10539326	10502949	9788400	10161103	10490717	10338020	10110513	10118619	9493439	10186785	10330007	10204046	10646262	10017180
P27487	DPP4	Dipeptidyl peptidase 4	152865	175572	164790	158886	166429	187832	166752	157066	155058	141151	174722	175996	172924	163998	177856
P27797	CALR	Calreticulin	15962.5	10709.2	15526.6	17841.5	16293	9649.83	18527.6	15077.7	12802.1	23306.7	18043.8	23496.1	20097.4	29927.8	6486.91
P27918	CFP	Properdin	1.04914e+06	1.04924e+06	1.04899e+06	1.11828e+06	1.22106e+06	1.77938e+06	1.15579e+06	1.19049e+06	1333874	1.40918e+06	1.3536e+06	1.39686e+06	1.44598e+06	1.43127e+06	1.39089e+06
P27930	IL1R2	Interleukin-1 receptor type 2	7794.59	8739.02	6511.24	9764.04	16523.9	10530.5	16389.5	13263.7	6246.33	14796.1	17924.6	13167.3	17666.5	28564.9	20269.3
P28072	PSMB6	Proteasome subunit beta type-6	5189.57	6869.04	1.2006	1.15493	20412.1	6773.6	1.16616	1.16712	8485.7	1.17844	3947.57	5623.98	9906.7	14744.1	16012.4
P28827	PTPRM	Receptor-type tyrosine-protein phosphatase mu	7.41181	9929.62	75.2395	23304.3	50658.2	44365.5	49.2651	74.9848	7477.98	57.2606	6460.5	11143.6	10842.1	63.756	12695.8
P29122	PCSK6	Proprotein convertase subtilisin/kexin type 6	6574.68	10086.6	5689.78	20232	16596.3	NaN	11447.6	3898.49	9657.49	25635.4	18214.6	12172.1	19082	33155.4	13947
P29401	TKT	Transketolase	58745.5	64098	100080	51780.1	67467	63455.6	47051.2	57245.4	70754	46003.1	54458.2	63974.7	62291.2	65601	60023.5
P29622	SERPINA4	Kallistatin	4.13385e+06	4.10676e+06	4.17838e+06	4.00317e+06	4.06428e+06	4.17258e+06	4.08709e+06	4.06402e+06	4.12563e+06	3892088	4.04849e+06	4.07795e+06	4.39983e+06	4.11868e+06	4.12951e+06
P30101	PDIA3	Protein disulfide-isomerase A3	30285.7	35630.4	39166.5	38514.6	44750.4	38310.8	31245.3	43012.3	40326	39104.8	37885.6	35152.2	38117.3	39678	37752.1
P30530	AXL	Tyrosine-protein kinase receptor UFO	1.05474	1.07464	1.12608	1.01241	1.06108	1.46112	1.09932	1.11821	1.17171	8712.53	1.16693	1.28425	1.3078	1.33134	1.22022
P30532	CHRNA5	Neuronal acetylcholine receptor subunit alpha-5	1.14973	1.08813	1.34234	NaN	NaN	NaN	1.18748	NaN	1.0823	NaN	1.24613	1.07109	1.07438	1.19554	NaN
P31146	CORO1A	Coronin-1A	2391.38	4054.48	4522.58	4670.08	3158.98	58.1497	5844.63	5793.68	3269.37	290297	4376.77	49.8666	3957.06	5404.02	52.4438
P32119	PRDX2	Peroxiredoxin-2	17648.5	9285.21	22484.2	28730.3	9398.02	8979.26	687.927	30985.4	11244.8	6973.31	26660	24649.8	22845.8	74021.4	14734.7
P33151	CDH5	Cadherin-5	365831	516105	466768	438603	537196	495474	467605	504424	445689	501361	478155	582242	500735	491504	512980
P33908	MAN1A1	Mannosyl-oligosaccharide 1,2-alpha-mannosidase IA	703072	780649	767538	783745	740338	761820	765756	687187	742057	718996	731343	753610	743735	783762	737302
P34096	RNASE4	Ribonuclease 4	76027.9	77878	69448.3	68588.8	76820.7	77314.7	66858	81885.7	77917.7	69776.3	77571.3	61449.1	87018.5	54485.7	69804
P35443	THBS4	Thrombospondin-4	100568	119356	114068	119473	109762	122547	123561	125109	99031	90053.3	118908	107587	118148	124795	135340
P35527	KRT9	Keratin, type I cytoskeletal 9	186462	102939	481577	13843962	149734	136213	127954	66741	308504	442980	1.21955e+06	246574	1.32359e+06	243047	202309
P35542	SAA4	Serum amyloid A-4 protein	1.1355e+06	1.09116e+06	839087	893485	838613	913228	884156	892295	818924	833189	824795	777106	813961	805489	835032
P35555	FBN1	Fibrillin-1	18017.4	11339.1	12169.9	12407.6	13919.3	12675.5	13475.7	57956.8	7732.14	14335.2	2463.11	12695.1	40468.5	13779.8	14276.5
P35579	MYH9	Myosin-9	47132.4	20493.5	15890.3	66012.6	31616.3	2730.85	26890.2	29703.6	18621.8	11252.6	21706	57496.8	683.87	3008.97	51311.4
P35590	TIE1	Tyrosine-protein kinase receptor Tie-1	30311.1	20.4331	14696.4	19241.9	137592	177642	NaN	56.1264	59.4418	47.7116	NaN	71784.8	21708.8	61.7179	64.5154
P35858	IGFALS	Insulin-like growth factor-binding protein complex acid labile subunit	5585608	5700444	5.49259e+06	5.4856e+06	5.21562e+06	5331435	5393984	5.12457e+06	5.3268e+06	4976691	5.27265e+06	5.14714e+06	5.39608e+06	5.31248e+06	5.28647e+06
P35908	KRT2	Keratin, type II cytoskeletal 2 epidermal	211743	158556	255817	12345473	124982	190482	159227	94787.1	168114	249171	245475	178954	404847	154542	252607
P35916	FLT4	Vascular endothelial growth factor receptor 3	28428.1	35714.3	77744.4	67264.6	116860	121103	59878.2	74925.3	43134.2	NaN	34373	75189.3	NaN	45428.3	50408.1
P36955	SERPINF1	Pigment epithelium-derived factor	10678207	10828277	10698461	10407326	10393205	10790916	10547186	10281413	10824995	10291420	10790943	10505465	10627726	10612677	10775890
P36980	CFHR2	Complement factor H-related protein 2	1576124	1.68295e+06	1.88408e+06	1564920	1.62569e+06	1.71099e+06	1.71418e+06	1.7656e+06	1.65756e+06	1.5486e+06	1.60011e+06	1.64024e+06	1.59283e+06	1.56959e+06	1.68227e+06
P37802	TAGLN2	Transgelin-2	11550.4	1462.11	222.865	70484.2	169889	1988.11	2110.17	21861.9	1264.75	75950.6	2392.86	1909.49	NaN	101636	46384.4
P37837	TALDO1	Transaldolase	33816.5	7724.47	2959.47	27069.9	16196	16087.5	16773.7	3456.94	14859.8	NaN	NaN	6815.01	3688.61	23227.3	26594.4
P39060	COL18A1	Collagen alpha-1(XVIII) chain	56051.6	64600.8	55652.3	58381.4	64675.1	44933.2	67544.3	70703	58642	42140.4	46033.7	52873.2	74517.3	51354.5	51160
P40189	IL6ST	Interleukin-6 receptor subunit beta	53377.8	49791.6	42783.5	52687.6	61042.6	53778.6	38849.6	52076.1	35912.9	67246.2	54295.4	66649.9	63706.8	55333.2	77254.3
P40197	GP5	Platelet glycoprotein V	470092	479261	533517	473237	472543	516557	464492	480016	473606	458296	467646	484786	472777	494658	469174
P41222	PTGDS	Prostaglandin-H2 D-isomerase	128176	73982.2	33656.5	41329.8	29753.8	56138.8	41077.2	6498.76	57500.4	80870.8	45338.7	66117.9	47332.4	34051.2	107486
P42262	GRIA2	Glutamate receptor 2	8843.94	NaN	NaN	23387.2	NaN	NaN	7160.73	13122.5	NaN	2641.92	NaN	1954.69	NaN	16881.2	NaN
P43121	MCAM	Cell surface glycoprotein MUC18	450223	412697	437245	444905	425701	409500	424366	464042	449341	414641	471951	475092	444083	412248	463333
P43251	BTD	Biotinidase	1439468	1.28049e+06	1.26483e+06	1.2345e+06	1.22353e+06	1.45771e+06	1.287e+06	1.26953e+06	1.40613e+06	1.32842e+06	1.33022e+06	1.33615e+06	1.36435e+06	1.28809e+06	1.3842e+06
P43652	AFM	Afamin	18950346	19156584	19327514	18885464	18125914	18643110	19021830	18803676	18612000	18104380	18519632	18737778	19602436	19582266	18648970
P48444	ARCN1	Coatomer subunit delta	NaN	NaN	1.09768	6088.36	2644.25	1.37805	1.11243	1.05732	3302.72	6704.02	3219.35	1.13897	1.07247	1.23928	1.14127
P48740	MASP1	Mannan-binding lectin serine protease 1	1.73707e+06	1.73474e+06	1.74876e+06	1.71258e+06	1689678	1.80144e+06	1.72187e+06	1.7093e+06	1.74955e+06	1.63078e+06	1.75904e+06	1.74051e+06	1.75092e+06	1.78521e+06	1.82241e+06
P49641	MAN2A2	Alpha-mannosidase 2x	1.14028	1.16909	3029.86	3892.91	10671.1	NaN	1.2172	1.12088	1.16053	1.09041	4008.52	NaN	1.12433	3236.47	NaN
P49747	COMP	Cartilage oligomeric matrix protein	224889	303918	300210	289735	299062	311290	302993	295939	297005	281533	301944	304473	317596	333686	318423
P49908	SELENOP	Selenoprotein P	1.48964e+06	1.42613e+06	1.33426e+06	1551467	1.61257e+06	1.79921e+06	1.62585e+06	1647734	1.62521e+06	1.55358e+06	1.58666e+06	1670495	1.67919e+06	1.61774e+06	1.72383e+06
P49913	CAMP	Cathelicidin antimicrobial peptide	47065.7	46615.2	47055.2	35523.1	41884.4	46815.9	48475.8	44993.1	34326.6	41108.4	35057.8	43145.2	55348.3	57037.9	49348.8
P51149	RAB7A	Ras-related protein Rab-7a	24294	23792	41982.8	58782	21344.4	27648.6	16917	22719	98375.7	45.4066	19615.3	85.9123	45075.1	30382.9	33627.1
P51884	LUM	Lumican	6.13223e+06	6.15439e+06	5.94389e+06	5.87433e+06	5800412	5953344	5870712	5.5904e+06	5.6217e+06	5.57998e+06	5727148	5.64678e+06	5.76418e+06	5814534	5667735
P52566	ARHGDIB	Rho GDP-dissociation inhibitor 2	205930	243788	266154	242740	246261	268745	248707	265970	243187	279068	199513	261989	280817	245737	243090
P54108	CRISP3	Cysteine-rich secretory protein 3	93100.9	103960	109310	95736.6	101890	165281	118466	130501	149394	117581	138007	140849	94625.9	144532	149045
P54289	CACNA2D1	Voltage-dependent calcium channel subunit alpha-2/delta-1	94654.8	99056.5	91524.7	97844.5	104558	93698.8	110224	108128	103938	71524	99805	95718.2	97799.6	96832.3	115093
P54802	NAGLU	Alpha-N-acetylglucosaminidase	39294.9	45455.6	45287.7	38751.5	42674.2	44069	45767.4	40004.3	58744.5	42920.8	54234	46669.6	52628.3	56202.7	44393.6
P55056	APOC4	Apolipoprotein C-IV	82197.5	83838.7	87142.2	113169	125310	116766	109797	96942.9	87291.5	103560	89107.9	104143	78117.9	101340	94318.9
P55058	PLTP	Phospholipid transfer protein	965941	1.07407e+06	972442	966240	1139534	945648	1.04038e+06	1.01337e+06	933047	812902	942527	962912	1.08127e+06	923185	1.06111e+06
P55103	INHBC	Inhibin beta C chain	45450.6	17311.8	45235.6	49564.4	76294.3	50020.8	61278	58428.8	61984.4	52203.7	74117.7	57848.9	40461.9	49062.8	69515
P55268	LAMB2	Laminin subunit beta-2	NaN	NaN	NaN	NaN	NaN	NaN	NaN	NaN	NaN	NaN	NaN	4814.74	NaN	NaN	NaN
P55290	CDH13	Cadherin-13	50625.8	47280.1	63632.4	60319.5	93987	144991	61811.6	92019.1	106542	99557.2	105323	147629	62254	113833	119288
P59665;P59666	DEFA1;DEFA3	Neutrophil defensin 1;Neutrophil defensin 3	228054	221942	165158	190280	201009	175951	213069	250835	188033	196887	201625	153486	180574	159573	181383
P60174	TPI1	Triosephosphate isomerase	12001.5	10923.7	15428.2	14716.7	1106.4	27076.7	24942.1	17935.8	15540.9	6151.39	27530.5	20470	22121.4	21429.6	29741.2
P60709	ACTB	Actin, cytoplasmic 1	1.56807e+06	1.45471e+06	1.45313e+06	1.40392e+06	1.49785e+06	1496130	1.51088e+06	1.61917e+06	1529269	1.44827e+06	1.34259e+06	1.29133e+06	1.3859e+06	1.37751e+06	1.45302e+06
P60900	PSMA6	Proteasome subunit alpha type-6	NaN	NaN	11388.3	11397.9	1.0381	6052.54	6029.52	1.095	1.24517	5943.84	1.15914	1.15938	NaN	1.32267	1.18885
P61026	RAB10	Ras-related protein Rab-10	4481.11	7136.43	NaN	5008.24	5925.72	4543.58	1965.28	9204.13	NaN	2930.55	7202.98	1888.01	7490.35	6937.92	4503.38
P61158;Q9C0K3;Q9P1U1	ACTR3;ACTR3C;ACTR3B	Actin-related protein 3;Actin-related protein 3C;Actin-related protein 3B	0.00456099	NaN	0.00611533	NaN	NaN	1.46391	0.00416742	10.7161	NaN	NaN	10.3493	2.07138	0.00387354	NaN	2.02152
P61204;P84077	ARF3;ARF1	ADP-ribosylation factor 3;ADP-ribosylation factor 1	70374.6	70532	56090.3	73245.4	55548.5	74118.7	70518	81324.4	73295.5	66843.8	63268.7	65516.5	61033.7	68380.3	65117.6
P61224	RAP1B	Ras-related protein Rap-1b	134505	128821	133268	144957	142684	121699	131274	144850	135118	110691	140558	136163	131601	122611	127745
P61626	LYZ	Lysozyme C	429562	404465	360889	1.55362e+06	1.46931e+06	1.58764e+06	927487	1.01259e+06	954241	668136	644216	598747	580583	482877	549924
P61769	B2M	Beta-2-microglobulin	211396	196327	167864	172286	181891	182559	209865	191890	179834	222586	160925	147081	189748	172377	163257
P61916	NPC2	NPC intracellular cholesterol transporter 2	NaN	1.08698	1.17172	1.1323	NaN	NaN	1.1739	1.10722	NaN	NaN	1.22494	1.19721	1.22325	1.30147	1.15951
P62258	YWHAE	14-3-3 protein epsilon	1838.91	NaN	NaN	20772.6	34773	14242.1	2408.32	12379	9442.68	5329.45	0.891457	5312.48	0.845298	0.977813	0.900421
P62328	TMSB4X	Thymosin beta-4	113944	131810	90977.6	153871	113053	148124	115908	132592	96888.4	169063	89052.1	151666	127726	158094	181292
P62491;Q15907	RAB11A;RAB11B	Ras-related protein Rab-11A;Ras-related protein Rab-11B	24846.1	28673.6	22261.8	45286.3	49415.2	38457.7	26643.4	27535.4	41713.4	30209.5	35368.7	48624.8	33473.5	29640.7	24012.2
P62736;P63267;P68032;P68133	ACTA2;ACTG2;ACTC1;ACTA1	Actin, aortic smooth muscle;Actin, gamma-enteric smooth muscle;Actin, alpha cardiac muscle 1;Actin, alpha skeletal muscle	592647	530966	618743	427653	530899	366562	599506	684697	475246	320243	336457	378556	545003	367600	462164
P62805	H4C1	Histone H4	121917	113693	114408	114992	120904	100289	150156	112543	125430	93988.7	141985	126954	136572	116471	117950
P62820;Q9H0U4	RAB1A;RAB1B	Ras-related protein Rab-1A;Ras-related protein Rab-1B	84944.5	115976	113974	76903	151389	95014.5	238379	135.299	31058.2	47348.8	115260	96896.5	131685	212691	283167
P62937	PPIA	Peptidyl-prolyl cis-trans isomerase A	45292.7	31183.7	46496	70848.5	67022.9	81127.7	60373.1	58140.9	39789.7	38576.5	31731	36887.3	34672.9	38515.7	34015.3
P63104	YWHAZ	14-3-3 protein zeta/delta	113864	109701	100628	133826	119031	140294	134248	131800	134015	123874	142473	122905	127345	116210	137238
P67936	TPM4	Tropomyosin alpha-4 chain	212485	222340	221251	258646	269620	310356	239627	250245	279750	309866	282862	308161	251972	315822	283895
P68431;P84243;Q16695;Q5TEC6;Q6NXT2;Q71DI3	H3C1;H3-3A;H3-4;H3-7;H3-5;H3C15	Histone H3.1;Histone H3.3;Histone H3.1t;Histone H3-7;Histone H3.3C;Histone H3.2	73870.1	62623.8	51620	77420.5	66428.2	43073.2	61540.2	67585.2	62539.3	75034.1	64709.6	65576.5	87690.8	66474.9	79485
P68871	HBB	Hemoglobin subunit beta	496515	456679	460397	368891	485030	460585	761241	374917	431632	1.91524e+06	600802	383845	342039	374939	406597
P69905	HBA1	Hemoglobin subunit alpha	91973.9	88184.3	77789.8	71170	88863.5	77556.7	157657	78114.6	149556	549895	863579	111995	71091.3	94006.2	86213.4
P78417	GSTO1	Glutathione S-transferase omega-1	19575.6	34126.4	24432.6	20872.7	26344.9	35591.5	41676.4	28773.4	75449.9	13172.8	32733.1	34592.8	47763	25608.2	42126.9
P78509	RELN	Reelin	NaN	2.37956	0.162974	597.32	0.478343	0.201483	2.46036	705.621	2.44357	0.495985	0.521984	3.00079	0.51848	0.582182	1068.17
P80108	GPLD1	Phosphatidylinositol-glycan-specific phospholipase D	2.13218e+06	2.17772e+06	2015996	2108819	2.09637e+06	2.02711e+06	2.08017e+06	2062739	2.0756e+06	1.93009e+06	2.10639e+06	2112721	2.18137e+06	2.03052e+06	2.07411e+06
P80188	LCN2	Neutrophil gelatinase-associated lipocalin	61727.6	39675.4	73315.6	73585.6	76195	106494	94044.9	81511.6	108121	63054.9	123265	110104	74028.2	76184.8	60666.4
P80723	BASP1	Brain acid soluble protein 1	NaN	NaN	3319.18	4495.34	8098.67	9315.35	7838.45	6502.41	5861.29	13479.6	4751.51	6449.49	NaN	9634.2	7701.3
P81605	DCD	Dermcidin	65901.4	20400.5	86056.1	209972	44522.1	90649.7	60361.8	70819	74996.9	88456.9	88828.1	59620.8	91293.2	88915.2	72171.5
P98160	HSPG2	Basement membrane-specific heparan sulfate proteoglycan core protein	99289	103391	116982	106747	105381	111700	104913	106955	114705	103368	121089	116878	110753	114661	109392
Q01459	CTBS	Di-N-acetylchitobiase	199205	195606	233003	218328	199945	188321	211741	217403	181259	170015	187013	210805	235861	199298	229870
Q01518	CAP1	Adenylyl cyclase-associated protein 1	15216.7	6460.73	3769.84	4459.88	2536.92	108467	103497	88034.5	16700.3	911214	1637.84	47641.3	911.282	122622	5211.72
Q02413	DSG1	Desmoglein-1	NaN	NaN	NaN	185937	NaN	NaN	NaN	NaN	NaN	NaN	NaN	NaN	NaN	NaN	NaN
Q02985	CFHR3	Complement factor H-related protein 3	771355	764450	773189	774795	820173	794069	744477	825612	763031	807174	822350	812424	790999	775714	811639
Q03591	CFHR1	Complement factor H-related protein 1	12000083	11540766	12412070	11722657	11127707	11099670	11363436	11979474	11501091	11412036	11883916	11402520	11182035	11193202	11400169
Q04756	HGFAC	Hepatocyte growth factor activator	1.966e+06	2.14605e+06	2.07909e+06	2.07247e+06	2.10165e+06	2.26618e+06	2.15698e+06	2.00208e+06	2.07573e+06	1.9682e+06	2130745	1.96916e+06	2099870	2123307	2.23059e+06
Q06033	ITIH3	Inter-alpha-trypsin inhibitor heavy chain H3	3499162	3.57161e+06	3.58362e+06	3.54312e+06	3.55427e+06	3.64872e+06	3.53382e+06	3.6628e+06	3.73837e+06	3689836	3611708	3659133	3.79776e+06	3.70809e+06	3.57566e+06
Q07075	ENPEP	Glutamyl aminopeptidase	22181.3	18032.3	27428.6	31492	34041.6	28226	30742.6	21538.6	20743.3	345.194	30540.1	29141.8	19939.2	28218.6	9735.33
Q07954	LRP1	Prolow-density lipoprotein receptor-related protein 1	64680.5	99376.1	112446	109690	117494	122410	105019	125685	109068	96864.4	106481	117358	118540	107079	126063
Q08380	LGALS3BP	Galectin-3-binding protein	3.41137e+06	3.26727e+06	3.19026e+06	3.04653e+06	3.11805e+06	3.27373e+06	3.25299e+06	3145841	3.26881e+06	3.2514e+06	3212543	3.17955e+06	3.27964e+06	3.25385e+06	3.37193e+06
Q08554	DSC1	Desmocollin-1	NaN	NaN	NaN	1.14363	NaN	NaN	NaN	NaN	NaN	NaN	NaN	NaN	NaN	NaN	NaN
Q12794	HYAL1	Hyaluronidase-1	29694	15415.8	12472.9	1.05623	35037.8	NaN	1.18246	1.07303	1.21122	8412	32592.5	1.21671	39109.6	1.29596	11284.6
Q12805	EFEMP1	EGF-containing fibulin-like extracellular matrix protein 1	484108	531521	561094	534679	533414	566030	522083	572709	535830	565590	536579	547359	554685	586654	548288
Q12860	CNTN1	Contactin-1	234740	225876	239545	211198	222147	219619	246432	225282	239662	192231	228424	226177	235882	254549	242580
Q12866	MERTK	Tyrosine-protein kinase Mer	6236.24	1.08331	1.15107	1.03215	1.05984	1.42246	10820.3	1.11096	1.28021	NaN	1.23757	NaN	1.18019	5241.97	1.24015
Q12884	FAP	Prolyl endopeptidase FAP	3381.89	3265.86	3248.33	0.913355	5195.85	9148.88	2633.71	94785.8	1841.92	0.950234	3547.57	1.02057	1.05244	8.51664	9833.43
Q12913	PTPRJ	Receptor-type tyrosine-protein phosphatase eta	194793	220667	209927	212055	217612	280129	254836	204158	222481	211067	219226	257872	238644	258634	236605
Q13093	PLA2G7	Platelet-activating factor acetylhydrolase	165952	196121	216764	207203	234659	197759	170565	201688	188084	190963	190698	189100	191035	188865	207933
Q13103	SPP2	Secreted phosphoprotein 24	410972	408989	419077	420966	444543	387014	396805	426396	400460	386761	461170	423760	387608	393370	429100
Q13201	MMRN1	Multimerin-1	122817	111965	108756	127129	125763	120135	125632	130680	118005	121384	124218	127252	115206	125324	126515
Q13332	PTPRS	Receptor-type tyrosine-protein phosphatase S	11493	13823.5	434.384	23772.1	16246.4	4359.64	4750.24	154.492	265.833	321.164	9866.52	338.789	3891.75	20509.2	420.595
Q13449	LSAMP	Limbic system-associated membrane protein	3916.36	NaN	5937.4	NaN	NaN	1.28264	NaN	1.05183	NaN	1.00434	5385.43	1.10103	4477.83	4193.96	NaN
Q13642	FHL1	Four and a half LIM domains protein 1	21072.3	26500.5	24826.3	31289	27927.9	27671.4	28892.6	25641.9	28039.1	28157.8	25895.5	27396.8	24985.3	26690	28616.3
Q13740	ALCAM	CD166 antigen	70030.4	67626	54401.8	57328.7	52964.8	53684.5	71958.7	86976.4	78102	68539.7	84826.4	70071.9	92061.8	66519.2	86671.2
Q13790	APOF	Apolipoprotein F	64042.2	83171.8	70736.1	80396.2	107773	69447.7	103823	97767.7	94878.1	91087.6	75135.9	72913.4	89359.5	88535.2	112546
Q13822	ENPP2	Ectonucleotide pyrophosphatase/phosphodiesterase family member 2	451697	420273	453958	498194	431205	445031	540566	426668	476929	390465	544874	446634	524047	439785	524498
Q14019	COTL1	Coactosin-like protein	227933	270859	236371	220975	247607	288100	245844	223010	237063	228043	247549	242603	226613	232618	240733
Q14126	DSG2	Desmoglein-2	63057.8	68987.6	87402.6	69944.8	77982.3	69207.9	67152.6	70989.1	65747.2	68603.7	66058.2	96031.1	92924.1	73165.9	81283.8
Q14515	SPARCL1	SPARC-like protein 1	30256.6	41894.1	38736.8	40661	45358.4	55447.3	43245.1	42577	56260.2	53043.9	49800.9	58531	38361.4	49150.4	56566
Q14520	HABP2	Hyaluronan-binding protein 2	11197819	11620357	11934192	11261177	11739018	11398101	11468913	11929740	11139907	11408072	11090984	11518410	11822102	11552260	11253595
Q14624	ITIH4	Inter-alpha-trypsin inhibitor heavy chain H4	35142472	34352104	33408680	31693674	34383956	37253292	34110940	35029056	35968728	32304740	35176640	33480096	35274712	34225900	33596584
Q14766	LTBP1	Latent-transforming growth factor beta-binding protein 1	12303.5	17820.7	26656.2	19013.2	25444.9	41994.1	31025	31470.2	31868.8	50903.7	46014.5	46394.6	26402.8	37925.2	54302.5
Q14956	GPNMB	Transmembrane glycoprotein NMB	42804.7	42045.9	51357.2	73655.3	90376.4	39003.8	52210.9	48810.6	62878.1	56698.5	93347.1	86217.5	62067.6	77021.7	63922.6
Q14CN4	KRT72	Keratin, type II cytoskeletal 72	1.0767	NaN	1.17217	942615	NaN	NaN	1.13229	NaN	NaN	NaN	NaN	NaN	NaN	NaN	NaN
Q15063	POSTN	Periostin	100689	93904.1	105118	96087.4	112561	108192	102378	99357.3	102831	96031.7	111217	105322	98099.9	114136	96004.5
Q15113	PCOLCE	Procollagen C-endopeptidase enhancer 1	258818	253148	252328	253027	257872	252318	240068	267582	239251	236127	221894	243610	260464	259838	233123
Q15166	PON3	Serum paraoxonase/lactonase 3	134131	126606	133431	117645	134620	130985	150612	134474	120238	118623	140134	129156	131329	124565	141694
Q15286	RAB35	Ras-related protein Rab-35	106749	124929	120928	78131	141108	113141	103432	118216	116582	46103.9	87773.7	138244	152510	102346	89069.2
Q15485	FCN2	Ficolin-2	398995	359502	383745	331701	339037	353088	371083	359623	355545	350814	345922	376011	374554	387754	387805
Q15555	MAPRE2	Microtubule-associated protein RP/EB family member 2	52101.5	111830	93094.6	70098.6	112194	130883	163174	137280	60472.2	29967.9	60624.2	61051	88429	129256	194896
Q15582	TGFBI	Transforming growth factor-beta-induced protein ig-h3	448596	458880	491761	434182	425483	441023	434766	435090	383143	427568	448981	396681	468162	427743	464064
Q15669	RHOH	Rho-related GTP-binding protein RhoH	79499	93171.3	86975.1	73912.2	76298.9	151885	173745	88483.3	114302	292939	76433.1	77071.5	103383	75968.7	58537
Q15828	CST6	Cystatin-M	42966.8	76296.3	21656	42138.6	47364	43721.9	37025.6	43273.4	60923.3	34915.8	39276	64492.6	40523.5	153.218	34208.2
Q15848	ADIPOQ	Adiponectin	395655	311015	356011	332530	422248	740564	465871	447441	552674	558264	645356	573570	373185	566206	620884
Q16610	ECM1	Extracellular matrix protein 1	1.07049e+06	1.12034e+06	1.19232e+06	1.07317e+06	1.15504e+06	1.15353e+06	997077	1.17678e+06	1.06605e+06	1.0794e+06	1.0667e+06	1.12279e+06	1065366	1.05867e+06	1.11951e+06
Q16706	MAN2A1	Alpha-mannosidase 2	40412.8	37974	62578.3	37041.7	52506.7	53170.1	57736.8	42121.6	57139.5	63358.8	50415.1	53359.2	64125.2	53775.1	53261.8
Q16775	HAGH	Hydroxyacylglutathione hydrolase, mitochondrial	4989.57	3505.16	4794.74	4064.32	3181.67	5969.56	3989.95	2613.46	6062.6	107.031	NaN	3667.21	3905.52	4389.41	1810
Q16853	AOC3	Membrane primary amine oxidase	117788	117491	116921	120852	93268.7	100425	100021	121569	106591	96489.2	87807.3	105693	124979	98865.7	87950
Q5D862	FLG2	Filaggrin-2	NaN	NaN	NaN	54206.3	NaN	NaN	NaN	NaN	NaN	NaN	NaN	NaN	NaN	64950.4	NaN
Q5SQ64	LY6G6F	Lymphocyte antigen 6 complex locus protein G6f	86593.8	70506	57821.2	73142.5	64677.2	86085.7	94484.3	85097.6	63955	66687.2	75427.7	85620.8	10264	95468.6	67444.9
Q5T013	HYI	Putative hydroxypyruvate isomerase	388636	234462	146535	NaN	91150.3	NaN	104327	341273	467417	NaN	76524.4	77021.7	NaN	54651.6	80791.4
Q5T749	KPRP	Keratinocyte proline-rich protein	3832.67	NaN	NaN	56986.7	1.07614	NaN	NaN	NaN	NaN	NaN	NaN	NaN	NaN	NaN	NaN
Q5TAX3	TUT4	Terminal uridylyltransferase 4	9769.37	NaN	9686.65	NaN	NaN	11534.2	NaN	4192.01	30769.2	13499.4	23759.7	24757.9	NaN	29546.5	31100.3
Q5VTA0	PRAMEF17	PRAME family member 17	NaN	NaN	NaN	NaN	NaN	NaN	NaN	2.19016	NaN	NaN	NaN	NaN	NaN	0.00855612	NaN
Q68CR1	SEL1L3	Protein sel-1 homolog 3	1.11042	NaN	NaN	1.08625	1.0847	1.39494	1.18384	1.09168	NaN	1.09298	NaN	1.19183	1.12756	1.29974	1.20244
Q6EMK4	VASN	Vasorin	385934	374111	367154	375921	369793	347080	395601	374988	365007	356005	365608	363963	375052	347374	382798
Q6P179	ERAP2	Endoplasmic reticulum aminopeptidase 2	21695.3	6254.56	5080.73	19002.4	10062.5	3194.65	5252.23	7696.41	11662.5	14539.1	3633.4	11663.7	6368.8	9395.95	142.744
Q6P2Q9	PRPF8	Pre-mRNA-processing-splicing factor 8	561078	793622	646648	608600	641572	817278	730388	682144	468351	414818	591222	593874	716351	713280	773368
Q6UX71	PLXDC2	Plexin domain-containing protein 2	201059	183344	203484	180143	189109	204692	193337	216181	201788	178699	196497	200431	221755	206339	197774
Q6UXB8	PI16	Peptidase inhibitor 16	290360	333253	311302	320644	337403	411320	369995	340743	367718	382881	400274	393802	332586	388682	415764
Q6UY14	ADAMTSL4	ADAMTS-like protein 4	9273.7	12000.5	18276.5	17669.7	25484.7	18789	17074.8	15591.2	8275.83	18203.4	22099.2	21627.2	17323.4	25580.7	19172.3
Q6YHK3	CD109	CD109 antigen	58626.6	59929	45396.9	52807.1	75466.9	48234.2	65154.7	57637.2	46786.5	43299.2	82730.2	58178	83511.6	64864.7	79441.8
Q6ZN30	BNC2	Zinc finger protein basonuclin-2	13852294	13726105	8.24079e+06	8998115	9473782	8593342	10463698	9061459	7492852	9950944	8997011	9897585	9680103	8.23544e+06	10502056
Q76LX8	ADAMTS13	A disintegrin and metalloproteinase with thrombospondin motifs 13	120107	115560	118077	122519	124219	119100	117526	115635	109140	107940	113106	113600	124478	119311	123177
Q7LBC6	KDM3B	Lysine-specific demethylase 3B	10020.1	27741.8	NaN	7821.14	NaN	5768.73	8073.52	6029.38	1.30637	1.18882	NaN	3927.53	5494.81	NaN	1.25435
Q7Z7G0	ABI3BP	Target of Nesh-SH3	204993	200975	232477	223722	197683	231729	231714	200910	205475	206692	207805	202429	223305	224943	224265
Q7Z7M0	MEGF8	Multiple epidermal growth factor-like domains protein 8	47355.7	44955.2	45451.2	48767.8	51468.4	59461.2	43817.7	65428	53342.1	42589.4	43596.7	36691.6	55466.3	45486.6	68394.1
Q86SQ4	ADGRG6	Adhesion G-protein coupled receptor G6	1.09113	1.12954	8386.96	4928.48	10978.9	6844.77	1.17436	5501.3	4567.96	1.11695	8021.01	13822	1.16667	1.2997	1.17818
Q86TH1	ADAMTSL2	ADAMTS-like protein 2	19778.6	147.537	33198	11412.5	12687.3	55399.4	5814.51	52.6716	64.7887	44981.2	6.73686	112.034	30072.8	157416	15957.6
Q86U17	SERPINA11	Serpin A11	NaN	NaN	NaN	NaN	NaN	2522.24	1613.9	7359.25	1.03547	6945.94	NaN	5173.82	4476.9	9125.25	6700.84
Q86UD1	OAF	Out at first protein homolog	63420.9	73672.9	79862.6	71040	85437.5	65440.4	76009.6	67629.7	74704.4	58674.1	68811.1	69259.3	70594.8	67519.4	93843.8
Q86UN3	RTN4RL2	Reticulon-4 receptor-like 2	61342.7	101278	50966.9	65258.6	68969.7	81628.1	68192.8	54835.9	77640.7	71233.5	67076.2	54130.9	72643.1	42503.4	81527.1
Q86UX7	FERMT3	Fermitin family homolog 3	93689.4	77084	83098.6	74497.4	97637.2	82524.1	81284	71644	67735.7	69523.5	79065.3	68616.6	86398.2	72476.9	85940.1
Q86VB7	CD163	Scavenger receptor cysteine-rich type 1 protein M130	145344	166975	164827	172056	167987	181427	190012	193891	163383	185416	197362	192375	182337	193435	217215
Q86WI1	PKHD1L1	Fibrocystin-L	5516.43	NaN	15201	9078.4	8592.38	10684.6	7761.91	26706.1	16343.7	11811.2	18624.6	15836.2	NaN	5861.27	10346.9
Q86YW5	TREML1	Trem-like transcript 1 protein	23157.2	20272.2	25599.7	19856.5	NaN	21921.9	18878.9	16418.8	14682.5	NaN	NaN	17265.8	8305.49	10923.8	5642.9
Q86YZ3	HRNR	Hornerin	2099.15	814.323	26029.1	34648.3	2629.98	3699.37	12.5742	983.47	14837.8	34763.6	75708	8541.51	19126.6	792.758	599.461
Q8IU80	TMPRSS6	Transmembrane protease serine 6	248438	381750	314037	317625	261280	171446	381875	401802	282122	237145	323755	297302	303930	286134	315776
Q8IV63	VRK3	Inactive serine/threonine-protein kinase VRK3	760007	8090058	779858	626521	736855	984806	568305	762772	524325	763222	651747	706286	846396	854967	619211
Q8IWV2	CNTN4	Contactin-4	39911.7	NaN	NaN	22626.4	29678.3	13117.5	17251.4	18924.9	12741.2	4570.73	14290.5	NaN	33201.5	27242.5	17187.3
Q8IXL6	FAM20C	Extracellular serine/threonine protein kinase FAM20C	46436.5	36804.6	44288.3	41654.2	36507.8	37322.6	44458.7	48137.8	45636.6	37077.6	34937	48510.5	54708	47689.3	39153.8
Q8IZF2	ADGRF5	Adhesion G protein-coupled receptor F5	22242.9	38617.4	47441.9	28156.8	20585.9	27569.1	39847.9	22892.4	28810.1	29374.9	38825.7	24885	22002.3	34180.4	34128.2
Q8N1N4	KRT78	Keratin, type II cytoskeletal 78	NaN	NaN	NaN	1.00731	NaN	NaN	NaN	NaN	NaN	NaN	NaN	NaN	NaN	NaN	NaN
Q8N1T3	MYO1H	Unconventional myosin-Ih	175838	140094	151130	114114	192548	138999	95044.6	118987	116395	91782.9	150498	86638.2	115278	169245	142401
Q8N6C8	LILRA3	Leukocyte immunoglobulin-like receptor subfamily A member 3	120581	131412	134981	130256	138228	143029	138824	127339	139283	129720	144364	144591	150153	144259	145320
Q8NBP7	PCSK9	Proprotein convertase subtilisin/kexin type 9	149140	133239	126279	122765	126747	139747	156894	154859	131732	136324	148346	130079	136445	140845	163291
Q8NEZ4	KMT2C	Histone-lysine N-methyltransferase 2C	664027	877992	901659	515042	770093	838524	696412	753410	582347	475816	742675	630892	799540	819906	752779
Q8NI27	THOC2	THO complex subunit 2	1.12159	10073.3	7580.67	2700.38	11313.2	14780	1.19252	7338.77	6302.99	14201.9	10019.1	1.18408	1.12341	16838	6433.74
Q8TBE7	SLC35G2	Solute carrier family 35 member G2	188261	236506	193930	185232	247749	316411	289946	268154	162766	103045	242528	223728	280127	284559	273825
Q8TC71	SPATA18	Mitochondria-eating protein	93062.3	138798	117165	49174.1	61342.9	57022.2	8364.59	59888.8	34562.8	36194.3	131746	116045	27546.2	37915.6	117760
Q8TDH9	BLOC1S5	Biogenesis of lysosome-related organelles complex 1 subunit 5	12618.9	17499.3	1.13719	1.01601	21593.4	9875.18	17950	17292	1.2398	8104.28	44744.1	1.2689	1.192	1.2783	1.26955
Q8TE73	DNAH5	Dynein axonemal heavy chain 5	42626.6	43946.1	36539.5	23844.5	36541	28875.6	34068.7	43692.8	36704.2	12507.1	34189.2	40673.6	56803.1	26881.7	33042.9
Q8TER0	SNED1	Sushi, nidogen and EGF-like domain-containing protein 1	1.08055	1.07033	1.14472	1.02477	1.04142	1.42606	NaN	1.0811	1.28014	NaN	1.23233	NaN	NaN	1.24368	1.25835
Q8WWM7	ATXN2L	Ataxin-2-like protein	1512309	2299683	1924636	1.50689e+06	1.68022e+06	2.0531e+06	2.0738e+06	1890857	1.56087e+06	1338089	1.9522e+06	1996682	2.15922e+06	1.99945e+06	2090953
Q8WWZ8	OIT3	Oncoprotein-induced transcript 3 protein	1.05953	1.08502	NaN	1.01381	1.05177	NaN	1.10379	1.1205	NaN	NaN	1.1691	1.27191	8260.38	1.34395	NaN
Q8WZ60	KLHL6	Kelch-like protein 6	299741	173165	139750	146024	154344	160092	132226	127970	152552	157164	141681	107378	152234	102610	117296
Q8WZ75	ROBO4	Roundabout homolog 4	27742.5	28701.1	43241.1	14445	28293.4	39758.9	28180.4	25748.9	37078.7	42267.4	48217.9	24011.6	32900.8	64379.1	46676
Q92496	CFHR4	Complement factor H-related protein 4	448210	523647	529367	421910	498968	462309	509021	516222	480249	438374	518007	497905	419088	414638	449187
Q92743	HTRA1	Serine protease HTRA1	24297.4	17699.4	20993.7	20679.7	3633.84	26928.7	1.16494	6148.5	6657.93	NaN	4339.96	20164	11623	22168.8	28784.3
Q92817	EVPL	Envoplakin	1.19763e+06	919252	1.02908e+06	806111	744654	775256	678504	898601	1102722	1.26434e+06	732678	710341	932133	855268	736956
Q92820	GGH	Gamma-glutamyl hydrolase	92366.3	93423	89247.7	106553	98671.2	150750	100912	94160	112664	122776	120119	115230	127493	110681	125984
Q92859	NEO1	Neogenin	53919.6	96806.4	60195.7	86279.8	78690.1	50282.4	89727.2	72382.4	76377.1	89396.9	66936.9	85393	69651.7	86267.5	74036.3
Q92954	PRG4	Proteoglycan 4	772744	778686	790343	807260	804898	789852	759306	791371	805394	772702	776702	799278	835427	791527	795510
Q93009	USP7	Ubiquitin carboxyl-terminal hydrolase 7	NaN	1.09992	1.20915	1.07998	1.10776	6736.11	8492.92	1.1106	1.26387	1.19562	4495.61	1.17148	1.12899	1.26103	1.14659
Q96DH6	MSI2	RNA-binding protein Musashi homolog 2	204124	338256	612875	517749	571560	69104.1	110631	742079	990521	965445	275255	696439	408860	830840	410277
Q96IY4	CPB2	Carboxypeptidase B2	1.94807e+06	1977237	2.04196e+06	1.88718e+06	1933842	1.96389e+06	2.0169e+06	2009312	1.98569e+06	1.82868e+06	1.99941e+06	2.01272e+06	2.07496e+06	1.90539e+06	1.98312e+06
Q96KN2	CNDP1	Beta-Ala-His dipeptidase	1.5854e+06	1521748	1.53404e+06	1.5262e+06	1.52156e+06	1.57064e+06	1.52816e+06	1.4939e+06	1.53033e+06	1.50201e+06	1.53707e+06	1.56874e+06	1.59429e+06	1.54938e+06	1.61008e+06
Q96PD5	PGLYRP2	N-acetylmuramoyl-L-alanine amidase	6.91733e+06	7.04067e+06	6982936	6.80873e+06	6.80061e+06	6.76264e+06	6422384	6.52726e+06	6.40948e+06	6614348	6750095	6639513	7.11838e+06	6837640	6785423
Q96S96	PEBP4	Phosphatidylethanolamine-binding protein 4	13215.5	26103.2	22697.6	19583.8	25756	25723.8	27446.1	30149.1	18120.7	15013.4	31516.1	25279	21800.9	29296.8	27902.3
Q99650	OSMR	Oncostatin-M-specific receptor subunit beta	16144.7	32998.1	38600.3	NaN	37195.1	9904.19	33029.8	20750.3	NaN	12798.6	13428.9	NaN	32789.1	NaN	21377.9
Q99784	OLFM1	Noelin	158809	134178	148453	136904	133218	164390	142614	131823	143129	124875	142348	143411	150521	152343	144201
Q99969	RARRES2	Retinoic acid receptor responder protein 2	92453.4	102193	86622.9	102966	88846	86277.6	90209.9	108641	92909	99438.3	86064.2	79766.9	98341.1	93057.3	89758.2
Q99972	MYOC	Myocilin	12744.9	1012.5	33091.2	20389.9	41962.1	18412.9	32606.7	54560.7	29701.1	18791.5	48589.9	4168.27	1928.7	6926.64	70647.8
Q9BS26	ERP44	Endoplasmic reticulum resident protein 44	11524.3	16502.2	11810.7	17389.2	11398	11100.9	12245.8	19540.7	17568.9	17269.1	16978.3	12732.9	18762.6	16024.8	23798
Q9BTY2	FUCA2	Plasma alpha-L-fucosidase	100419	89271.5	82670.6	117501	58458.1	87700.9	102061	85170.8	85542.4	162530	67173.6	82845.2	108851	108996	112218
Q9BWP8	COLEC11	Collectin-11	164097	184840	208427	197359	234056	202100	243787	215905	204520	174265	197184	227005	212072	200176	202777
Q9BXR6	CFHR5	Complement factor H-related protein 5	370935	378439	386444	366577	379162	410256	393270	369519	395564	356047	388462	388503	391110	411733	399987
Q9H1U4	MEGF9	Multiple epidermal growth factor-like domains protein 9	50058.7	67315.9	34303.3	35194.5	37587	50137.8	19333.8	24479.6	37035.3	44024.3	48190.7	40188.6	24646.7	27604.5	31471.7
Q9H4A9	DPEP2	Dipeptidase 2	52282.3	49377.1	38132.3	48022.3	49648.8	50146.5	55064.1	35529.4	55341.4	50664.3	55541.6	43795.5	43745.4	46205	57032
Q9H4B7	TUBB1	Tubulin beta-1 chain	14202	648.297	4.37576	17577.3	52007	23528	421.478	596.105	NaN	17641.1	15574.1	206.331	461.377	318.514	10261.4
Q9H7U1	CCSER2	Serine-rich coiled-coil domain-containing protein 2	3361.54	1.07742	10080.2	NaN	8324.84	1.45209	NaN	4583.01	1.17689	1.18893	NaN	10893.5	27372	NaN	1.23418
Q9H8L6	MMRN2	Multimerin-2	175880	155668	127302	115756	129396	140626	142729	130434	134542	166922	149326	129281	169835	89455.1	158289
Q9HAT2	SIAE	Sialate O-acetylesterase	86761.6	64400.4	58901.8	51084.5	54711.6	50169.3	66958.9	51875.6	55563.3	30261.7	45106.3	37431.8	67563.9	49210	52521.7
Q9HBI1	PARVB	Beta-parvin	90242.8	85439.8	81119.9	92013.2	86383.6	77924	82549.8	103736	89783.9	91018.9	86377.5	88753.9	98488	86477	87986.3
Q9HC77	CENPJ	Centromere protein J	49633.8	86638.5	75089.1	80247.9	62379.8	100890	52151	47862	76090.3	47231	61569.2	100397	66550.9	77390.4	46392.5
Q9HCU0	CD248	Endosialin	9389.22	11541.1	9886.01	19228.4	5798.61	1.47258	1.16934	12768.2	7874.08	1.17713	16233	11925.5	11444	6092.83	5986.88
Q9HDC9	APMAP	Adipocyte plasma membrane-associated protein	158600	153617	158976	160486	182348	146669	156794	167650	158477	161792	152787	172310	191201	167703	149185
Q9NPG4	PCDH12	Protocadherin-12	1595594	1.46272e+06	1.49427e+06	449401	1.02969e+06	1.70898e+06	828422	400369	255907	735212	NaN	730906	1.1537e+06	1.78378e+06	1.25925e+06
Q9NPH3	IL1RAP	Interleukin-1 receptor accessory protein	269908	304971	328844	310940	311988	369477	323615	323450	297494	298102	299313	312858	326319	319659	316860
Q9NPR2	SEMA4B	Semaphorin-4B	110880	41468.2	81875.3	51701.3	61344.6	53027.1	75032.3	70496.7	90063.1	41253.8	63295.8	90322.1	44832.2	47500	54169.3
Q9NQ79	CRTAC1	Cartilage acidic protein 1	267818	268938	278015	252660	256888	283424	271096	258330	268116	268748	270418	277667	277625	284001	279660
Q9NQ86	TRIM36	E3 ubiquitin-protein ligase TRIM36	1.06996e+06	974554	1.02028e+06	978471	918508	751025	947330	514979	513019	874587	447905	568986	791972	752564	596582
Q9NR34	MAN1C1	Mannosyl-oligosaccharide 1,2-alpha-mannosidase IC	158875	51712.2	63831.6	50812.1	117365	885838	33195.8	119584	151756	58889	93767.9	115027	98666.6	138812	31967
Q9NRC6	SPTBN5	Spectrin beta chain, non-erythrocytic 5	83091.8	61318.3	45250.6	77958.5	63623.3	66944.5	94155.2	90024	129534	58877.7	46143.4	55197.8	85138.1	86569.7	138347
Q9NTU7	CBLN4	Cerebellin-4	1.06472	1.07677	1.17321	1.0714	9885.27	1.44453	1.13602	1.12242	1.22624	1.1436	7338.48	1.18384	1.20938	1.35398	5627.59
Q9NXL6	SIDT1	SID1 transmembrane family member 1	60952.5	56836.1	64916.7	47815.1	61598.6	63909.6	56115.7	43787.8	56127	53778.4	45782.8	61825.1	55256.4	53784.6	60405.6
Q9NY97	B3GNT2	N-acetyllactosaminide beta-1,3-N-acetylglucosaminyltransferase 2	23394.5	44085.2	27224.3	20813.4	27838.5	12721.3	NaN	42690.7	8112.75	1.10337	15134.1	32539.1	19037.7	39091.6	37415.5
Q9NZ08	ERAP1	Endoplasmic reticulum aminopeptidase 1	38513.5	16501	24799.6	3798	22277.7	155219	13225.5	11263.3	22786.8	5342	25155.4	9084.55	30242	28109.8	562214
Q9NZK5	ADA2	Adenosine deaminase 2	62910.1	64144.9	75654.5	43561.2	54610.7	69258.9	43499.9	63751	70133.5	60956.7	77338.3	70858.3	76015.4	76649.1	59003.8
Q9NZP8	C1RL	Complement C1r subcomponent-like protein	2.39052e+06	2.53125e+06	2.69839e+06	2.5807e+06	2.61468e+06	2.65509e+06	2510561	2.49464e+06	2.58587e+06	2558978	2.41889e+06	2605633	2.49362e+06	2555524	2.57225e+06
Q9P0J1	PDP1	[Pyruvate dehydrogenase [acetyl-transferring]]-phosphatase 1, mitochondrial	110088	246165	143581	134756	NaN	76515.5	128399	277419	291334	NaN	296626	290618	248384	227533	233538
Q9P232	CNTN3	Contactin-3	30664.5	2822.45	11844.9	22710.1	15722.5	13614.2	3937.57	9235.64	55523.7	14908.9	12898.7	24452.6	10808.6	3255.86	55467.5
Q9P2E3	ZNFX1	NFX1-type zinc finger-containing protein 1	4.5894e+06	5045086	4.49726e+06	4.60845e+06	4865548	4407810	4.23788e+06	4711816	4236798	5503543	4.63443e+06	3.25165e+06	5.13493e+06	3.80214e+06	4550790
Q9UBG0	MRC2	C-type mannose receptor 2	40428.2	30054	26254.2	18307.4	42072	17737.1	35423.1	34049	43577.8	23558.7	46602.1	39411.3	40964.2	63517.5	43917
Q9UBR2	CTSZ	Cathepsin Z	28600.2	42518.1	12567	19815.8	34868.1	34953.5	37390.6	36083.5	29548.7	40698.1	39618.2	28343.8	42115.3	25194	32611.3
Q9UBW5	BIN2	Bridging integrator 2	504036	6811.04	10588.2	26879.7	8835.81	9920.21	9445.95	565045	12282.2	338856	846404	8352.06	9074.61	6749.65	8303.51
Q9UEW3	MARCO	Macrophage receptor MARCO	NaN	16720.5	NaN	NaN	5395.51	NaN	15386.4	17526.9	NaN	NaN	7351.4	8695.37	14756.6	1.2882	NaN
Q9UGM5	FETUB	Fetuin-B	1.17083e+06	1.1251e+06	1.11124e+06	1.13812e+06	1.22873e+06	1077849	992653	1.1386e+06	1.09091e+06	1.07725e+06	1.13038e+06	1.17264e+06	1.10631e+06	1.06529e+06	1.08974e+06
Q9UH77	KLHL3	Kelch-like protein 3	1.08283	1.11336	1.30699	NaN	NaN	NaN	1.22912	1.01301	1.15842	1.00459	NaN	1.13356	1.10414	1.34619	1.23968
Q9UHG3	PCYOX1	Prenylcysteine oxidase 1	329081	319958	294663	306509	338913	327062	306007	333267	313932	299264	346321	301751	321010	302020	325064
Q9UIB8	CD84	SLAM family member 5	275560	258254	218159	380707	374407	424516	366756	300384	211173	289484	371629	294472	381202	291373	326125
Q9UJJ9	GNPTG	N-acetylglucosamine-1-phosphotransferase subunit gamma	29414	31000	45077.5	54495.8	47634.9	35975.4	26013.2	29291.2	32405.2	35528.2	25462.2	35910.4	32225.3	38999.5	28616.6
Q9UK55	SERPINA10	Protein Z-dependent protease inhibitor	860864	926509	852231	905553	858036	894741	904409	871486	871778	836085	874485	908455	953177	917114	915653
Q9ULI3	HEG1	Protein HEG homolog 1	NaN	NaN	NaN	1.09392	NaN	1.50531	1.22	1.13065	NaN	1.18991	1.1803	1.17448	NaN	1.27579	1.15454
Q9ULP9	TBC1D24	TBC1 domain family member 24	707969	615459	581166	599320	455422	335938	269970	243421	193350	299530	167223	211704	185768	113609	121088
Q9UNN8	PROCR	Endothelial protein C receptor	50942.7	22551.1	62058.5	31996.4	51132.9	69937	52268.3	64463.8	65320.2	67230.9	86878.3	57065.5	45556.6	63558.4	66832.8
Q9UNW1	MINPP1	Multiple inositol polyphosphate phosphatase 1	1.81553e+06	1.82144e+06	1.55e+06	1.76788e+06	1.73864e+06	1807078	1.83949e+06	1.84898e+06	1.59995e+06	1.77593e+06	1.81289e+06	2.02181e+06	1.7656e+06	1.40062e+06	1.69252e+06
Q9Y251	HPSE	Heparanase	215995	126709	284371	511078	309043	299902	352663	524963	202791	258173	125357	466036	324487	378865	359301
Q9Y2Z0	SUGT1	Protein SGT1 homolog	3.55833e+06	2.55085e+06	2.41672e+06	2450515	2.34862e+06	2.24539e+06	2.83284e+06	2560655	2.54203e+06	2.72274e+06	2.42407e+06	2582979	2533610	2.03972e+06	2.54898e+06
Q9Y490	TLN1	Talin-1	283958	271728	298767	286895	287796	316970	306305	287190	292205	261085	305664	296241	276479	300034	310182
Q9Y4F1	FARP1	FERM, ARHGEF and pleckstrin domain-containing protein 1	597747	607520	448383	506388	507169	479610	473691	556443	460328	504063	539724	405585	555298	531525	530474
Q9Y4L1	HYOU1	Hypoxia up-regulated protein 1	NaN	NaN	NaN	6911.1	4755.53	NaN	4044.2	NaN	NaN	2806.64	NaN	7117.48	NaN	3069.02	NaN
Q9Y5C1	ANGPTL3	Angiopoietin-related protein 3	44026.8	46157.7	130103	44278.8	16920.2	20906.6	29163.5	18620.5	34555.7	21664.7	22451.6	38742	55065.7	94033.7	337370
Q9Y5Y7	LYVE1	Lymphatic vessel endothelial hyaluronic acid receptor 1	408752	390045	381336	379679	348457	383634	388889	399482	396149	336049	373142	385133	374544	374152	390637
Q9Y639	NPTN	Neuroplastin	421497	525701	486154	401167	211346	457509	388414	439494	377312	468423	72940.7	88936.8	413679	476570	418230
Q9Y646	CPQ	Carboxypeptidase Q	23911.9	39859.2	17268.3	17286.2	25361.8	7449.65	4624.34	16473.1	14025.5	15848.7	17325.9	27337.3	20740.8	13886.4	16217.2
Q9Y6C2	EMILIN1	EMILIN-1	NaN	NaN	1756.74	850.776	1355.01	NaN	1093.66	NaN	NaN	NaN	NaN	NaN	4641.6	NaN	3573.02
Q9Y6R7	FCGBP	IgGFc-binding protein	1.16172e+06	1.238e+06	1.27163e+06	1.21903e+06	1.22172e+06	1.26785e+06	1265052	1.26897e+06	1.24417e+06	1.20137e+06	1327722	1.30296e+06	1.30626e+06	1.29062e+06	1.32505e+06
Q9Y6X6	MYO16	Unconventional myosin-XVI	135794	183501	133220	122668	158870	153100	179493	183658	168657	78778.2	88119.4	155624	149764	121257	181984
Q9Y6Z7	COLEC10	Collectin-10	113568	120385	103680	112551	117310	129676	147608	117532	94752.9	115673	174187	142939	141587	114220	119594

## Sheet: PreOmics
PG.ProteinGroups	PG.Genes	PG.ProteinDescriptions	[1] Preomics_control_1.raw.PG.Quantity	[2] Preomics_control_2.raw.PG.Quantity	[3] Preomics_control_3.raw.PG.Quantity	[4] Preomics_spike1_1.raw.PG.Quantity	[5] Preomics_spike1_2.raw.PG.Quantity	[6] Preomics_spike1_3.raw.PG.Quantity	[7] Preomics_spike2_1.raw.PG.Quantity	[8] Preomics_spike2_2.raw.PG.Quantity	[9] Preomics_spike2_3.raw.PG.Quantity	[10] Preomics_spike3_1.raw.PG.Quantity	[11] Preomics_spike3_2.raw.PG.Quantity	[12] Preomics_spike3_3.raw.PG.Quantity	[13] Preomics_spike4_1.raw.PG.Quantity	[14] Preomics_spike4_2.raw.PG.Quantity	[15] Preomics_spike4_3.raw.PG.Quantity
A0A075B6H7;A0A0C4DH55;P01624	IGKV3-7;IGKV3D-7;IGKV3-15	Probable non-functional immunoglobulin kappa variable 3-7;Immunoglobulin kappa variable 3D-7;Immunoglobulin kappa variable 3-15	3.24181e+06	3110705	3.97625e+06	3.40681e+06	3420342	3.85833e+06	3.49978e+06	3.13031e+06	4914600	5.068e+06	4572372	5141225	3.90181e+06	4.39409e+06	3.74073e+06
A0A075B6I0	IGLV8-61	Immunoglobulin lambda variable 8-61	249893	264871	232307	190810	220649	228286	361586	199222	366303	231639	424512	248392	191737	244880	189077
A0A075B6I9	IGLV7-46	Immunoglobulin lambda variable 7-46	248607	332242	269275	261283	237330	273180	185563	273138	236424	242562	263893	241471	255373	212698	246179
A0A075B6J1	IGLV5-37	Immunoglobulin lambda variable 5-37	62571.6	60568.8	79954.2	84375.8	60711.2	82170.6	69673.9	84006.5	48147.1	110634	85552.5	125804	51136.9	66357.2	90286.5
A0A075B6J9	IGLV2-18	Immunoglobulin lambda variable 2-18	1930458	2.7114e+06	4.11476e+06	5058519	4912604	4.78505e+06	2588127	4.12595e+06	3191565	5.27491e+06	5.62946e+06	5.73458e+06	4282742	5349790	4056612
A0A075B6K0	IGLV3-16	Immunoglobulin lambda variable 3-16	209741	247446	NaN	NaN	142610	136885	118201	169734	85290.3	141963	99492	119284	124498	138548	141086
A0A075B6K4	IGLV3-10	Immunoglobulin lambda variable 3-10	779289	1.03029e+06	851236	926057	789780	815687	878645	891385	777573	809715	796748	927234	875801	881854	869549
A0A075B6K5;P80748	IGLV3-9;IGLV3-21	Immunoglobulin lambda variable 3-9;Immunoglobulin lambda variable 3-21	368494	421095	379430	283128	364541	274409	286412	261734	396604	384064	346952	344437	272196	312315	268432
A0A075B6Q5	IGHV3-64	Immunoglobulin heavy variable 3-64	64373	NaN	298846	NaN	23067.3	110047	229419	76707	116207	148877	86792.6	201581	176997	423115	132665
A0A075B6R2	IGHV4-4	Immunoglobulin heavy variable 4-4	324174	285736	285231	273087	252647	304867	310507	298935	269946	294878	289595	267617	279083	261840	300931
A0A075B6R9;A0A0C4DH68	IGKV2D-24;IGKV2-24	Probable non-functional immunoglobulin kappa variable 2D-24;Immunoglobulin kappa variable 2-24	2.34702e+06	2440577	2.18823e+06	2.36905e+06	2.09129e+06	2.37295e+06	2.66481e+06	2.36843e+06	2.53345e+06	2.32814e+06	2.25734e+06	2.50311e+06	2315503	2536902	2.36087e+06
A0A075B6S5	IGKV1-27	Immunoglobulin kappa variable 1-27	166541	239233	157851	126192	138843	151309	161134	130986	167138	196605	177653	174846	136715	158852	180403
A0A087WSY6	IGKV3D-15	Immunoglobulin kappa variable 3D-15	277476	330920	326899	214982	274364	309272	261282	248375	352502	390146	345237	294256	235047	338478	351807
A0A087WSZ0	IGKV1D-8	Immunoglobulin kappa variable 1D-8	125591	36277.5	137363	159446	85619.3	146154	74719.1	124489	153064	156610	98752.1	143557	123433	111400	75942.8
A0A087WW87;P01614	IGKV2-40;IGKV2D-40	Immunoglobulin kappa variable 2-40;Immunoglobulin kappa variable 2D-40	11741564	12198885	7741824	12498975	10411650	11229036	11089727	10592724	13349419	9785667	11817666	12079948	12110832	10629600	11749663
A0A0A0MRZ8	IGKV3D-11	Immunoglobulin kappa variable 3D-11	18385676	18981012	22683262	13235944	14129235	16151834	17028816	19513902	16218752	19650334	21081808	17946350	18249632	16165193	19683402
A0A0A0MS14	IGHV1-45	Immunoglobulin heavy variable 1-45	63594.5	45012.3	48283.7	59548.7	86535.7	56749	23307.5	30490.9	47961.7	49167.1	43280.1	50327	45945.6	26900.2	31051.3
A0A0A0MS15	IGHV3-49	Immunoglobulin heavy variable 3-49	831695	931829	935435	942846	868266	840270	884848	827512	957255	971644	931124	916360	838208	776058	877256
A0A0A0MT36;A0A0C4DH26	IGKV6D-21;IGKV6D-41	Immunoglobulin kappa variable 6D-21;Probable non-functional immunoglobulin kappa variable 6D-41	105765	163931	128550	127506	158803	112936	111633	84350.8	154953	152582	147920	157532	107384	133114	79138.9
A0A0A0MT89	IGKJ1	Immunoglobulin kappa joining 1	432503	453086	416277	559952	409000	356164	399283	417020	388547	437250	413906	396484	389357	371306	433356
A0A0B4J1U3	IGLV1-36	Immunoglobulin lambda variable 1-36	113670	139768	133268	57401.1	123956	49032.6	156869	138056	122884	150842	108280	141536	89739.4	88097.4	119903
A0A0B4J1U7	IGHV6-1	Immunoglobulin heavy variable 6-1	1.88975e+06	2.34074e+06	2.03324e+06	1.77524e+06	2.00448e+06	1962955	2.00345e+06	1.91318e+06	1.93048e+06	1.93186e+06	1.94508e+06	1.84925e+06	1.75355e+06	1.84378e+06	2025829
A0A0B4J1V0	IGHV3-15	Immunoglobulin heavy variable 3-15	349685	514259	408741	409355	437943	397835	434317	412782	357325	446703	423892	453943	423444	401330	400261
A0A0B4J1V2	IGHV2-26	Immunoglobulin heavy variable 2-26	230071	289405	241452	290958	244634	268141	260765	238136	277534	265877	268769	287586	257062	234790	234074
A0A0B4J1V6	IGHV3-73	Immunoglobulin heavy variable 3-73	2897732	2.96783e+06	3028391	2888819	2.5922e+06	2.50296e+06	2.71621e+06	2.84732e+06	2.99227e+06	2.9331e+06	2.81072e+06	2.8651e+06	2.46091e+06	2.78482e+06	2.87672e+06
A0A0B4J1X5	IGHV3-74	Immunoglobulin heavy variable 3-74	226173	243021	209368	202845	198422	199869	190859	189416	245550	216852	214016	271998	201360	240490	238352
A0A0B4J1X8	IGHV3-43	Immunoglobulin heavy variable 3-43	142352	239046	239101	217439	208518	216337	181316	171053	238415	110780	248426	116169	176511	69654.5	214788
A0A0B4J1Y8	IGLV9-49	Immunoglobulin lambda variable 9-49	295616	312571	257801	167346	262302	147571	318420	274859	324087	358562	311178	293970	262391	319436	236357
A0A0B4J1Y9	IGHV3-72	Immunoglobulin heavy variable 3-72	137142	220391	185206	224654	193787	212669	185895	207067	172355	219714	223084	219548	162199	212732	189884
A0A0B4J2D9;P0DP09	IGKV1D-13;IGKV1-13	Immunoglobulin kappa variable 1D-13;Immunoglobulin kappa variable 1-13	1.552e+06	1.93319e+06	1.53941e+06	1.66517e+06	1.23159e+06	1.48872e+06	1.31376e+06	1.37131e+06	1.38665e+06	1562402	1.58534e+06	1490844	1.48768e+06	1.50684e+06	1.39564e+06
A0A0B4J2H0	IGHV1-69D	Immunoglobulin heavy variable 1-69D	303848	324129	301414	289415	314775	253253	225938	205070	298288	310699	324011	243183	316909	284137	355520
A0A0C4DH24	IGKV6-21	Immunoglobulin kappa variable 6-21	75224.3	48528.5	29863.3	20839.9	44949.4	167363	34506.5	59693.6	55036.6	67092	124038	35152.7	71658.6	79630.1	83555.8
A0A0C4DH25	IGKV3D-20	Immunoglobulin kappa variable 3D-20	4606655	6130403	5701194	4.01222e+06	4.38596e+06	5.91714e+06	4524553	5047739	5.58691e+06	4.83112e+06	4.98335e+06	4.77955e+06	5409541	3.09553e+06	4861663
A0A0C4DH29	IGHV1-3	Immunoglobulin heavy variable 1-3	221359	200779	237037	238639	247645	267388	148191	255231	277771	235448	234070	307886	218234	244389	260485
A0A0C4DH31	IGHV1-18	Immunoglobulin heavy variable 1-18	459934	439510	428211	457368	514622	528273	534962	445808	469131	577793	490212	570070	493523	634967	480510
A0A0C4DH32	IGHV3-20	Immunoglobulin heavy variable 3-20	47305	71066.4	52533.6	73131	52165.4	49692.8	46477	47233.5	48261.4	43181.4	51406.2	65814.7	51276.5	53908.6	41012.1
A0A0C4DH33	IGHV1-24	Immunoglobulin heavy variable 1-24	32574.9	58907.5	46929.9	44461.6	41183.8	43705.3	60103.4	58449.3	52198.4	44924.8	56110.3	36061.7	36159.4	33915.3	44759
A0A0C4DH34	IGHV4-28	Immunoglobulin heavy variable 4-28	1.08153e+06	1.03924e+06	953444	881647	799764	895415	816347	903723	954506	876718	821735	847634	914282	875704	963422
A0A0C4DH35	IGHV3-35	Probable non-functional immunoglobulin heavy variable 3-35	111863	119093	123146	95658.7	117647	109285	91160.4	110995	131389	106180	117106	96065.9	147249	85428.8	108861
A0A0C4DH36	IGHV3-38	Probable non-functional immunoglobulin heavy variable 3-38	47664.6	25017.1	49499.7	29998.7	49253.5	42009	60079.1	37619.7	101397	90198.7	110274	85035.5	43366.2	64659	59590
A0A0C4DH38	IGHV5-51	Immunoglobulin heavy variable 5-51	932645	936945	997768	944029	917776	995329	857470	999323	930271	977916	1.02935e+06	982840	694448	1.04567e+06	1.09673e+06
A0A0C4DH41;P01825	IGHV4-61;IGHV4-59	Immunoglobulin heavy variable 4-61;Immunoglobulin heavy variable 4-59	4411.3	19206.7	16218	21482.8	29991.2	12675.4	NaN	3939.54	14795	19280.1	42582.6	838.353	7367.26	24623.5	NaN
A0A0C4DH43	IGHV2-70D	Immunoglobulin heavy variable 2-70D	716352	970294	837468	743662	692683	744478	795569	797133	732986	761116	824498	774448	743161	812333	813333
A0A0C4DH67	IGKV1-8	Immunoglobulin kappa variable 1-8	61520.1	98653	89538.7	98878.7	108551	98817.8	100912	36962.7	122926	130380	84789.1	95033.6	79128.1	112227	75557.5
A0A0C4DH72;A0A0C4DH73;P01597;P01611;P04432	IGKV1-6;IGKV1-12;IGKV1-39;IGKV1D-12;IGKV1D-39	Immunoglobulin kappa variable 1-6;Immunoglobulin kappa variable 1-12;Immunoglobulin kappa variable 1-39;Immunoglobulin kappa variable 1D-12;Immunoglobulin kappa variable 1D-39	23944.7	75924	88922.9	61793.2	53182.2	70862.6	69464.4	68618.4	35292.2	120084	70091.6	86318.7	36282.8	68738.3	35361.8
A0A0J9YX35	IGHV3-64D	Immunoglobulin heavy variable 3-64D	255456	295904	142021	136316	131288	116662	275555	134884	298275	199956	163366	145254	203056	108518	166811
A0A0J9YXX1	IGHV5-10-1	Immunoglobulin heavy variable 5-10-1	483702	647521	506479	391049	510180	542816	487980	477044	482110	452863	429764	435793	492120	521009	539043
A0A1B0GTC6	C3orf85	Uncharacterized protein C3orf85	63378.6	54985.8	37971.5	66149.2	45672.3	66873.8	64570.7	21895.1	72997.9	31434.9	73509.4	65724.9	72394.6	64918.4	54053.6
A0FGR8	ESYT2	Extended synaptotagmin-2	21044.7	18637.1	21532.1	22191.5	22618.1	34689.3	15098.7	23653.7	16907	16856.6	26046.8	24485.1	14895.5	26574.1	10382.7
A1L4H1	SSC5D	Soluble scavenger receptor cysteine-rich domain-containing protein SSC5D	10797	16454.9	15219.1	10488.6	14024.8	18408.5	12345.7	10693.5	15296.4	7151.26	16479.1	14526.4	11297	10489.9	14793.2
A2PYH4	HFM1	Probable ATP-dependent DNA helicase HFM1	51998.4	74841.8	43058.5	43272.9	NaN	36868.5	31980.9	38349.7	34853.2	42150.2	33424.5	26840.1	24545.1	27744.9	33631.9
B9A064;P0DOX8	IGLL5;	Immunoglobulin lambda-like polypeptide 5;Immunoglobulin lambda-1 light chain	32064604	40656832	36970632	33079746	32451002	34203252	30918310	32153248	30077456	29106880	31963934	30734356	30768006	33573076	32579260
O00151	PDLIM1	PDZ and LIM domain protein 1	71315.1	98528.9	71461.5	82369.7	69245.2	85282.4	65461	66154.5	69712.4	58302.5	64468.2	69311	52368.1	65741.3	75023.5
O00187	MASP2	Mannan-binding lectin serine protease 2	532360	474953	546344	540716	584161	550940	530118	534512	567771	501934	532539	564585	529712	519022	547760
O00194	RAB27B	Ras-related protein Rab-27B	179872	201455	186971	193475	177827	206502	176261	196504	175405	187125	173580	183698	174479	191926	202238
O00233	PSMD9	26S proteasome non-ATPase regulatory subunit 9	NaN	NaN	2835.56	615.009	NaN	NaN	59.1866	41.0093	NaN	NaN	NaN	NaN	NaN	665.895	NaN
O00299	CLIC1	Chloride intracellular channel protein 1	227792	225286	255435	272607	267761	265240	202321	281362	174890	264162	257985	188040	227824	229211	226313
O00391	QSOX1	Sulfhydryl oxidase 1	3.70552e+06	3.379e+06	3876813	3.90312e+06	4.00592e+06	3997999	3.97639e+06	3.80743e+06	3808928	3944491	3872375	3.87333e+06	4.1803e+06	4.00138e+06	3825152
O00468	AGRN	Agrin	16906	8310.06	14103.6	6935.89	11024.9	4330.78	8086.28	11290.8	15094.4	15346.9	11405.6	6636.88	9352.42	16478.7	8782.12
O00602	FCN1	Ficolin-1	145337	132994	133159	128659	142494	150002	131502	152734	113958	137494	128337	121608	135208	159706	149159
O14745	NHERF1	Na(+)/H(+) exchange regulatory cofactor NHE-RF1	77604.3	73598.5	79644.6	78043	90642.9	84502.3	77894.6	76589.3	53309	74489	72955.2	92209.5	79586.2	83387.9	81286.9
O14786	NRP1	Neuropilin-1	158564	169291	178398	175694	183520	177680	173059	179932	172217	186496	173066	176343	191372	172205	174475
O14791	APOL1	Apolipoprotein L1	1.22802e+06	1.38618e+06	1.16084e+06	1.21103e+06	1.2196e+06	1.17844e+06	1.21898e+06	1.1199e+06	1.40573e+06	1.12006e+06	1.19813e+06	1.21042e+06	1.2288e+06	1.27352e+06	1.29642e+06
O14950;P19105	MYL12B;MYL12A	Myosin regulatory light chain 12B;Myosin regulatory light chain 12A	36512	37922.5	38877.5	26299.3	29777.3	35605.8	36217.2	6565.38	41243.2	28761.3	30503.7	31995.7	26917.5	23223.3	27548
O14960	LECT2	Leukocyte cell-derived chemotaxin-2	299124	242762	322218	229214	299091	331558	245850	344386	129444	286352	275116	264373	276721	239761	257448
O15117	FYB1	FYN-binding protein 1	51139.5	31480.5	57275.6	63268	53526.1	60972.1	76346.4	68067.1	62046.4	69350	64100.9	69951.6	60099.1	68535.9	59414.1
O15204	ADAMDEC1	ADAM DEC1	74768.7	53800	54037.2	86478	80065.2	84936.7	52621	73790	55159.5	70736.1	84962.1	89529.8	55302.4	82985.9	82289.8
O15335	CHAD	Chondroadherin	70537.7	65221.6	73791.2	61193.1	76936.8	65277	78850.4	79484.3	64000.1	65702	69536.5	70957.6	78668.9	63363.1	61010.9
O15400	STX7	Syntaxin-7	137499	101107	145097	119990	136115	133915	126584	126513	87753.1	119222	132531	153215	121093	119349	139755
O15467	CCL16	C-C motif chemokine 16	103877	80083.3	105910	73132.8	124221	92859.1	117381	90283.4	72375.7	54293.1	74181.9	94598.9	71914.2	111422	109937
O15498	YKT6	Synaptobrevin homolog YKT6	46560.8	9595.34	49525.6	86418.1	104253	104743	89479.1	125707	117218	101624	65379.5	146347	109117	120973	98342
O43150;Q9ULH1	ASAP2;ASAP1	Arf-GAP with SH3 domain, ANK repeat and PH domain-containing protein 2;Arf-GAP with SH3 domain, ANK repeat and PH domain-containing protein 1	12536.1	3705.58	11474	12963.5	10059.8	6711.12	3631.15	NaN	8371.36	NaN	NaN	NaN	NaN	NaN	13283.2
O43451	MGAM	Maltase-glucoamylase	388036	NaN	92624.7	NaN	76925	13338.4	335172	NaN	201156	96784.1	69977.1	27333.4	190249	25638.9	15743.8
O43493	TGOLN2	Trans-Golgi network integral membrane protein 2	94580.9	100296	94405.8	100310	102376	119478	102356	107679	105077	93496	109767	105968	106579	104821	96648.2
O43633	CHMP2A	Charged multivesicular body protein 2a	266775	191650	125512	58917	84083.2	61349	304304	53102.7	129502	48712.7	52258.2	58426.7	105310	67641.6	65677.2
O43665	RGS10	Regulator of G-protein signaling 10	72001.6	89774.7	107886	104121	101498	105767	97564.4	112894	84828.4	89982	100414	104017	95866	107532	88405.3
O43866	CD5L	CD5 antigen-like	727292	711071	751029	813280	747171	797194	848819	775049	730154	751417	752710	752782	740009	768989	779449
O60361;P15531;P22392	NME2P1;NME1;NME2	Putative nucleoside diphosphate kinase;Nucleoside diphosphate kinase A;Nucleoside diphosphate kinase B	NaN	3762.78	10811.8	11557.4	NaN	4813.22	5453.46	NaN	28585.3	15770.3	NaN	NaN	NaN	NaN	NaN
O60462	NRP2	Neuropilin-2	38971.7	19886.8	52784.6	38391.9	71269.6	62568.8	39507.1	50306.5	86118	20828.6	46494.9	55725.6	29417.5	19735.8	25997.8
O60496	DOK2	Docking protein 2	NaN	4427.51	NaN	5591.29	10786.4	2779.4	8112.9	1916.39	5638.91	8596.42	5308.49	8408.29	6426.86	14496	NaN
O60610	DIAPH1	Protein diaphanous homolog 1	50447.6	46573.2	49256.3	45416.9	49552.3	63357.5	50720.7	56149.5	49051.2	42404.4	53968.2	45413.2	42443.3	45446.9	49710.2
O60664	PLIN3	Perilipin-3	597.827	5054.4	NaN	3513.48	3959.11	4562.65	2957.48	2999.6	4805.02	3667.96	5507.54	1044.84	4596.36	2109.88	2629.49
O60814;P57053;P58876;P62807;Q5QNW6;Q93079;Q99877;Q99879;Q99880	H2BC12;H2BC12L;H2BC5;H2BC4;H2BC18;H2BC9;H2BC15;H2BC14;H2BC13	Histone H2B type 1-K;Histone H2B type F-S;Histone H2B type 1-D;Histone H2B type 1-C/E/F/G/I;Histone H2B type 2-F;Histone H2B type 1-H;Histone H2B type 1-N;Histone H2B type 1-M;Histone H2B type 1-L	78811.4	116501	98027.7	92971.5	39588.1	65865.5	89581.1	73968.9	51545.1	80812.7	58555.7	67812.7	58564	52773.6	66622.3
O75116	ROCK2	Rho-associated protein kinase 2	9128.5	35778.4	4504.46	12082.8	19965.6	23423.1	25181.7	20392.6	31545.2	2464.55	22165.2	18012.7	24954.8	12409.3	13927.8
O75310	UGT2B11	UDP-glucuronosyltransferase 2B11	8739.71	NaN	23104.2	44521.6	22644.5	90277.4	40663	41694.5	82557.4	29863.8	35604	69276.4	47087.8	82170.2	78095.6
O75339	CILP	Cartilage intermediate layer protein 1	5881.51	7718.54	6451.81	NaN	1563.62	2620.16	5054.43	3967	4355.58	5936.58	4459.84	4928.39	3993.27	5503.6	3957.92
O75410	TACC1	Transforming acidic coiled-coil-containing protein 1	7767.02	729.79	NaN	2006.09	NaN	7552	4025.59	NaN	6815.45	NaN	8500.65	6384.34	6474.35	NaN	4327.58
O75563	SKAP2	Src kinase-associated phosphoprotein 2	22053.2	23029	38849.5	23977.7	37196.2	21115.3	28280.4	44441.5	18009.2	32423.2	48686.6	39999.4	32939.7	35643.2	35671.3
O75629	CREG1	Protein CREG1	15191.9	NaN	10882.7	18980.8	11994.4	4671.03	26771.7	NaN	NaN	21424.8	7696.33	14215.2	12654.3	15212.7	18327.4
O75636	FCN3	Ficolin-3	78188.1	80489.3	77226.2	82897.7	61710.7	67745.1	53314	57750.8	58428.7	56313.3	41105.9	53530.5	56520.9	63269.8	69562.9
O75874	IDH1	Isocitrate dehydrogenase [NADP] cytoplasmic	25549.7	17045.5	29477.4	16626.9	23137.7	27356.3	20066.2	18247	25765.7	18805.7	22495.4	27207.7	31094.3	27288.5	22140.5
O75914;Q13153	PAK3;PAK1	Serine/threonine-protein kinase PAK 3;Serine/threonine-protein kinase PAK 1	NaN	NaN	NaN	NaN	NaN	NaN	NaN	NaN	NaN	NaN	NaN	NaN	NaN	1992.28	NaN
O76021	RSL1D1	Ribosomal L1 domain-containing protein 1	99926.2	133923	124286	123432	114351	109248	NaN	81528.9	18937.8	354.292	103.786	38858.9	510.448	NaN	NaN
O76061	STC2	Stanniocalcin-2	8593.23	14826.1	20625	9605.55	17754.4	22513.8	10867.5	18406.9	4826.2	16843.7	16429.9	15924.5	13810.4	13344.9	12699.9
O76076	CCN5	CCN family member 5	110587	NaN	123566	137031	110332	125980	91762.2	108448	97599.7	113748	94531.9	130512	111018	99972.6	125577
O94769	ECM2	Extracellular matrix protein 2	20866.9	32411.2	24358.2	30337.1	31182.2	22567.8	24964.4	28722.5	20323.1	19947	19897.6	30697.5	22148.4	23788.9	24538.2
O94985	CLSTN1	Calsyntenin-1	34328.7	29224.2	47452.4	44800.8	53793.6	47264.8	46841.2	40567.1	49978.2	36834.9	47217.2	56549.5	46470	45724.5	48737.9
O95379	TNFAIP8	Tumor necrosis factor alpha-induced protein 8	14062.9	6013.29	10311	6974.37	13820.3	6244.72	6485.12	10903	4643.2	5203.9	10238.9	7791.58	3114.38	23135.7	5681.41
O95428	PAPLN	Papilin	146226	112648	124535	144774	124781	142270	153050	137778	143417	128741	144917	128973	153571	156669	145282
O95433	AHSA1	Activator of 90 kDa heat shock protein ATPase homolog 1	NaN	NaN	NaN	NaN	NaN	NaN	NaN	81.4723	NaN	NaN	NaN	NaN	NaN	NaN	NaN
O95445	APOM	Apolipoprotein M	4.724e+06	5.23838e+06	5.61984e+06	5.58563e+06	5418336	4903062	4.95002e+06	4681108	5.61628e+06	5520101	5271105	5.46074e+06	4.99029e+06	5716844	5.63552e+06
O95803;Q9H3R1	NDST3;NDST4	Bifunctional heparan sulfate N-deacetylase/N-sulfotransferase 3;Bifunctional heparan sulfate N-deacetylase/N-sulfotransferase 4	18775.6	78759.2	56974.2	61127.4	97068.2	26827.5	57840.5	88804.2	72999.4	68710.5	50601.6	42852.7	70284.5	40885.2	99279
O95810	CAVIN2	Caveolae-associated protein 2	366066	180072	386867	331462	265835	237265	293399	263968	260068	293145	221594	284453	260183	309600	254035
O95866	MPIG6B	Megakaryocyte and platelet inhibitory receptor G6b	61820.4	73618.7	67667.7	62757	119204	83068	67052.1	88688.1	72671.3	75912.6	97685.8	68497.2	106441	75168.5	60034.5
O95980	RECK	Reversion-inducing cysteine-rich protein with Kazal motifs	6538.66	NaN	5173.16	7543.24	NaN	NaN	7318.28	NaN	NaN	4921.71	NaN	NaN	14977.7	6377.14	NaN
P00325;P00326;P07327	ADH1B;ADH1C;ADH1A	All-trans-retinol dehydrogenase [NAD(+)] ADH1B;Alcohol dehydrogenase 1C;Alcohol dehydrogenase 1A	11004.4	19316.6	21665.2	18714.7	16171.5	18698.6	20888.5	41544	25520.4	21574.7	26590.3	31319	26842.3	24554.6	27373.8
P00338	LDHA	L-lactate dehydrogenase A chain	70704.8	47240.3	68567	69802	67450.3	64843.1	59632	69605.7	54871.4	67216.6	58524.7	59705.7	53331.2	55322.3	71062.4
P00450	CP	Ceruloplasmin	10777422	12821633	12076816	12040994	12346120	11639976	13200638	12048739	12803238	13126499	12373133	13305590	12410585	12004241	11612464
P00451	F8	Coagulation factor VIII	65545.2	51239.2	62073.9	73149.7	67990.4	88674	65293.8	69929.2	60489.4	70243.9	80011.9	56065.9	63370.5	78834.2	78879.4
P00488	F13A1	Coagulation factor XIII A chain	75351.9	61946.6	68901.9	57376.6	64263.5	54556.4	66725.1	103370	57129	75118.3	66851.8	77162.1	65465.4	70534.7	56740.8
P00491	PNP	Purine nucleoside phosphorylase	NaN	NaN	NaN	63962.3	18155.4	50554.6	34681.2	17976.2	62642.6	18749	41150.7	17164.7	22460.4	NaN	NaN
P00558	PGK1	Phosphoglycerate kinase 1	272836	255779	248427	234432	240932	265072	281956	271159	233669	252642	217083	253400	247131	257987	257459
P00568	AK1	Adenylate kinase isoenzyme 1	39902	33410.6	45004.6	34458.2	51174.2	43279.4	47856.9	48549.3	41742.6	39492.5	46930.2	47130.6	55891.8	43028	35180.9
P00709	LALBA	Alpha-lactalbumin	24086.3	61676.4	44418.9	25289.8	29628.8	50193	27326	31170.2	41589.7	38495.4	28794.7	60402.2	81945.9	70128.2	68244
P00734	F2	Prothrombin	12300078	11939929	13661517	12179676	12452170	12754556	14142444	12984953	14432748	14084202	13435411	13844637	14286565	13597810	13416797
P00736	C1R	Complement C1r subcomponent	438463	556097	471866	503204	509757	479294	484477	467083	499466	442801	468215	495575	432940	460938	510885
P00738	HP	Haptoglobin	2820637	2.91311e+06	2.30524e+06	3.24739e+06	2328702	2512001	3.36068e+06	2.25065e+06	2521138	2.14389e+06	2.52074e+06	2385323	2793796	3.23288e+06	3.19362e+06
P00739	HPR	Haptoglobin-related protein	920399	925397	853739	926600	820668	673182	938740	723228	987426	864067	906275	882120	846265	843469	900806
P00740	F9	Coagulation factor IX	797424	946333	779543	919931	948652	863848	878721	849447	931858	877054	885592	972532	859034	843017	823470
P00742	F10	Coagulation factor X	3.47004e+06	3.99344e+06	4063565	4.00089e+06	4112079	4.06252e+06	4147516	3.95205e+06	4.06166e+06	4085655	4034237	4292876	4014788	3944086	4.01459e+06
P00746	CFD	Complement factor D	3509925	3238317	3550468	3.30246e+06	4.07585e+06	3.98534e+06	4310227	3.88246e+06	4.24165e+06	4.17557e+06	3900643	4.01856e+06	4.0085e+06	3.37918e+06	3.32542e+06
P00747	PLG	Plasminogen	85249232	81750432	91474904	90028232	94676920	96089536	93307560	90920192	100096472	96414480	95126104	98219960	94898992	92543408	95098704
P00748	F12	Coagulation factor XII	13219364	9539515	13488936	12739120	14688860	15481660	15667887	14309752	17449820	14631119	14735936	15025101	15420518	15203262	15003146
P00751	CFB	Complement factor B	71909448	74534224	81370472	77235496	78768384	80274416	91085072	80050680	86036632	86004528	85347448	90918888	84817704	79577616	77890808
P00918	CA2	Carbonic anhydrase 2	127143	166789	143971	186533	177591	156512	126068	113011	135162	164673	160411	159643	130365	150417	149610
P01008	SERPINC1	Antithrombin-III	5950200	6610806	6.58981e+06	6583665	6.79429e+06	6.40638e+06	6093425	6086000	6412487	6.26325e+06	5.96225e+06	6519555	5993443	6493394	6430296
P01009	SERPINA1	Alpha-1-antitrypsin	6990344	6.95225e+06	6.08556e+06	6304659	4967918	5.84048e+06	7066647	4240819	6081700	4606496	6.27064e+06	5.57788e+06	6.11456e+06	6.99311e+06	7220656
P01011	SERPINA3	Alpha-1-antichymotrypsin	2.64606e+06	2787868	2.59127e+06	2926290	2.50166e+06	2.22932e+06	2.2231e+06	2006871	2961821	2.5139e+06	2.29574e+06	2541929	2.10048e+06	2262522	2423634
P01019	AGT	Angiotensinogen	335593	345924	353964	320555	288877	278779	299410	261642	375821	361018	330325	251700	341175	315190	313700
P01023	A2M	Alpha-2-macroglobulin	1607480	1.68465e+06	1.21479e+06	1.47823e+06	1.00341e+06	1.16479e+06	1.77545e+06	702218	1262957	822158	1.259e+06	1.07681e+06	1.57671e+06	1.65273e+06	1.4763e+06
P01024	C3	Complement C3	31514472	33337616	33409960	33573560	32826018	31966368	33182170	31420636	35416024	34436040	32935668	33635832	32941638	32562044	32218736
P01031	C5	Complement C5	1.18852e+06	1.28519e+06	1.21906e+06	1.18288e+06	1.2001e+06	1175785	1.24794e+06	1.2628e+06	1.16408e+06	1.22687e+06	1.19027e+06	1.18999e+06	1.18914e+06	1153362	1182399
P01033	TIMP1	Metalloproteinase inhibitor 1	8373.02	36660	46498.1	27259.9	23667.5	28097.2	15689.2	36957.1	22511.3	35892	27362.4	38125.6	35343.1	21455.9	23779.2
P01034	CST3	Cystatin-C	1.37918e+06	1504930	1419127	1.47267e+06	1.36175e+06	1.32539e+06	1.32715e+06	1243630	1.43104e+06	1.48678e+06	1.43922e+06	1437352	1.2791e+06	1.3265e+06	1.27422e+06
P01042	KNG1	Kininogen-1	85272048	81931784	94827648	89709176	98277184	95744632	101256120	94747288	105449600	106013112	105691448	102866016	101863424	103572000	98967536
P01137	TGFB1	Transforming growth factor beta-1 proprotein	68626.7	76892.5	72822.2	36535.1	66295.4	77064.8	75807.8	86787.4	87522.5	80882.8	73923.5	81007.4	91006.5	77139.6	87131.8
P01344	IGF2	Insulin-like growth factor II	576490	575545	608193	572715	574686	596041	530313	589275	591078	597398	583411	561682	539510	800746	670439
P01591	JCHAIN	Immunoglobulin J chain	221288	255021	188667	216984	159840	164340	192802	229507	188110	187575	161685	158015	184056	199094	225330
P01593;P01594	IGKV1D-33;IGKV1-33	Immunoglobulin kappa variable 1D-33;Immunoglobulin kappa variable 1-33	4.10636e+06	4700743	4070889	3.89781e+06	4682986	4.62296e+06	4.52291e+06	4533450	4.34931e+06	4663352	4447983	4852872	4617035	4019176	4198734
P01619	IGKV3-20	Immunoglobulin kappa variable 3-20	11260040	11124602	12303969	10573383	10864579	12022286	11800123	11090949	14237120	11006931	12482602	12187737	13095592	11769271	12388607
P01700	IGLV1-47	Immunoglobulin lambda variable 1-47	1.31483e+06	1.63466e+06	437219	897250	838202	944497	1.2653e+06	472938	1.34901e+06	1226368	980607	1185334	1.24775e+06	1.14593e+06	1.00078e+06
P01701	IGLV1-51	Immunoglobulin lambda variable 1-51	4335813	5626102	6194808	5.73341e+06	6323096	5434806	7482472	6.49437e+06	6.51583e+06	5789191	5599054	6.74544e+06	6488002	4.171e+06	5939130
P01703	IGLV1-40	Immunoglobulin lambda variable 1-40	484333	650249	471961	643760	485598	530820	457967	577389	963315	723692	572958	815125	650729	249623	581389
P01705	IGLV2-23	Immunoglobulin lambda variable 2-23	509693	970756	729610	953347	1.24808e+06	792841	1.65588e+06	1.38608e+06	1.09491e+06	1.50792e+06	1.08351e+06	949900	880595	1.59081e+06	1.02259e+06
P01706	IGLV2-11	Immunoglobulin lambda variable 2-11	734010	1.04827e+06	1.01654e+06	1.03821e+06	1.02763e+06	1.00615e+06	756457	1.05949e+06	706624	1.0564e+06	993218	1190474	805742	1177278	1.18025e+06
P01709	IGLV2-8	Immunoglobulin lambda variable 2-8	719953	1.0519e+06	962420	949403	953659	955009	663674	972821	846907	997384	916739	1.05184e+06	863313	1.01881e+06	1.01893e+06
P01714	IGLV3-19	Immunoglobulin lambda variable 3-19	1.36139e+06	1.51039e+06	1.40684e+06	1.42505e+06	1.34006e+06	1278695	1.52343e+06	1139959	1.30358e+06	1.41256e+06	1.27065e+06	1.33389e+06	1.3954e+06	1.18516e+06	1354480
P01717	IGLV3-25	Immunoglobulin lambda variable 3-25	1.58454e+06	1.48384e+06	1.57412e+06	1.31119e+06	1.9247e+06	1.33983e+06	2.38895e+06	1.19299e+06	3.18449e+06	2.00954e+06	1.4415e+06	1.79134e+06	1.77453e+06	1.20361e+06	980595
P01718	IGLV3-27	Immunoglobulin lambda variable 3-27	609247	790432	578963	590153	627888	547951	506456	549889	536368	588458	630546	586892	485798	551615	584388
P01721	IGLV6-57	Immunoglobulin lambda variable 6-57	1.65887e+06	1.88472e+06	1.68535e+06	1.50736e+06	1.71306e+06	1.47067e+06	1.3869e+06	1549299	1.67803e+06	1.53178e+06	1.66476e+06	1.48735e+06	1.1703e+06	1.6795e+06	1.66932e+06
P01742	IGHV1-69	Immunoglobulin heavy variable 1-69	608985	759146	653343	622548	578441	642008	608124	691048	639764	669267	581719	682083	630479	659372	706290
P01743	IGHV1-46	Immunoglobulin heavy variable 1-46	206247	113993	183049	115692	146710	128117	222811	180607	183273	134152	187693	188505	146947	185919	177045
P01762	IGHV3-11	Immunoglobulin heavy variable 3-11	7252.79	4169.38	2818.13	12965.5	NaN	NaN	5725.83	3648.05	3856.75	7444.3	8390.23	9073.01	NaN	NaN	16295.5
P01763	IGHV3-48	Immunoglobulin heavy variable 3-48	280177	42517.8	95260	103293	65763.5	30296.2	8967.73	NaN	72633.6	116948	67982.9	61603.4	146942	61823.7	NaN
P01764	IGHV3-23	Immunoglobulin heavy variable 3-23	676294	668346	722459	585519	798258	676637	668982	612465	790647	818947	741746	821418	571472	771474	662420
P01766	IGHV3-13	Immunoglobulin heavy variable 3-13	49249	194446	115003	180311	165345	172132	261771	94329.4	185628	95984.6	175588	170009	134486	237594	139726
P01768;P0DP03	IGHV3-30;IGHV3-30-5	Immunoglobulin heavy variable 3-30;Immunoglobulin heavy variable 3-30-5	428054	425605	414592	330034	321637	327385	397431	446665	331923	415439	417513	366568	417126	400247	398138
P01772	IGHV3-33	Immunoglobulin heavy variable 3-33	7821.52	6468.17	5464.55	NaN	11892.6	19350.2	32844.7	22804.2	14465.6	5951.65	23625.5	40892.7	14898.5	18842.8	12833.4
P01780	IGHV3-7	Immunoglobulin heavy variable 3-7	3.89807e+06	4.90795e+06	4.49805e+06	4.34437e+06	4.33315e+06	4.17593e+06	4.4748e+06	4.18365e+06	4.23053e+06	4207043	4305935	4.24093e+06	3904721	4.21146e+06	4339626
P01782	IGHV3-9	Immunoglobulin heavy variable 3-9	527462	557089	517445	492579	509225	482823	637428	508221	677640	563462	647451	593461	574352	464268	518885
P01814	IGHV2-70	Immunoglobulin heavy variable 2-70	329300	405948	348458	312047	278936	310854	322039	346450	278321	315088	298928	395355	329111	310273	331379
P01817	IGHV2-5	Immunoglobulin heavy variable 2-5	64772	69934.2	80116.1	52637.4	63660.4	67770.4	141295	83711.7	73804.4	84258.2	97253	159081	70115.8	82216.8	81490.3
P01824	IGHV4-39	Immunoglobulin heavy variable 4-39	70316.8	46677.4	94073.1	162883	296626	51047.3	56595.1	63097.8	66908	96536.5	63498.7	77068.5	49062	324626	72100.8
P01834	IGKC	Immunoglobulin kappa constant	88628592	87095480	127989488	87542136	132656120	116763200	120763016	89418736	58384992	138742976	130461408	137458768	124649656	86857200	105097592
P01854;P0DOX4	IGHE;	Immunoglobulin heavy constant epsilon;Immunoglobulin epsilon heavy chain	NaN	3009.05	NaN	NaN	4984.69	2781.57	10347.9	4803.56	10533.7	8296.06	7055.96	8468.69	7495.89	NaN	6827.43
P01859	IGHG2	Immunoglobulin heavy constant gamma 2	32269798	37402356	34867748	34681660	33770148	31105762	32868426	29900340	34718332	35321768	35583376	39441072	32956688	31452596	35241444
P01860	IGHG3	Immunoglobulin heavy constant gamma 3	57263912	62101176	61673504	66521824	65868620	67102620	71315728	56003020	70003312	73184944	78203904	76427544	72049824	73309992	68261528
P01861	IGHG4	Immunoglobulin heavy constant gamma 4	6763900	9016261	7275252	7.9919e+06	7.93366e+06	7502147	9337031	7184268	8525884	8542982	7.42056e+06	8.22893e+06	7613445	7266733	7.10006e+06
P01871	IGHM	Immunoglobulin heavy constant mu	2.07693e+06	2.07196e+06	1.80553e+06	1.91976e+06	1.59166e+06	1.64279e+06	2069082	1756128	2.00006e+06	1.57342e+06	1.79337e+06	1.72055e+06	1.83849e+06	2.13583e+06	2.14978e+06
P01876	IGHA1	Immunoglobulin heavy constant alpha 1	5444726	6.87033e+06	5720433	5.81643e+06	5.06134e+06	4855600	5692340	5.69852e+06	5.48703e+06	5574488	5324447	5580542	5269753	5.81703e+06	5561740
P02144	MB	Myoglobin	144384	186520	142518	163844	145221	122509	99901.2	139521	113862	128175	125980	166614	126500	117399	126740
P02452	COL1A1	Collagen alpha-1(I) chain	77685.3	93840.9	73437.8	64716.6	59584.4	71590.4	60780	83507.2	71154.1	61907.1	68033.1	75310.6	84549.2	76563.5	53477.2
P02533	KRT14	Keratin, type I cytoskeletal 14	2.35092e+06	1.31055e+06	1.00572e+06	1.20385e+06	904629	1.19277e+06	984460	1.26769e+06	381211	1.13532e+06	835335	880693	609940	1.01425e+06	234842
P02538;P48668	KRT6A;KRT6C	Keratin, type II cytoskeletal 6A;Keratin, type II cytoskeletal 6C	4751452	3381295	1.61041e+06	2.20711e+06	1.82882e+06	2.56005e+06	1.94927e+06	2.71528e+06	1.00807e+06	2.07441e+06	1.61564e+06	1.57673e+06	1.29017e+06	2.15736e+06	916389
P02545	LMNA	Prelamin-A/C	17535.5	10750.2	8051.83	10522.9	8970.55	10709.6	8142.55	9845.09	11532.5	8016.68	8251.61	6716.11	2940.05	NaN	8746.03
P02647	APOA1	Apolipoprotein A-I	611791616	685836480	684193216	681162624	662395904	588109760	656500736	587702720	726654272	698845632	663155584	719295232	649587776	608195264	626676800
P02649	APOE	Apolipoprotein E	39317496	35837500	41007856	38469532	41622772	41633668	43062388	43201496	40931920	42954552	43740824	44741172	45041640	42460536	42702128
P02652	APOA2	Apolipoprotein A-II	171606624	252937056	196524896	217858448	156401888	141491040	169638784	153347520	190606704	175959616	179581776	180101968	162955824	183643760	178337296
P02654	APOC1	Apolipoprotein C-I	59609764	59863560	70062848	67886800	64003288	58072312	67172616	63214208	81901968	58216696	65237832	69930888	69282088	71410504	71235248
P02655	APOC2	Apolipoprotein C-II	15162798	16980604	15214981	15314610	13612621	11602374	13538132	11774759	11012471	12782787	14178734	13363839	13188617	13183021	11122911
P02656	APOC3	Apolipoprotein C-III	17117608	15575800	16257446	14942321	15093087	14196290	14185691	15103930	13640655	13153946	14569806	12923811	13500687	14689798	13956928
P02671	FGA	Fibrinogen alpha chain	2.96486e+06	2.89029e+06	3.18226e+06	3112677	3.49614e+06	3.34663e+06	3.91136e+06	4.11267e+06	3533049	3.7855e+06	3.46229e+06	3.31465e+06	3.60217e+06	3.25052e+06	3.0845e+06
P02675	FGB	Fibrinogen beta chain	1.82268e+06	1.67605e+06	1.65374e+06	1981279	1.93299e+06	2.08644e+06	3.00708e+06	5979782	1.8642e+06	3469829	2.30141e+06	2.07478e+06	2.12478e+06	1.91232e+06	1.88278e+06
P02679	FGG	Fibrinogen gamma chain	404143	325056	351340	382602	380424	358361	550384	1.15925e+06	358794	650848	452761	385985	392408	394464	347155
P02741	CRP	C-reactive protein	1.05275e+06	1.00308e+06	1.05766e+06	3311589	2931959	3.29651e+06	2.37516e+06	1.81192e+06	2198120	1.63227e+06	1.6671e+06	1.76992e+06	1.24767e+06	1.16229e+06	1.28584e+06
P02743	APCS	Serum amyloid P-component	38916840	44106772	40659748	40671824	39861760	37277264	41244144	37720268	38531056	45029656	37391724	43006944	38294632	40972784	37057492
P02745	C1QA	Complement C1q subcomponent subunit A	811571	1.29212e+06	1.06949e+06	1.15245e+06	974756	1.09075e+06	728670	929236	1.0573e+06	939636	1.04815e+06	1.02146e+06	948547	910166	755143
P02746	C1QB	Complement C1q subcomponent subunit B	1692954	2177032	1.82684e+06	1.58055e+06	1.65024e+06	1.65745e+06	2043234	1590064	2.25731e+06	1.68996e+06	1.78338e+06	1.51868e+06	1.63424e+06	1.61824e+06	1.51308e+06
P02747	C1QC	Complement C1q subcomponent subunit C	1.07889e+06	1.27143e+06	1206177	1040583	1.16724e+06	966109	1.14891e+06	1.04365e+06	1.54015e+06	1.36809e+06	1.11411e+06	1.21158e+06	1.02958e+06	808074	971907
P02748	C9	Complement component C9	33616692	28609786	34282244	32720348	33681984	34016596	36321696	35971032	33623920	34911456	36544340	36251252	36142016	35416100	34874180
P02749	APOH	Beta-2-glycoprotein 1	98093152	95671304	104962288	101141232	110290424	108094384	102061368	107540816	101522200	112079728	102529104	104225784	106751160	108465856	107482960
P02750	LRG1	Leucine-rich alpha-2-glycoprotein	78983.2	91449.6	48115.4	66012.5	47285.4	56029.2	69284.2	34220	67907	44639.9	60767.3	42460.9	69329.1	83877.7	83593.4
P02751	FN1	Fibronectin	2.5639e+06	3.02612e+06	2.7295e+06	2742405	2.79264e+06	2.64362e+06	3.12071e+06	4.12967e+06	2.97519e+06	3.67142e+06	2.95216e+06	3.02863e+06	2.83074e+06	2715526	2810715
P02753	RBP4	Retinol-binding protein 4	1294864	1.48292e+06	1307231	1331868	1.11667e+06	1.04286e+06	862227	946223	1.27906e+06	1.17853e+06	993567	1.13933e+06	994067	1.3141e+06	1.16178e+06
P02760	AMBP	Protein AMBP	1.83966e+06	2.05961e+06	1902158	1.93691e+06	1898298	1.79443e+06	1.74567e+06	1.76254e+06	2011892	1.92441e+06	1.90527e+06	1.88474e+06	1.72936e+06	1.81413e+06	1.82218e+06
P02763	ORM1	Alpha-1-acid glycoprotein 1	404505	403035	290170	289667	142364	349789	647797	50906.2	265473	73729.1	383184	290655	308318	697236	471723
P02765	AHSG	Alpha-2-HS-glycoprotein	88764000	116027024	103185456	97130688	114867376	90621928	97107160	86112840	115303760	106503816	100776264	102436992	95721696	96128560	99629008
P02766	TTR	Transthyretin	11092872	11311634	11341040	9592105	10508724	9836119	8839545	8879023	11285570	10865839	10242879	10495946	9888585	11640698	10889743
P02768	ALB	Albumin	111177160	114500216	93363288	101946640	83907024	99632616	114092480	68567624	99917992	70193288	94962312	87880792	100446312	113388928	109660624
P02774	GC	Vitamin D-binding protein	2.75254e+06	2.95125e+06	2.38651e+06	2.77071e+06	2.2815e+06	2364841	2.28923e+06	2.02673e+06	2.49436e+06	2.04834e+06	2.30832e+06	2245099	2198495	2.49429e+06	2.55313e+06
P02775	PPBP	Platelet basic protein	74147952	58504476	82074744	74349624	83042624	86425928	87399048	91809912	82681760	84464992	85047160	84661384	88883280	84101168	88318088
P02776	PF4	Platelet factor 4	5583517	3.84904e+06	5.63969e+06	5428344	5970151	5765782	5.45776e+06	5.94639e+06	5.88998e+06	5.85515e+06	6.34137e+06	5915994	6005116	4.64131e+06	6.24508e+06
P02787	TF	Serotransferrin	13593183	16113786	13470057	15914467	13729168	12473638	12190214	9611355	14076545	12499089	12035288	13061346	11000078	12892853	13146148
P02788	LTF	Lactotransferrin	1.07837e+06	865397	992750	1.06943e+06	1085284	1123682	1.20915e+06	1.20929e+06	983945	991004	1.04839e+06	1.05186e+06	1.11726e+06	1.09361e+06	1.06147e+06
P02790	HPX	Hemopexin	58888780	67906504	69082320	62071512	79554968	64715852	62940808	59910756	70811120	70918384	64611912	73095392	65630932	66058096	63148236
P03950	ANG	Angiogenin	290537	217926	290968	296454	303347	338702	291841	341893	276810	291644	318621	291518	333630	302635	333152
P03951	F11	Coagulation factor XI	2.24302e+06	1.67384e+06	2.29526e+06	2179873	2.34568e+06	2.32936e+06	2.42247e+06	2.29427e+06	2.27234e+06	2.30713e+06	2.44329e+06	2.45306e+06	2426900	2.39654e+06	2.28031e+06
P03952	KLKB1	Plasma kallikrein	6.79886e+06	6.88663e+06	7337397	7.10029e+06	6.78219e+06	7.1422e+06	7015298	6961831	6.4663e+06	7.08821e+06	6829808	7013175	6.95708e+06	7173075	6.82179e+06
P03956	MMP1	Interstitial collagenase	1.74612e+06	786477	978571	983298	690413	600832	2.47536e+06	870794	1.35151e+06	1.38443e+06	1.00229e+06	753783	2.03539e+06	1.16044e+06	1.03438e+06
P03973	SLPI	Antileukoproteinase	137103	98093.4	166748	186130	153967	171530	270916	146335	185779	89119.1	167509	206328	152601	199798	152793
P04003	C4BPA	C4b-binding protein alpha chain	408196	488257	432210	402966	383486	379460	379955	451152	417999	423427	387612	401289	357558	398487	455799
P04004	VTN	Vitronectin	44665464	43668716	49180252	45820252	48294652	50104820	47202756	48173024	50160820	48527664	47146072	50036516	48028672	47597968	46592240
P04040	CAT	Catalase	10446.1	3478.46	NaN	15389.8	26247.9	4443.41	5781.45	11353	12336.1	12761.4	8760.22	19245.5	13621.9	5982.15	3990.63
P04070	PROC	Vitamin K-dependent protein C	575808	689947	622963	619147	667137	631953	588438	569340	665499	670503	617749	650844	633142	596247	690848
P04075	ALDOA	Fructose-bisphosphate aldolase A	198760	114892	203946	148946	169047	118218	221902	91595.5	181525	184965	121152	204456	169735	188819	180935
P04083	ANXA1	Annexin A1	33015.9	20961.3	11407.6	9080.99	26526.4	17968.8	29446.3	26989.6	18965.9	14605	17868.7	20685.6	16478.3	17203.6	21754.9
P04114	APOB	Apolipoprotein B-100	18613524	14126109	12453961	15223784	15064869	16848632	13793713	11508430	18794726	15546036	17004540	14841264	16740501	15688544	15347313
P04141	CSF2	Granulocyte-macrophage colony-stimulating factor	NaN	19590.3	23776.1	3085.78	25375.3	29569.7	26546.6	43355.5	26816.8	23019.6	35880.9	36678.5	NaN	21231.6	17552.5
P04156	PRNP	Major prion protein	NaN	12375.4	23554.8	11676.3	30352.4	42161.1	28291	33522.1	27457.2	67055.9	29569.7	65733.3	32130.9	29802	48058.5
P04180	LCAT	Phosphatidylcholine-sterol acyltransferase	59807.4	35684.7	56951.6	56225.7	35761.9	36757.9	28413.8	21690.8	47393.2	27731.8	21087.1	47086.2	38511.6	49005.8	42766.9
P04196	HRG	Histidine-rich glycoprotein	67458624	50371132	70046512	67672960	84900792	76996552	94355664	78015112	99623568	82184824	76437984	83209160	86264344	73391832	75578920
P04211	IGLV7-43	Immunoglobulin lambda variable 7-43	758964	831906	857064	820268	896200	859229	770776	733851	798866	848718	873426	911451	810388	798713	843827
P04217	A1BG	Alpha-1B-glycoprotein	1.07924e+06	1.25271e+06	1.02894e+06	1.09134e+06	995601	1063443	1.17568e+06	757416	1.03712e+06	947700	1.07697e+06	1.1152e+06	1.15905e+06	1.23935e+06	1.11452e+06
P04264	KRT1	Keratin, type II cytoskeletal 1	3.57816e+06	1.77608e+06	2.1707e+06	1.30644e+06	1.23002e+06	1.57939e+06	1.31863e+06	1.6672e+06	699624	1.7762e+06	1.51767e+06	1392270	802643	1.50242e+06	426637
P04275	VWF	von Willebrand factor	155892	154580	99057.7	121942	126635	125082	107619	120467	150196	141758	166107	146457	148989	123950	127560
P04278	SHBG	Sex hormone-binding globulin	436645	530408	469781	452285	473240	435873	445298	431103	430411	488575	428224	463006	434037	430240	418922
P04406	GAPDH	Glyceraldehyde-3-phosphate dehydrogenase	111237	113382	96053	97641.4	95082.3	110585	104584	105659	83860	108668	105841	106511	93318	107777	104506
P04424	ASL	Argininosuccinate lyase	17255.5	19810.5	14500.5	12681.6	10965.2	23317	21850	23516.5	14771.5	NaN	13603.1	20146.1	21856.4	NaN	22064.9
P04430	IGKV1-16	Immunoglobulin kappa variable 1-16	122407	188654	113728	NaN	125357	NaN	146189	100339	183456	165670	156532	151002	72632.3	141435	172855
P04433	IGKV3-11	Immunoglobulin kappa variable 3-11	536856	778217	841748	786935	670725	875619	789463	771687	547582	663313	766129	744531	744075	710838	830389
P04439	HLA-A	HLA class I histocompatibility antigen, A alpha chain	104976	102211	116887	108294	121489	125142	102287	160817	131185	147608	93999.4	167780	98584.2	130322	118422
P04632	CAPNS1	Calpain small subunit 1	169836	127945	171182	135905	142603	142303	165246	143004	141572	116998	175871	134434	133293	155740	157499
P04908;P0C0S8;P20671;Q16777;Q6FI13;Q7L7L0;Q93077;Q96KK5;Q99878;Q9BTM1	H2AC4;H2AC11;H2AC7;H2AC20;H2AC18;H2AC25;H2AC6;H2AC12;H2AC14;H2AJ	Histone H2A type 1-B/E;Histone H2A type 1;Histone H2A type 1-D;Histone H2A type 2-C;Histone H2A type 2-A;Histone H2A type 3;Histone H2A type 1-C;Histone H2A type 1-H;Histone H2A type 1-J;Histone H2A.J	149157	127094	147600	110777	109493	100991	113341	107230	104631	95064.3	113247	123799	74740.4	133260	116999
P05019	IGF1	Insulin-like growth factor I	59286.7	100392	98680.4	112004	61572.8	60878.4	88745.2	127906	181402	47922	93105	107893	104339	133759	65388.1
P05026	ATP1B1	Sodium/potassium-transporting ATPase subunit beta-1	13348.4	14386.4	7134.23	NaN	NaN	NaN	NaN	8487.48	NaN	2956.89	NaN	4332.48	NaN	1697.45	2989.09
P05060	CHGB	Secretogranin-1	6578.76	6118.27	2435.83	NaN	2924.65	6555.41	11351.5	12864.5	12614.9	12767.4	2669.66	12278.8	3266.46	9691.37	4013.86
P05062	ALDOB	Fructose-bisphosphate aldolase B	60243.6	39888.3	22664.9	18321.2	86433.1	42293.5	25122.8	27725.9	29926.2	79980.4	30581.4	81854.8	42202.6	98932.2	37462.9
P05067	APP	Amyloid-beta precursor protein	93534.1	123432	115869	123898	105848	104404	112713	103828	110811	121516	106725	121385	117423	99390.3	118086
P05089	ARG1	Arginase-1	NaN	NaN	1667.52	1767.82	NaN	4217.66	760.811	NaN	NaN	6648.09	NaN	NaN	NaN	NaN	NaN
P05090	APOD	Apolipoprotein D	3.59672e+06	3.24781e+06	3.16268e+06	3.10064e+06	2.90348e+06	3.11057e+06	2.71453e+06	2.85241e+06	3226457	3.09365e+06	3207624	2.9175e+06	3.13005e+06	3.74385e+06	3.30713e+06
P05106	ITGB3	Integrin beta-3	NaN	NaN	NaN	NaN	NaN	NaN	NaN	NaN	NaN	NaN	NaN	NaN	NaN	NaN	NaN
P05109	S100A8	Protein S100-A8	357181	280359	407954	11656209	12428914	12210537	6.82071e+06	7347528	6218242	3.08841e+06	3150024	3.1741e+06	1.72335e+06	1.67639e+06	1.77449e+06
P05121	SERPINE1	Plasminogen activator inhibitor 1	549474	453183	543388	493332	629654	623419	664805	622032	593320	630904	631529	609727	669124	575417	624925
P05154	SERPINA5	Plasma serine protease inhibitor	302655	264605	305143	274148	314080	341054	340595	340204	339010	346122	359628	292536	326653	365404	325949
P05155	SERPING1	Plasma protease C1 inhibitor	7.10687e+06	7426902	7655032	7293453	7400283	7.46501e+06	8410904	7.88127e+06	9041003	9042046	8644942	8899287	8298947	7639786	8.05085e+06
P05156	CFI	Complement factor I	6723922	7932200	7.3396e+06	7465070	7.47564e+06	7285263	7.15817e+06	6.95795e+06	7422093	7.56715e+06	7.39351e+06	7.39565e+06	6778442	7212846	7305757
P05160	F13B	Coagulation factor XIII B chain	3.09303e+06	3.57569e+06	3.37896e+06	3.20373e+06	3330038	3466810	3.2598e+06	3.20889e+06	3.25574e+06	3.41979e+06	3.3597e+06	3.46053e+06	3.24429e+06	3357436	3.40565e+06
P05164	MPO	Myeloperoxidase	41390.7	38018.3	54668.3	48808.7	50317.8	47711.9	75013.8	48370.6	51075.5	45755.5	37475.4	61981.4	53063	49309.2	49510.7
P05165	PCCA	Propionyl-CoA carboxylase alpha chain, mitochondrial	174843	196004	NaN	52108	104295	52524.5	188303	277627	227124	204939	78174.4	303004	167237	66440.1	303364
P05452	CLEC3B	Tetranectin	16738820	12643508	16743073	15694680	16810126	17150106	16248800	18397088	15100014	16641747	16411155	16761056	17458334	17681568	17246416
P05543	SERPINA7	Thyroxine-binding globulin	95762.7	85897	49999.7	88499	68361.9	69818.8	102334	48941.4	81453.5	84633.7	85414.8	68813.7	91484.6	95974.2	82975.5
P05546	SERPIND1	Heparin cofactor 2	10716059	11500613	12378809	11622751	12329817	11278026	11028100	10214234	12695039	11549812	11553219	11718220	11212317	10824814	11165283
P05976	MYL1	Myosin light chain 1/3, skeletal muscle isoform	73849.2	70477.5	73498.8	55466.7	72540.9	65591.9	42467.2	109214	30735.1	55787.6	50517.2	74965.9	62207.2	46935.2	44917.3
P06310	IGKV2-30	Immunoglobulin kappa variable 2-30	327545	543894	581954	675004	694151	340173	634359	494272	940004	682044	564284	851054	607631	320289	221282
P06312	IGKV4-1	Immunoglobulin kappa variable 4-1	99647.2	161529	180252	116695	174830	143226	154267	139631	183702	206606	200461	171632	153544	159498	112438
P06331	IGHV4-34	Immunoglobulin heavy variable 4-34	3.5018e+06	3.12858e+06	3.58675e+06	3.60086e+06	3.45173e+06	3641251	3.65752e+06	3771313	3.66916e+06	3.59008e+06	3.58992e+06	3358679	3.4491e+06	3.81662e+06	3.70519e+06
P06396	GSN	Gelsolin	108107160	90412112	115159328	116582128	119592280	125487480	133676936	129701272	119686856	123493224	127157344	132750960	132940768	129190760	120548104
P06681	C2	Complement C2	4.40235e+06	4.82991e+06	4.84675e+06	4.30865e+06	4.64343e+06	4.4775e+06	4.71449e+06	4.54088e+06	4284723	4805842	4798073	4.75138e+06	4.54451e+06	4.67897e+06	4584619
P06702	S100A9	Protein S100-A9	658287	567236	621355	580891	706418	743975	1.09706e+06	825080	724356	766802	724544	697569	778502	822719	803654
P06703	S100A6	Protein S100-A6	79272	54588.2	86498	81703.9	87640.4	84259.3	92580.5	92179.3	78993.9	61942.8	111492	92881.7	81108.5	72592.5	82639.8
P06727	APOA4	Apolipoprotein A-IV	109140552	112487936	117110712	111127944	118173240	111012072	124925088	123963840	130819704	121570680	122027872	124080056	118622976	117741528	114642616
P06732	CKM	Creatine kinase M-type	140183	137617	133053	137312	129467	129142	121565	144304	125489	130000	139816	126543	121851	140670	133504
P06733	ENO1	Alpha-enolase	251809	202473	231302	212379	235472	218289	256656	251351	205657	217328	217318	201687	203715	204586	225566
P06753	TPM3	Tropomyosin alpha-3 chain	26579.8	56482	34589.8	30770.1	19830.1	35581.9	12090.7	28163	36126.9	17550.9	17428.2	15846.1	13495.9	69206	27823
P06858	LPL	Lipoprotein lipase	46930.2	47448.1	41073.6	53775	59124.1	55958.5	48420.1	60089	39980.7	38047	60793.7	56755.2	68356.5	53779	39798.8
P06899;P23527;P33778;Q16778;Q8N257	H2BC11;H2BC17;H2BC3;H2BC21;H2BC26	Histone H2B type 1-J;Histone H2B type 1-O;Histone H2B type 1-B;Histone H2B type 2-E;Histone H2B type 3-B	43168.7	21903.9	27627.4	42285.9	34572.9	46839.7	63574.1	39709.4	47832.6	53271.7	41879.8	70886.6	34824.6	54987.7	53969.5
P07195	LDHB	L-lactate dehydrogenase B chain	16066.6	27370.8	33896.9	28363.3	30934.6	23204.7	38881.4	30034.6	23313.8	29599.4	21690	17365.5	20365.3	30471	18131.9
P07225	PROS1	Vitamin K-dependent protein S	485398	645369	522487	536912	491732	474542	447219	471706	515728	484900	491318	510155	458997	467986	566710
P07333	CSF1R	Macrophage colony-stimulating factor 1 receptor	4395.38	NaN	2295.82	2402.41	NaN	NaN	5164.28	6523.48	NaN	NaN	NaN	816.268	NaN	NaN	6983.17
P07339	CTSD	Cathepsin D	197098	222945	263529	217284	206695	207866	179911	230428	201374	181568	229441	233216	185819	221504	182518
P07357	C8A	Complement component C8 alpha chain	8355250	8301744	9057788	9175637	8826486	8995922	8436532	8829263	8085524	8949523	8635987	8857610	8904879	9451541	8563919
P07358	C8B	Complement component C8 beta chain	7.14618e+06	6167817	7.43998e+06	7.15616e+06	7335600	7.52e+06	8463319	7.60159e+06	8.21698e+06	7.951e+06	7636326	7.93385e+06	8038241	7.3566e+06	7384180
P07360	C8G	Complement component C8 gamma chain	5.33465e+06	4.25636e+06	5493665	5132832	5911016	5.84988e+06	6671440	5.51321e+06	6299096	5.45035e+06	5.90552e+06	5.77728e+06	5.98107e+06	5.3474e+06	5.31229e+06
P07384	CAPN1	Calpain-1 catalytic subunit	143602	193375	165552	93572.2	212764	310927	188339	237504	204531	177862	339379	261627	226710	200643	202338
P07477;P07478;Q8NHM4	PRSS1;PRSS2;PRSS3P2	Serine protease 1;Trypsin-2;Putative trypsin-6	228763	43341.1	1.20445e+06	1.34675e+06	1.54283e+06	2.01638e+06	166475	1.98353e+06	143858	1.33114e+06	1.38868e+06	1.68383e+06	2.41171e+06	1.64186e+06	1.84313e+06
P07602	PSAP	Prosaposin	12378.1	2647.75	4830.97	11125.5	10378.3	13480.8	11583	21683.4	16422.2	11759	5998.69	10904.1	18536.4	14173.1	3243.79
P07737	PFN1	Profilin-1	112565	97527.5	120081	94718.1	102252	93027.2	120456	94276.8	111695	93694.4	103385	113301	108281	102750	98020.1
P07858	CTSB	Cathepsin B	51150.9	73376.6	53013.9	44656.1	70342.7	49390.9	55069	50391.3	58822.8	70706.7	79085.1	54042.4	51781.2	43569.9	42529.6
P07900	HSP90AA1	Heat shock protein HSP 90-alpha	18223.1	24875.1	19830	78109.8	NaN	24748.5	23685.1	17449.6	20359.5	44386.9	23420.5	32636.3	34840.8	32536.8	5324.26
P07996	THBS1	Thrombospondin-1	6012479	5916546	6.31077e+06	6175899	6.47875e+06	6.53895e+06	6593998	5612992	6607957	6.1207e+06	6343047	6497696	6711410	6219685	6072679
P07998	RNASE1	Ribonuclease pancreatic	146864	139146	137264	134415	171006	171330	176892	148629	203211	189522	165845	169858	167964	164314	159848
P08134;P61586	RHOC;RHOA	Rho-related GTP-binding protein RhoC;Transforming protein RhoA	137554	92440.3	80506.6	92781.6	76673	98982.2	70001.3	79542.5	134462	51508.6	79796.5	90632	148283	68919.8	80249.5
P08185	SERPINA6	Corticosteroid-binding globulin	122688	86075	53187.2	78259.9	54107.4	89340	101953	25780.5	54690.2	29738.2	83755.2	45736.6	101141	71344.7	84343.5
P08246	ELANE	Neutrophil elastase	55237.9	44501.9	35884.7	20087.6	43411.5	31080.2	60701.7	43103.4	37735	81294	78874.2	35169.2	23835.3	69523.6	58118.2
P08253	MMP2	72 kDa type IV collagenase	256082	228239	254566	253149	250639	269372	273134	282551	219165	257971	261737	261591	262030	276435	264789
P08254	MMP3	Stromelysin-1	62992.6	42458	57865.7	58009.7	62558.5	60257.9	51001.7	86520.6	46691.8	72862.1	60042.8	52829.5	69547.6	52405	75942.3
P08294	SOD3	Extracellular superoxide dismutase [Cu-Zn]	70558.3	48302.4	67955.2	86774	76207.3	57528.6	82342	85574.6	51353.9	102640	93790.1	102202	60724.4	74292.9	46394
P08311	CTSG	Cathepsin G	29114.1	13319.8	17521.1	24542.8	22125.9	16506.9	43461.9	23211.8	23086.9	20390.9	11301.2	12696	25048.3	17798.5	11377
P08319	ADH4	All-trans-retinol dehydrogenase [NAD(+)] ADH4	NaN	NaN	3917.2	NaN	NaN	1925.49	NaN	1349.75	1798.85	2977.5	NaN	NaN	2339.01	5249.99	NaN
P08514	ITGA2B	Integrin alpha-IIb	8789.86	7800.55	18808.4	NaN	17941.4	16985.2	78179.5	9107.34	6297.45	9024.99	NaN	NaN	7257.52	NaN	11013.8
P08519	LPA	Apolipoprotein(a)	1.9328e+06	1.60641e+06	1.74763e+06	1.63846e+06	1.76787e+06	1.98805e+06	1.65915e+06	1.23824e+06	2173913	1.87024e+06	2.15144e+06	1.76772e+06	2.01848e+06	2.30806e+06	1.8755e+06
P08567	PLEK	Pleckstrin	699858	539929	727885	672990	678361	783243	713241	699230	691132	671820	712093	727748	789357	702907	665956
P08571	CD14	Monocyte differentiation antigen CD14	260034	338835	269969	270380	286731	244841	221667	197721	249323	260449	239879	222056	218637	235770	266044
P08603	CFH	Complement factor H	5712777	6701541	6124741	6.55852e+06	6.46041e+06	5883719	6.16143e+06	6276482	6320845	6.7371e+06	6.22689e+06	6.56131e+06	5.98488e+06	6002111	6.483e+06
P08637	FCGR3A	Low affinity immunoglobulin gamma Fc region receptor III-A	21562.4	13886.1	14209.8	28274.5	33273	25412	15749.9	17996	20686.4	33295.6	13371.8	19755.4	39361.9	44576.6	13207.9
P08697	SERPINF2	Alpha-2-antiplasmin	4326853	5.2268e+06	4.54325e+06	4373589	4279359	4.26217e+06	4.08057e+06	4129780	4321998	3.98914e+06	4.14663e+06	4309666	4.21068e+06	4441202	4386591
P08709	F7	Coagulation factor VII	76909.9	101137	81952	93946.5	86764.9	82312.1	58490.5	77312.2	76326.4	90488.3	66061.7	66743.9	77574.8	73469.4	79405.1
P08779	KRT16	Keratin, type I cytoskeletal 16	289766	289462	209296	258909	68135.7	87848.5	168659	269416	118260	199317	304635	204222	41264.9	109721	NaN
P08833	IGFBP1	Insulin-like growth factor-binding protein 1	22561.2	25042.3	24518.4	24923.9	28627.2	54602.8	17451.4	35877.4	19685.8	8801.44	16170.4	29666.9	30695.9	18649.8	5911.53
P09172	DBH	Dopamine beta-hydroxylase	13004.1	6941.78	4607.88	9653.31	15190.7	3153.24	5163.91	8260.49	7685.99	8457.89	8931.72	8121.5	5362.66	7378.38	6768.85
P09467	FBP1	Fructose-1,6-bisphosphatase 1	22382.2	NaN	27307.6	10718.4	28026.1	27826.1	9236.83	14497.9	15822.7	14928.6	13487.6	9524.77	23010.5	18178.2	33405.2
P09486	SPARC	SPARC	42090.3	108726	65857.6	49069.8	39691.4	38902.4	24048.9	42452.5	46824.8	53057.1	36820.5	39696.7	50818.3	38264.9	43472.3
P09651;Q32P51	HNRNPA1;HNRNPA1L2	Heterogeneous nuclear ribonucleoprotein A1;Heterogeneous nuclear ribonucleoprotein A1-like 2	620638	202836	573986	601495	203904	684189	645088	1.33347e+06	555655	579775	585151	2.22762e+06	239793	1.54958e+06	1.93542e+06
P09668	CTSH	Pro-cathepsin H	38876.2	51441.4	28283.7	40694	42768.7	39129.5	39129.3	44263.2	21330.4	41692	31178.4	55730.8	42309.3	46790.4	40709.7
P09871	C1S	Complement C1s subcomponent	2.09821e+06	2.2856e+06	2318383	2183518	2.1786e+06	2.11395e+06	2168999	2167180	2.15038e+06	2.2096e+06	2.17512e+06	2.22206e+06	2.02226e+06	2.28225e+06	2.22193e+06
P09960	LTA4H	Leukotriene A-4 hydrolase	33770.9	39436.6	44730.7	40485.9	25285.3	30917.2	41537	43579.6	35124.4	47188.1	29920.9	38086.5	41210.6	38825.7	24455.3
P0C0L4	C4A	Complement C4-A	33146362	35448076	36506344	35692388	35641228	35586380	37973804	35047496	38469692	37822300	37503236	38233636	36860176	36561432	35962068
P0C0L5	C4B	Complement C4-B	1.24816e+06	1.17817e+06	1.33109e+06	1.15879e+06	1.22088e+06	1.09449e+06	1.27487e+06	1068866	1.22167e+06	1.19765e+06	1.26201e+06	1.19226e+06	1.16211e+06	1.18483e+06	1.19283e+06
P0CG47;P0CG48;P62979;P62987	UBB;UBC;RPS27A;UBA52	Polyubiquitin-B;Polyubiquitin-C;Ubiquitin-40S ribosomal protein S27a;Ubiquitin-60S ribosomal protein L40	224827	169605	477805	203556	178369	222526	162338	184725	147041	257539	141434	255978	421736	668216	90869.9
P0DJI8	SAA1	Serum amyloid A-1 protein	951092	825367	930778	999152	1.00557e+06	926816	1.02192e+06	989643	1.31525e+06	916577	1.0062e+06	1053481	1.0554e+06	920254	965492
P0DJI9	SAA2	Serum amyloid A-2 protein	350722	332012	325683	307931	346573	353773	327808	319959	304893	309441	353795	325050	281189	346122	324676
P0DMV8;P0DMV9	HSPA1A;HSPA1B	Heat shock 70 kDa protein 1A;Heat shock 70 kDa protein 1B	249080	222407	241072	245861	242049	250588	242896	235410	199042	245580	216527	218995	241521	212638	236744
P0DOX2		Immunoglobulin alpha-2 heavy chain	6.67329e+06	7.76514e+06	6865369	6782033	6.36619e+06	5.83987e+06	6553188	6.43476e+06	6193675	6.53534e+06	6512452	6240925	6112652	6.40922e+06	6.88685e+06
P0DOX3		Immunoglobulin delta heavy chain	1.98542e+06	2.4355e+06	2.1725e+06	2.10531e+06	2186082	2.01542e+06	2.01818e+06	2.12539e+06	2.12581e+06	2164538	2.10331e+06	2.14621e+06	2.01903e+06	2.12211e+06	2116582
P0DOX5		Immunoglobulin gamma-1 heavy chain	338023680	391972096	367365184	346381728	367141056	362168864	366618240	334540288	388272384	379526848	378473728	374414304	370830720	338881120	367539520
P0DOX7		Immunoglobulin kappa light chain	255155360	292328544	259922256	248789056	244253760	242294352	231228512	244313968	242869888	261993328	256501456	245395328	236998448	226406480	249146272
P0DOY3	IGLC3	Immunoglobulin lambda constant 3	87164840	93626408	95625728	85203760	91620832	84032448	93945952	87767728	82956240	92825936	97381536	93568416	88397384	92072872	89194496
P0DP01	IGHV1-8	Immunoglobulin heavy variable 1-8	27952.5	86196	60797.9	53125.9	72857.6	20078.3	57102.9	20299.5	111632	49733.8	90765.7	93536.4	42626.6	47779.3	NaN
P0DP08	IGHV4-38-2	Immunoglobulin heavy variable 4-38-2	37533.8	47771.1	46278.6	56959.4	154228	289796	116234	180502	133381	145876	214478	314183	172502	53038.7	309654
P0DP23;P0DP24;P0DP25;P27482	CALM1;CALM2;CALM3;CALML3	Calmodulin-1;Calmodulin-2;Calmodulin-3;Calmodulin-like protein 3	200204	177131	151865	193019	172843	154822	118260	98129.4	168184	175277	163250	157891	147217	183038	176823
P10124	SRGN	Serglycin	106901	136178	108783	110722	98364.9	85920.7	97383.1	101055	88465.2	74625.1	79286.7	108052	92295.4	104255	97618.8
P10153	RNASE2	Non-secretory ribonuclease	51051.1	67409.6	45525.5	28904.2	41225.5	31873.1	59525.4	55387.5	30904.7	43792.4	27274.2	36326.5	50424	46689.6	54875.8
P10321	HLA-C	HLA class I histocompatibility antigen, C alpha chain	22679	38163.8	499.043	26733.3	22554.9	4606.77	11778.1	18611.2	NaN	14565.7	24716	16183.6	522.559	12142.5	18379
P10412;P16402;P16403	H1-4;H1-3;H1-2	Histone H1.4;Histone H1.3;Histone H1.2	106335	74034.9	74432.8	67410.4	82986.5	91838.3	94000	95380.9	68931	87704.9	74792.8	83384.1	96544.4	86784.3	80785.9
P10586	PTPRF	Receptor-type tyrosine-protein phosphatase F	3381.02	NaN	7783.08	NaN	18102.2	33267.7	11614.1	10615.6	NaN	NaN	7148.19	9959.61	NaN	4700.34	11633.4
P10599	TXN	Thioredoxin	131374	137614	166923	126615	150381	193058	214868	157225	240402	226432	211206	170340	142071	122124	121585
P10643	C7	Complement component C7	6213510	6.6249e+06	6641458	6420194	6449074	6.63913e+06	6.61981e+06	6.08074e+06	6502432	6.77551e+06	6750322	6.83802e+06	6582695	6.62265e+06	6448576
P10644	PRKAR1A	cAMP-dependent protein kinase type I-alpha regulatory subunit	3461.94	NaN	NaN	346653	370859	333353	215026	213523	183069	95178.7	98668.7	119267	52024.1	41537	37177.9
P10645	CHGA	Chromogranin-A	17334	36402.6	24703.4	19745.5	22323.1	29257.5	13011.4	22804.3	17228.1	18918.1	29821.7	8819.33	18717	40168.9	22745.8
P10646	TFPI	Tissue factor pathway inhibitor	30302.7	33133.4	36798.4	54243	23165.8	30855.3	35569.1	35964.2	42781.3	25146	23032.8	38119.7	67383	45104.7	28228.3
P10720	PF4V1	Platelet factor 4 variant	1.74101e+06	1.40845e+06	1.56785e+06	1.62596e+06	2.07477e+06	1.84169e+06	2.09757e+06	1.86217e+06	1.99113e+06	1807761	2.21112e+06	1.9107e+06	2.32692e+06	2.07748e+06	2.17262e+06
P10909	CLU	Clusterin	32611876	33691852	34780980	34909988	36136712	37446328	35311408	36512460	41522408	36898668	36886036	39394156	40119544	35675748	35855072
P11021	HSPA5	Endoplasmic reticulum chaperone BiP	342237	319380	348109	322390	354793	347438	350594	367684	314991	331813	351898	355977	354912	357558	346027
P11142	HSPA8	Heat shock cognate 71 kDa protein	183095	184227	209630	214149	200734	213282	184224	219361	201468	194975	221824	202682	206177	220785	213535
P11226	MBL2	Mannose-binding protein C	315375	396056	348145	378335	375877	372008	376998	370285	359047	367264	351983	367770	328767	334443	359106
P11233;P11234	RALA;RALB	Ras-related protein Ral-A;Ras-related protein Ral-B	11859	7945.93	16276.7	13324.4	9248.53	13296.1	14259	10944.8	12220.2	11081.4	5398.94	9859.02	18038.2	11600.6	11995.2
P11597	CETP	Cholesteryl ester transfer protein	158373	58781.7	24711.4	54796.6	53887.4	71717.8	55536.2	42812.6	165385	93933.2	67330.6	52810.6	99788.2	67491.4	56557.6
P12035	KRT3	Keratin, type II cytoskeletal 3	13622.7	85376.6	NaN	12912.2	NaN	126719	NaN	44021.8	NaN	8493.97	70056.6	NaN	NaN	NaN	NaN
P12109	COL6A1	Collagen alpha-1(VI) chain	110053	109403	108087	128590	116576	112294	120700	135851	106070	111658	115527	91146.4	110700	109882	107158
P12111	COL6A3	Collagen alpha-3(VI) chain	456033	388228	465667	435997	470094	470070	467439	517032	425864	464351	454459	452515	491782	472953	451897
P12259	F5	Coagulation factor V	2.25013e+06	1.97041e+06	2359480	2.1798e+06	2332254	2.38144e+06	2.53255e+06	2560542	2.31372e+06	2.31564e+06	2.38048e+06	2.37219e+06	2.4255e+06	2.36229e+06	2.34742e+06
P12724	RNASE3	Eosinophil cationic protein	53263.2	31198.6	45768.4	36541.5	38099.2	39916.8	47392	64285.8	27280.5	31181.2	42286.6	52368.7	34785.1	42861.6	48007.1
P12814	ACTN1	Alpha-actinin-1	8238.48	NaN	13154.8	9058.12	880.371	2388.73	12409.2	2703.56	3627.48	4200.71	6689.11	11891.7	9090.36	5024.95	3250.16
P12830	CDH1	Cadherin-1	265380	196688	244191	244212	238193	243277	222695	249984	207016	219760	211518	236667	249135	210193	247193
P13497	BMP1	Bone morphogenetic protein 1	21170.7	22745.3	27789.6	26741.5	21681.3	18120.5	30911.8	28667.5	29268.8	25861.8	23691	26805.2	31194.4	29344	25749.3
P13639	EEF2	Elongation factor 2	1960.71	NaN	6689.54	55.1277	NaN	3411.57	2333.5	NaN	3859.34	1340.91	3333.63	3332.41	NaN	5856.6	1196.58
P13645	KRT10	Keratin, type I cytoskeletal 10	2.04073e+06	1.15207e+06	517475	950316	884306	1.35248e+06	730122	1.09934e+06	394591	1.11898e+06	883723	723921	445761	706148	255998
P13646	KRT13	Keratin, type I cytoskeletal 13	NaN	77410.6	NaN	NaN	NaN	NaN	NaN	NaN	NaN	NaN	NaN	NaN	NaN	NaN	NaN
P13647	KRT5	Keratin, type II cytoskeletal 5	212876	119336	65928	99885	62900.9	111561	77174.6	105057	35864.6	109129	72899.1	96992.8	48121.6	96021.9	7929.29
P13667	PDIA4	Protein disulfide-isomerase A4	NaN	NaN	NaN	8500.89	17149.2	13589.3	9935.54	12186.8	NaN	3481.76	NaN	NaN	NaN	9598.47	7347.11
P13671	C6	Complement component C6	9567025	9637987	9548667	9603050	9867016	9477752	10153012	9315536	10022935	9713023	9578620	9902270	9765956	9352390	9509324
P13693	TPT1	Translationally-controlled tumor protein	50140	80606.8	54742.2	57789.7	83493.4	68340.3	72345.6	81962.3	50930.5	68048	62454.1	60828.6	60383.6	58552	54907.9
P13796	LCP1	Plastin-2	2.58938e+06	2.51487e+06	2.73903e+06	2.58193e+06	2612691	2551588	2.67936e+06	2.61302e+06	2493854	2.59873e+06	2.55124e+06	2.59964e+06	2540166	2360073	2.37974e+06
P13929	ENO3	Beta-enolase	20058.3	NaN	32182	12892.9	NaN	NaN	34549.5	35898.6	28358.1	19767.9	NaN	19342.7	39951.7	21535.6	13021.1
P14151	SELL	L-selectin	167687	229364	169364	204082	164277	174895	188682	184789	201736	173069	187428	179199	188567	194651	176628
P14209	CD99	CD99 antigen	27651.6	35113.2	42263.3	47659.2	34523.6	52210.2	41661.2	32113	39146.2	47112.3	38863.6	36440.5	56147.4	45717.8	51495
P14314	PRKCSH	Glucosidase 2 subunit beta	11854.2	25163	NaN	20455.1	3977.76	13436.3	10943.3	8303.38	13527.8	NaN	20475.6	22679.8	15142.6	17991.9	12420
P14543	NID1	Nidogen-1	44829.8	58156.6	43585.5	54253	51189.7	51897.3	44780.4	52580.7	52101	54976.3	55770.9	50335.4	56316.1	54210.6	59153.9
P14618	PKM	Pyruvate kinase PKM	170694	148086	159513	155312	142073	156827	167515	162707	180594	133739	158404	138428	168428	137490	142725
P14625	HSP90B1	Endoplasmin	150750	149422	142423	141769	146137	134490	130721	126391	144964	123860	143959	148175	137230	122546	129275
P14780	MMP9	Matrix metalloproteinase-9	14869.5	31808	19172.3	20465.5	12509.6	25206.1	30229.2	17495.9	23393.7	14293.3	21208	16391.9	17928.1	22331.4	19364.2
P15153	RAC2	Ras-related C3 botulinum toxin substrate 2	30701.9	NaN	30807.1	NaN	18743.8	25928.8	30796	20065.2	28998.3	24461.1	15349.1	28465.9	27593.4	23287.6	29610.7
P15169	CPN1	Carboxypeptidase N catalytic chain	456828	445540	475627	449261	482037	484154	528681	549464	531985	499217	477739	489453	545450	501199	491180
P15291	B4GALT1	Beta-1,4-galactosyltransferase 1	83718.1	79812.3	71038.9	56730.3	60695.7	73946.7	66164.2	73906.8	56476.1	69666.2	56199.5	67551	60848.1	74059.1	83142.8
P15311	EZR	Ezrin	23918.2	28693	17974	18489.5	24148.9	19436	31527.5	25988.5	17405.9	26363.4	21363.9	24055.9	22161.3	20313.5	25284.6
P15814	IGLL1	Immunoglobulin lambda-like polypeptide 1	311615	318157	280556	367187	261797	336210	344426	232699	277483	316505	331158	330255	341915	336255	242616
P15907	ST6GAL1	Beta-galactoside alpha-2,6-sialyltransferase 1	86921.4	80804.9	96771.6	86170.8	101692	71691.4	117287	100705	88970.1	90892.7	89656.3	111190	101104	92563.7	86239.7
P15924	DSP	Desmoplakin	21986.5	12907.6	11825.7	11813.9	2484.36	12564.4	11264.4	NaN	NaN	NaN	9789.46	NaN	NaN	9214.83	NaN
P16035	TIMP2	Metalloproteinase inhibitor 2	171840	141069	176597	195393	183104	208705	191190	198172	232756	221723	197413	204302	174871	218832	203606
P16401	H1-5	Histone H1.5	74094.5	35481.2	39946.9	32107.2	43233.1	61248.4	61236.9	82849.4	53008.5	45629.6	63922.3	70922.3	55294.3	64226.3	76374.9
P17858	PFKL	ATP-dependent 6-phosphofructokinase, liver type	2122	NaN	3917.28	3658.37	NaN	NaN	3798.69	2951.66	NaN	9467.76	5486.03	6917.6	NaN	5134.81	3605.38
P17931	LGALS3	Galectin-3	63412.3	67997.2	73630.1	79220.3	54134	60404.8	63365.9	57043.2	52690.5	49313.8	64538.4	59885	40520.5	65735.3	58165.6
P17936	IGFBP3	Insulin-like growth factor-binding protein 3	5360818	4209619	5.42954e+06	5.26545e+06	5.77067e+06	5889518	5854682	6.00724e+06	5.31673e+06	5.61862e+06	5.78734e+06	5948193	6.18353e+06	5914168	5.45944e+06
P18065	IGFBP2	Insulin-like growth factor-binding protein 2	257497	210024	254732	251201	263918	280815	275378	279348	227906	230857	246713	266204	275097	269033	273033
P18085	ARF4	ADP-ribosylation factor 4	30928.7	NaN	14764.7	31571.6	13362.6	10224.6	8093.51	NaN	14249.2	18532.2	8068.8	10189.4	7706.21	NaN	7946.98
P18206	VCL	Vinculin	193571	209566	199242	200692	196512	214998	200791	208764	187442	196682	184879	186240	191852	199092	176604
[truncated: 432 more rows]

## Sheet: Seer
PG.ProteinGroups	PG.Genes	PG.ProteinDescriptions	[1] NPs_mixA_1.raw.PG.Quantity	[2] NPs_mixA_2.raw.PG.Quantity	[3] NPs_mixA_3.raw.PG.Quantity	[4] NPs_mixA_4.raw.PG.Quantity	[5] NPs_mixA_5.raw.PG.Quantity	[6] NPs_mixA_6.raw.PG.Quantity	[7] NPs_mixA_7.raw.PG.Quantity	[8] NPs_mixA_8.raw.PG.Quantity	[9] NPs_mixA_9.raw.PG.Quantity	[10] NPs_mixA_10.raw.PG.Quantity	[11] NPs_mixA_11.raw.PG.Quantity	[12] NPs_mixA_12.raw.PG.Quantity	[13] NPs_mixA_13.raw.PG.Quantity	[14] NPs_mixA_14.raw.PG.Quantity	[15] NPs_mixA_15.raw.PG.Quantity	[16] NPs_mixA_16.raw.PG.Quantity	[17] NPs_mixA_17.raw.PG.Quantity	[18] NPs_mixA_18.raw.PG.Quantity	[19] NPs_mixA_19.raw.PG.Quantity	[20] NPs_mixA_20.raw.PG.Quantity	[21] NPs_mixB_1.raw.PG.Quantity	[22] NPs_mixB_2.raw.PG.Quantity	[23] NPs_mixB_3.raw.PG.Quantity	[24] NPs_mixB_4.raw.PG.Quantity	[25] NPs_mixB_5.raw.PG.Quantity	[26] NPs_mixB_6.raw.PG.Quantity	[27] NPs_mixB_7.raw.PG.Quantity	[28] NPs_mixB_8.raw.PG.Quantity	[29] NPs_mixB_9.raw.PG.Quantity	[30] NPs_mixB_10.raw.PG.Quantity	[31] NPs_mixB_11.raw.PG.Quantity	[32] NPs_mixB_12.raw.PG.Quantity	[33] NPs_mixB_13.raw.PG.Quantity	[34] NPs_mixB_14.raw.PG.Quantity	[35] NPs_mixB_15.raw.PG.Quantity	[36] NPs_mixB_16.raw.PG.Quantity	[37] NPs_mixB_17.raw.PG.Quantity	[38] NPs_mixB_18.raw.PG.Quantity	[39] NPs_mixB_19.raw.PG.Quantity	[40] NPs_mixB_20.raw.PG.Quantity					1	Spike1
[truncated: 2,353 more rows]

[truncated: 1 more sheets: Seer_final]
