# Supplementary material for: Impact of Sample Preparation Strategies on the Quantitative Accuracy of Low-Abundance Serum Proteins in Shotgun Proteomics
Source: J Proteome Res. 2025 Aug 26;24(9):4792–803. doi: 10.1021/acs.jproteome.5c00572 (PMC12418494; doi:10.1021/acs.jproteome.5c00572)
Supplement: Supplementary file 3 [file pr5c00572_si_003.xlsx]

## Sheet: IGD
PG.ProteinGroups	PG.Genes	PG.ProteinDescriptions	EG.PrecursorId	[1] In_gel_digestion_control1.raw.EG.TotalQuantity (Settings)	[2] In_gel_digestion_control2.raw.EG.TotalQuantity (Settings)	[3] In_gel_digestion_control3.raw.EG.TotalQuantity (Settings)	[4] In_gel_digestion_Spike1_1.raw.EG.TotalQuantity (Settings)	[5] In_gel_digestion_Spike1_2.raw.EG.TotalQuantity (Settings)	[6] In_gel_digestion_Spike1_3.raw.EG.TotalQuantity (Settings)	[7] In_gel_digestion_Spike2_1.raw.EG.TotalQuantity (Settings)	[8] In_gel_digestion_Spike2_2_20241217120821.raw.EG.TotalQuantity (Settings)	[9] In_gel_digestion_Spike2_3.raw.EG.TotalQuantity (Settings)	[10] In_gel_digestion_Spike3_1.raw.EG.TotalQuantity (Settings)	[11] In_gel_digestion_Spike3_2.raw.EG.TotalQuantity (Settings)	[12] In_gel_digestion_Spike3_3.raw.EG.TotalQuantity (Settings)	[13] In_gel_digestion_Spike4-1.raw.EG.TotalQuantity (Settings)	[14] In_gel_digestion_Spike4-2.raw.EG.TotalQuantity (Settings)	[15] In_gel_digestion_Spike4-3.raw.EG.TotalQuantity (Settings)
A0A075B6H7	IGKV3-7	Probable non-functional immunoglobulin kappa variable 3-7	_ASQSVSSSYLTWYQQKPGQAPR_.3	196558	273047	198425	230495	252801	200103	139592	250550	192845	199421	230887	271051	238932	213863	294773
A0A075B6H7	IGKV3-7	Probable non-functional immunoglobulin kappa variable 3-7	_ASQSVSSSYLTWYQQKPGQAPR_.4	0	0	Filtered	0	0	0	Filtered	0	Filtered	0	0	0	0	0	0
A0A075B6H7	IGKV3-7	Probable non-functional immunoglobulin kappa variable 3-7	_VTLSC[Carbamidomethyl (C)]RASQSVSSSYLTWYQQKPGQAPR_.4	0	0	0	0	0	0	0	0	0	0	0	0	0	0	0
A0A075B6H9	IGLV4-69	Immunoglobulin lambda variable 4-69	_LTC[Carbamidomethyl (C)]TLSSGHSSYAIAWHQQQPEK_.4	266175	254321	298870	354201	306569	297180	234816	341657	341353	316485	337295	365686	323704	293490	352726
A0A075B6H9	IGLV4-69	Immunoglobulin lambda variable 4-69	_LTC[Carbamidomethyl (C)]TLSSGHSSYAIAWHQQQPEK_.3	55986.6	35344.1	28276.2	26313.4	38750.7	17173.6	22635.8	24162.5	19549.3	34127.3	51931.8	39815.7	56709.3	39898.7	19120.2
A0A075B6I0	IGLV8-61	Immunoglobulin lambda variable 8-61	_FSGSILGNK_.2	2.99825e+06	2954155	3.22217e+06	3.06668e+06	2.9292e+06	2949838	2.80046e+06	2.80196e+06	2.96412e+06	2945990	2.64121e+06	3027483	3.03448e+06	2.86698e+06	3.10714e+06
A0A075B6I0	IGLV8-61	Immunoglobulin lambda variable 8-61	_FSGSILGNK_.1	201077	74111.8	129217	74715.1	109292	84187.6	111510	61935.1	66555.2	81334.6	117065	70672.6	82522	54323.5	90073.6
A0A075B6I0	IGLV8-61	Immunoglobulin lambda variable 8-61	_TLIYSTNTR_.2	597484	557641	591679	628304	535585	556668	546392	526499	531166	560377	582876	600532	597114	460709	563654
A0A075B6I9	IGLV7-46	Immunoglobulin lambda variable 7-46	_TLIYDTSNK_.2	247262	266786	167419	230007	223309	266442	226487	208055	221909	215148	208858	228620	246615	215688	291912
A0A075B6I9	IGLV7-46	Immunoglobulin lambda variable 7-46	_TLIYDTSNK_.1	3788.45	0	0	4160.56	5133.23	0	0	0	0	0	2709.2	0	0	0	9285.71
A0A075B6J1	IGLV5-37	Immunoglobulin lambda variable 5-37	_YLLYYYSDSDKGQGSGVPSR_.3	10004.6	Filtered	5039.25	20405.7	Filtered	0	7019.87	Filtered	Filtered	Filtered	5372.08	10435.6	5494.89	6074.6	Filtered
A0A075B6J9	IGLV2-18	Immunoglobulin lambda variable 2-18	_VSWYQQPPGTAPK_.2	672689	778941	606463	595027	703715	659696	561532	560073	640757	652206	662605	531134	619414	626890	764816
A0A075B6J9	IGLV2-18	Immunoglobulin lambda variable 2-18	_LMIYEVSNRPSGVPDR_.3	217587	218418	113932	177718	130462	78582	68640.6	172510	129670	129987	135082	117115	152833	159364	145517
A0A075B6J9	IGLV2-18	Immunoglobulin lambda variable 2-18	_LM[Oxidation (M)]IYEVSNRPSGVPDR_.3	Filtered	33326.1	39689.4	36021.2	31119.6	5509.27	16375.7	30280.6	Filtered	47604.1	5185.4	Filtered	Filtered	37719	Filtered
A0A075B6J9	IGLV2-18	Immunoglobulin lambda variable 2-18	_LMIYEVSNRPSGVPDR_.2	0	0	0	Filtered	Filtered	0	11117.3	0	Filtered	0	0	0	10004.6	0	Filtered
A0A075B6K4	IGLV3-10	Immunoglobulin lambda variable 3-10	_SGQAPVLVIYEDSK_.2	567619	448090	458540	529172	557448	543519	686943	555498	560479	486813	623939	474700	547614	559217	470072
A0A075B6K4	IGLV3-10	Immunoglobulin lambda variable 3-10	_SGQAPVLVIYEDSK_.3	27265.2	33886.7	33012.3	16173.3	20336.5	30082.3	34556.9	28526	30491.5	37655.3	32015.2	33280.4	26402	36894.8	18340.6
A0A075B6K4	IGLV3-10	Immunoglobulin lambda variable 3-10	_RPSGIPER_.2	95262.4	90295.7	90270.7	96172	78493	79262.7	99796.1	59771.7	103237	80599.5	64300.4	44495.6	69585.5	52989.9	80435.1
A0A075B6K4	IGLV3-10	Immunoglobulin lambda variable 3-10	_KYAYWYQQK_.2	73545.8	83521.3	61486.5	32689.5	78797.9	93902.7	61823.4	87319.8	49964.7	66473.2	57910.2	94942.2	67712.9	70244.9	74696.7
A0A075B6K4	IGLV3-10	Immunoglobulin lambda variable 3-10	_YAYWYQQK_.2	314844	308901	263667	353233	342898	315782	263157	219065	301625	206852	257545	287431	178901	281978	297068
A0A075B6K4	IGLV3-10	Immunoglobulin lambda variable 3-10	_YAYWYQQK_.1	0	9830.01	0	29676.9	0	0	58110.6	24709.7	28526.5	45217.8	0	Filtered	12749.3	39310.2	22297.3
A0A075B6K5	IGLV3-9	Immunoglobulin lambda variable 3-9	_FSGSNSGNTATLTISR_.2	8053457	8523263	8414469	8316439	9260127	8662433	8442374	7.44758e+06	8.1932e+06	8.262e+06	9065634	9652306	8567817	9680806	8592538
A0A075B6K5	IGLV3-9	Immunoglobulin lambda variable 3-9	_FSGSNSGNTATLTISR_.3	107834	39901.1	142448	130082	149685	62013	155446	68727.8	82985	161581	154486	147998	167609	92072.9	87510
A0A075B6K5	IGLV3-9	Immunoglobulin lambda variable 3-9	_DSNRPSGIPER_.3	194226	208081	189935	164501	153926	230850	205446	240895	172799	162371	224245	226419	229264	123461	222635
A0A075B6K5	IGLV3-9	Immunoglobulin lambda variable 3-9	_NVHWYQQKPGQAPVLVIYR_.4	128943	140549	119046	104284	142097	104838	113471	105539	75717.8	26594.6	127508	142611	122230	128357	33784.9
A0A075B6K5	IGLV3-9	Immunoglobulin lambda variable 3-9	_NVHWYQQKPGQAPVLVIYR_.3	40121.6	31181.2	30565.2	34908.5	55155.2	42139.1	40390.5	60664.2	4705.97	44353.9	31905.3	50600.4	27920.7	18106.1	32833.5
A0A075B6K5	IGLV3-9	Immunoglobulin lambda variable 3-9	_ITC[Carbamidomethyl (C)]GGNNIGSK_.2	14785.4	26099.5	21724	18404.6	16284.3	12426.8	11569.1	8828.74	6108.04	14585.5	9753.6	11153.7	13675.3	15573.1	12988.7
A0A075B6P5;P01615	IGKV2-28;IGKV2D-28	Immunoglobulin kappa variable 2-28;Immunoglobulin kappa variable 2D-28	_SSQSLLHSNGYNYLDWYLQKPGQSPQLLIYLGSNR_.4	21253.5	15897.9	16369.9	2681.49	10820.3	Filtered	Filtered	Filtered	Filtered	7641.15	Filtered	6072.49	Filtered	Filtered	Filtered
A0A075B6Q5	IGHV3-64	Immunoglobulin heavy variable 3-64	_NTLYLQM[Oxidation (M)]GSLR_.2	127611	261544	208134	184888	220577	267088	247657	176505	250576	279321	240284	322709	229350	347175	Filtered
A0A075B6Q5	IGHV3-64	Immunoglobulin heavy variable 3-64	_NTLYLQMGSLR_.2	132976	129782	184081	196501	150462	129238	200442	169720	207230	132731	377827	107328	188580	328857	208813
A0A075B6Q5	IGHV3-64	Immunoglobulin heavy variable 3-64	_LSC[Carbamidomethyl (C)]AASGFTFSSYAMHWVR_.3	75871.4	73800.4	124147	68693.9	108837	74087.2	69938.6	24865.3	62642.7	97737.1	82388.1	149051	89220.6	84471.1	68617.7
A0A075B6Q5	IGHV3-64	Immunoglobulin heavy variable 3-64	_AEDM[Oxidation (M)]AVYYC[Carbamidomethyl (C)]AR_.2	50483.5	8431.31	45559.5	42626.3	32556.3	34917.7	33659.6	40312.7	41063.6	377.627	27789.3	54083.7	29616.1	32489.9	58558.6
A0A075B6Q5	IGHV3-64	Immunoglobulin heavy variable 3-64	_AEDMAVYYC[Carbamidomethyl (C)]AR_.2	58981.8	19469.4	68239	35063.5	57155.8	34726.1	8138.02	16933.5	46863.5	31299.9	11290.2	8265	41908.1	57645.3	0
A0A075B6R2	IGHV4-4	Immunoglobulin heavy variable 4-4	_GLEWIGEIYHSGSTNYNPSLK_.3	288279	177517	269711	294554	256226	213159	232886	226787	245698	173020	236496	183401	214815	178390	241702
A0A075B6R2	IGHV4-4	Immunoglobulin heavy variable 4-4	_VTISVDK_.1	133990	98170.6	67724.5	72354.3	78867.6	113772	100245	82442.2	32508.3	85639.6	69592.5	83987.8	66883	73220.2	49318.7
A0A075B6R9;A0A0C4DH68	IGKV2D-24;IGKV2-24	Probable non-functional immunoglobulin kappa variable 2D-24;Immunoglobulin kappa variable 2-24	_FSGSGAGTDFTLK_.2	4690363	4740525	4587456	4810183	3518348	4.91063e+06	4.32348e+06	4577585	4420844	4.18201e+06	4.69803e+06	4.85492e+06	4.32367e+06	4995679	4700604
A0A075B6R9;A0A0C4DH68	IGKV2D-24;IGKV2-24	Probable non-functional immunoglobulin kappa variable 2D-24;Immunoglobulin kappa variable 2-24	_FSGVPDR_.1	299040	189418	205548	168728	218664	271179	217785	175296	144548	145359	186959	158951	127574	115875	229330
A0A075B6R9;A0A0C4DH68	IGKV2D-24;IGKV2-24	Probable non-functional immunoglobulin kappa variable 2D-24;Immunoglobulin kappa variable 2-24	_SSQSLVHSDGNTYLSWLQQRPGQPPR_.4	211828	231395	261528	235157	241208	229021	249800	124580	199266	216321	133977	380899	164140	305413	187027
A0A075B6R9;A0A0C4DH68	IGKV2D-24;IGKV2-24	Probable non-functional immunoglobulin kappa variable 2D-24;Immunoglobulin kappa variable 2-24	_SSQSLVHSDGNTYLSWLQQRPGQPPR_.3	34204.8	15606.9	14504.3	0	0	0	8214.5	3844.45	10215.3	12515.2	6244.84	33593	78.6172	17862.4	17774.9
A0A075B6S5	IGKV1-27	Immunoglobulin kappa variable 1-27	_ASQGISNYLAWYQQKPGK_.3	487249	485356	489340	591664	539998	459772	465645	342227	494773	275028	463217	542180	1477.1	634071	463428
A0A075B6S5	IGKV1-27	Immunoglobulin kappa variable 1-27	_ASQGISNYLAWYQQKPGK_.2	87933.9	7961.48	5043.16	17399.2	10704	21240.9	8166.13	9754.06	0	0	0	6912.5	19212.4	6081.82	15456.9
A0A075B6S5	IGKV1-27	Immunoglobulin kappa variable 1-27	_FSGSGSGTDFTLTISSLQPEDVATYYC[Carbamidomethyl (C)]QK_.3	63333.5	166649	100466	86174.8	66875.2	Filtered	8443.27	50454.5	20673.7	83334.8	0	183524	17206.7	Filtered	26780.6
A0A075B6S6	IGKV2D-30	Immunoglobulin kappa variable 2D-30	_FSGSGSGTDFTLK_.2	26499512	28179358	27011742	25594028	26190030	25693978	25451828	25430912	26504712	24666328	27242138	27282568	20466554	28948082	25215888
A0A075B6S6	IGKV2D-30	Immunoglobulin kappa variable 2D-30	_SSQSLVYSDGNTYLNWFQQRPGQSPR_.3	117631	111537	119623	74817.3	118808	61252.6	52602.1	34944.2	65977.8	117002	72262.3	169915	67232.5	71200.7	69132.6
A0A075B6S6	IGKV2D-30	Immunoglobulin kappa variable 2D-30	_VSNWDSGVPDR_.2	38367.2	34581.5	24345.1	24930.8	34021.6	41064.5	30261.5	39452.1	31713.6	30067.4	31581	42674.1	28574.3	34723.8	48486.2
A0A075B6S9;P0DSN7	IGKV1-37;IGKV1D-37	Probable non-functional immunoglobulinn kappa variable 1-37;Probable non-functional immunoglobulinn kappa variable 1D-37	_LLIYSASNLQSGVPSR_.2	88606	92155.7	96189.8	85654.3	89941	94345.9	121209	103128	108554	81981.6	113184	106326	91490.5	94909.3	115620
A0A075B6S9;P0DSN7	IGKV1-37;IGKV1D-37	Probable non-functional immunoglobulinn kappa variable 1-37;Probable non-functional immunoglobulinn kappa variable 1D-37	_LLIYSASNLQSGVPSR_.3	0	109697	128500	112930	15120.3	122867	92610	122471	139984	137216	1549.61	0	85654.2	22618	63980.5
A0A087WSX0	IGLV5-45	Immunoglobulin lambda variable 5-45	_IYWYQQKPGSPPQYLLR_.3	167115	222334	180185	230443	205330	227280	163711	233605	218131	205341	233789	277388	181766	254469	198526
A0A087WSX0	IGLV5-45	Immunoglobulin lambda variable 5-45	_IYWYQQKPGSPPQYLLR_.2	0	0	0	0	0	0	0	0	0	0	0	0	0	0	0
A0A087WSY6	IGKV3D-15	Immunoglobulin kappa variable 3D-15	_LLIYGASIR_.2	1.10797e+06	1196672	845795	1412470	1.22274e+06	1.25321e+06	1.32089e+06	1.1473e+06	1368700	1051034	1.1545e+06	1216208	1.42777e+06	1.44935e+06	1.18502e+06
A0A087WSZ0	IGKV1D-8	Immunoglobulin kappa variable 1D-8	_APELLIYAASTLQSGVPSR_.3	67584.3	57540.4	77283.5	62363.9	91697.6	80032.4	75712.3	51270.3	86353.2	79475.5	93818.9	66965.4	67422.8	75520.6	91916.4
A0A087WSZ0	IGKV1D-8	Immunoglobulin kappa variable 1D-8	_APELLIYAASTLQSGVPSR_.2	24114.1	16218.1	18882.6	30732.6	39521.3	19351.3	14099.9	13546	11911.7	29299.5	34444	26962.7	19396.9	22293.8	14529.8
A0A087WSZ0	IGKV1D-8	Immunoglobulin kappa variable 1D-8	_VTISC[Carbamidomethyl (C)]RMSQGISSYLAWYQQKPGK_.4	0	7421.27	12199.8	608.008	8452.8	14967.7	6561.38	9880.03	9368.25	7681.95	0	5140.72	33840.8	46108.5	8953.44
A0A087WSZ0	IGKV1D-8	Immunoglobulin kappa variable 1D-8	_VTISC[Carbamidomethyl (C)]RM[Oxidation (M)]SQGISSYLAWYQQKPGK_.4	70254.3	0	75915.5	53361.7	239139	62833.3	122265	131938	0	27979.7	15184.6	0	11656.7	99641.8	102936
A0A087WSZ0	IGKV1D-8	Immunoglobulin kappa variable 1D-8	_MSQGISSYLAWYQQKPGK_.3	0	0	0	22041.6	0	5493.6	0	6413.57	0	0	16287.2	16712	32139.2	17496.2	156.426
A0A087WW87;P01614	IGKV2-40;IGKV2D-40	Immunoglobulin kappa variable 2-40;Immunoglobulin kappa variable 2D-40	_VEAEDVGVYYC[Carbamidomethyl (C)]MQR_.2	309889	358577	380928	415606	400985	333889	301663	253729	459556	405678	350787	388566	391218	370590	321261
A0A087WW87;P01614	IGKV2-40;IGKV2D-40	Immunoglobulin kappa variable 2-40;Immunoglobulin kappa variable 2D-40	_VEAEDVGVYYC[Carbamidomethyl (C)]MQR_.3	Filtered	26818.8	52941.6	55829.2	6006.82	19658.4	38397.2	16026.2	50054.4	Filtered	Filtered	23859.5	20270.7	37546.5	Filtered
A0A0A0MRZ8	IGKV3D-11	Immunoglobulin kappa variable 3D-11	_FSGSGPGTDFTLTISSLEPEDFAVYYC[Carbamidomethyl (C)]QQR_.3	0	0	0	0	0	0	0	0	0	0	Filtered	827.31	0	0	Filtered
A0A0A0MS14	IGHV1-45	Immunoglobulin heavy variable 1-45	_SEDTAMYYC[Carbamidomethyl (C)]AR_.2	322263	350759	317122	4005.7	308197	336898	262150	4040.87	290192	264605	312047	280806	9832.6	9386.2	265858
A0A0A0MS14	IGHV1-45	Immunoglobulin heavy variable 1-45	_SMSTAYMELSSLR_.2	63774.9	66212.4	64889.7	62322.4	57212.7	103345	95373.2	44579.7	72546.1	78023.1	65883.4	62203.7	59471.3	39926.5	11748.4
A0A0A0MS14	IGHV1-45	Immunoglobulin heavy variable 1-45	_DRSM[Oxidation (M)]STAYMELSSLR_.3	0	8516.16	0	15841.5	8419.8	3296.55	0	9133.59	5682.93	5158.65	6236.78	0	0	9122.19	6101.36
A0A0A0MS15	IGHV3-49	Immunoglobulin heavy variable 3-49	_AYGGTTEYAASVK_.2	244678	293209	229210	277173	237012	253766	283047	284038	214400	214854	280920	212444	277545	286839	281097
A0A0A0MS15	IGHV3-49	Immunoglobulin heavy variable 3-49	_GLEWVGFIR_.2	1.78087e+06	1.46161e+06	718503	1502054	1.64541e+06	1.37229e+06	2120257	1.87548e+06	1.57621e+06	1.11568e+06	1.9332e+06	1.30973e+06	2.00313e+06	1.47437e+06	2.03388e+06
A0A0A0MS15	IGHV3-49	Immunoglobulin heavy variable 3-49	_GLEWVGFIR_.1	104168	15956.5	Filtered	0	59288.3	52139.7	7619.28	20722.1	2619.16	21314.7	42416.6	18439.4	15890.4	0	4946.91
A0A0A0MS15	IGHV3-49	Immunoglobulin heavy variable 3-49	_LSC[Carbamidomethyl (C)]TASGFTFGDYAMSWVR_.2	20022.7	36196.6	27924.5	22337.8	26808.9	Filtered	Filtered	21649.4	6518.1	26721.6	7533.15	18758.1	Filtered	7242.11	11503.5
A0A0A0MS15	IGHV3-49	Immunoglobulin heavy variable 3-49	_LSC[Carbamidomethyl (C)]TASGFTFGDYAMSWVR_.3	4385.49	9472.98	5398.9	0	6721.24	Filtered	Filtered	5955.55	4594.3	6403.4	3516.06	13311	Filtered	Filtered	Filtered
A0A0A0MT36	IGKV6D-21	Immunoglobulin kappa variable 6D-21	_YASQSISGVPSR_.2	331787	305890	255826	312269	370932	328709	301679	340856	313760	364607	341657	346651	355541	350742	328550
A0A0A0MT36	IGKV6D-21	Immunoglobulin kappa variable 6D-21	_ASQSIGSSLHWYQQKPDQSPK_.4	148463	99106.3	153967	145304	158893	142020	93966.7	135178	138881	128500	134442	154462	118261	168351	127869
A0A0A0MT36	IGKV6D-21	Immunoglobulin kappa variable 6D-21	_ASQSIGSSLHWYQQKPDQSPK_.3	94384.9	76053.2	59908.4	69380.3	61857	69123.3	59936.4	66619.8	64217	78465	79819	68225	80299.9	72319.6	64129.3
A0A0A0MT89	IGKJ1	Immunoglobulin kappa joining 1	_WTFGQGTK_.2	604172	569591	565816	591134	606114	547774	557549	600725	614358	543532	597009	528351	598041	485535	646435
A0A0A0MT89	IGKJ1	Immunoglobulin kappa joining 1	_WTFGQGTK_.1	16730.4	8536.34	8058.04	0	7062.25	10968.1	13535.9	0	7379.79	4276.89	11040.5	3670.46	6128.06	8083.93	12132.5
A0A0B4J1U3	IGLV1-36	Immunoglobulin lambda variable 1-36	_LLIYYDDLLPSGVSDR_.2	73125.1	116118	85574.2	131866	115992	148572	144401	118357	146201	88847	139269	133832	139735	89863.5	149282
A0A0B4J1U7	IGHV6-1	Immunoglobulin heavy variable 6-1	_GLEWLGR_.2	3.93698e+06	4.12534e+06	3.49997e+06	4212177	4198176	4.25875e+06	4.32353e+06	4436395	4049336	3978346	3138612	3.30475e+06	4.18093e+06	3.70448e+06	4.29624e+06
A0A0B4J1U7	IGHV6-1	Immunoglobulin heavy variable 6-1	_GLEWLGR_.1	433488	274293	145541	189522	182784	306790	233110	283095	106371	189392	161536	131789	138152	121355	194873
A0A0B4J1U7	IGHV6-1	Immunoglobulin heavy variable 6-1	_WYNDYAVSVK_.2	182356	146466	151934	174443	159213	202119	177484	211627	167741	152901	113967	163653	174145	185068	208921
A0A0B4J1U7	IGHV6-1	Immunoglobulin heavy variable 6-1	_ITINPDTSK_.2	1.15325e+06	866137	999430	1.03416e+06	1.04237e+06	1.09758e+06	1.14141e+06	942199	1.07307e+06	1.23055e+06	986828	1.02507e+06	1.03857e+06	966453	1.02909e+06
A0A0B4J1U7	IGHV6-1	Immunoglobulin heavy variable 6-1	_ITINPDTSK_.1	15584.2	0	5466.05	0	5547.17	5131.98	2074.71	0	1657.29	2036.06	1618.77	0	0	0	2866.12
A0A0B4J1U7	IGHV6-1	Immunoglobulin heavy variable 6-1	_NQFSLQLNSVTPEDTAVYYC[Carbamidomethyl (C)]AR_.3	2190.72	85929.9	2291.54	25391.6	14624.8	Filtered	Filtered	Filtered	13281.5	36509	0	59784.7	0	7068.67	7036.48
A0A0B4J1V0	IGHV3-15	Immunoglobulin heavy variable 3-15	_TDGGTTDYAAPVK_.2	644420	643687	594173	604521	638221	579267	619880	493252	642475	587778	590117	591147	595804	556192	581222
A0A0B4J1V0	IGHV3-15	Immunoglobulin heavy variable 3-15	_SKTDGGTTDYAAPVK_.3	89238.1	126818	83358.8	155023	113539	85797.7	133488	90226.7	94378.4	116955	72534.8	103203	86706.7	113825	90998.4
A0A0B4J1V0	IGHV3-15	Immunoglobulin heavy variable 3-15	_SKTDGGTTDYAAPVK_.2	30937.9	14568.2	27935.3	20728.5	16118.2	36584	6025.94	18128.4	8671.89	6444.15	35593.8	Filtered	5535.04	26220.9	14937.3
A0A0B4J1V0	IGHV3-15	Immunoglobulin heavy variable 3-15	_NTLYLQMNSLK_.2	361644	356946	384891	356782	391261	444430	338353	265739	382972	414644	469408	562938	396786	387249	363582
A0A0B4J1V0	IGHV3-15	Immunoglobulin heavy variable 3-15	_NTLYLQM[Oxidation (M)]NSLK_.2	55393.7	31781.2	33121.1	40011.9	50299.7	Filtered	36562.7	Filtered	43368.8	25705.6	69268.2	Filtered	38564.4	38548.1	36524
A0A0B4J1V0	IGHV3-15	Immunoglobulin heavy variable 3-15	_LSC[Carbamidomethyl (C)]AASGFTFSNAWMSWVR_.2	12174.7	19190.6	17288.2	13374	9840.34	Filtered	Filtered	6445.59	4257.38	16240.2	4976.33	9934.65	Filtered	2739.68	0
A0A0B4J1V0	IGHV3-15	Immunoglobulin heavy variable 3-15	_LSC[Carbamidomethyl (C)]AASGFTFSNAWMSWVR_.3	8990.33	10609.8	8452.41	Filtered	10968	Filtered	Filtered	Filtered	2260.22	14864.5	Filtered	9992.79	Filtered	4238.35	7398.39
A0A0B4J1V0	IGHV3-15	Immunoglobulin heavy variable 3-15	_DDSKNTLYLQMNSLK_.3	Filtered	Filtered	Filtered	Filtered	Filtered	Filtered	Filtered	Filtered	Filtered	Filtered	Filtered	36852.5	Filtered	39941.5	13377.3
A0A0B4J1V1	IGHV3-21	Immunoglobulin heavy variable 3-21	_LSC[Carbamidomethyl (C)]AASGFTFSSYSMNWVR_.2	4765.25	28595.6	16124.9	5850.52	25764.3	0	0	0	0	4461.07	6839.23	46162.5	125.535	0	0
A0A0B4J1V1	IGHV3-21	Immunoglobulin heavy variable 3-21	_LSC[Carbamidomethyl (C)]AASGFTFSSYSMNWVR_.3	Filtered	10198.1	19969.5	4801.91	0	Filtered	Filtered	8189.77	0	3229.21	0	8992.86	72.7057	0	Filtered
A0A0B4J1V1	IGHV3-21	Immunoglobulin heavy variable 3-21	_GLEWVSSISSSSSYIYYADSVK_.3	10792.2	20418.1	Filtered	Filtered	Filtered	Filtered	Filtered	Filtered	Filtered	Filtered	Filtered	382.654	Filtered	Filtered	Filtered
A0A0B4J1V2	IGHV2-26	Immunoglobulin heavy variable 2-26	_ALEWLAHIFSNDEK_.3	141301	137898	123848	103830	165823	244274	241014	195336	168511	178283	205888	132281	214519	170172	173701
A0A0B4J1V2	IGHV2-26	Immunoglobulin heavy variable 2-26	_ALEWLAHIFSNDEK_.2	41483.9	15917.2	45494	22523.5	41602.6	83004.9	67039.2	66790.7	26647	44458.9	48754.5	15177	43442.3	51447.6	47592.1
A0A0B4J1V2	IGHV2-26	Immunoglobulin heavy variable 2-26	_ESGPVLVKPTETLTLTC[Carbamidomethyl (C)]TVSGFSLSNAR_.3	7705.74	24525.8	17489	34070.8	16251.3	11284.7	19601.9	32189.1	32788.9	10313.4	17502.3	39352.2	33442.2	40416.5	13650.4
A0A0B4J1V2	IGHV2-26	Immunoglobulin heavy variable 2-26	_MGVSWIR_.2	957861	772466	905954	928968	797612	821989	931747	775287	800688	783897	807210	619110	835656	787475	773238
A0A0B4J1V2	IGHV2-26	Immunoglobulin heavy variable 2-26	_M[Oxidation (M)]GVSWIR_.2	83330.4	Filtered	61138.4	Filtered	Filtered	Filtered	56565.1	71588.4	Filtered	76430.4	Filtered	Filtered	74274.4	Filtered	68276.9
A0A0B4J1V2	IGHV2-26	Immunoglobulin heavy variable 2-26	_SQVVLTMTNMDPVDTATYYC[Carbamidomethyl (C)]AR_.3	33009.4	0	31144.7	31439.3	30270	2786.07	2746.53	10769.3	Filtered	40427.2	16396.7	57265.1	16880.8	16306.5	0
A0A0B4J1V6	IGHV3-73	Immunoglobulin heavy variable 3-73	_GLEWVGR_.2	10098870	12344837	12003828	12211348	11417694	10832545	10778367	11542712	12376530	10110940	10424276	11738878	10132465	12023565	11380834
A0A0B4J1V6	IGHV3-73	Immunoglobulin heavy variable 3-73	_GLEWVGR_.1	1.21787e+06	819945	719406	815587	781837	846664	1564810	678174	650171	1.13696e+06	1.0757e+06	603584	1146336	844642	769751
A0A0B4J1V6	IGHV3-73	Immunoglobulin heavy variable 3-73	_TEDTAVYYC[Carbamidomethyl (C)]TR_.2	337405	396269	368187	407474	365033	382648	334860	305052	390560	325592	374974	432336	410942	428894	382977
A0A0B4J1V6	IGHV3-73	Immunoglobulin heavy variable 3-73	_LSC[Carbamidomethyl (C)]AASGFTFSGSAMHWVR_.3	80920.7	91799.5	68614.8	108107	55211.2	58207.6	105182	67559.2	67545.6	77437.5	75509.1	84571.4	70414.3	73373.3	86138.7
A0A0B4J1V6	IGHV3-73	Immunoglobulin heavy variable 3-73	_LSC[Carbamidomethyl (C)]AASGFTFSGSAM[Oxidation (M)]HWVR_.3	66639.3	61774.6	84289.6	68517.6	71010.4	61054.1	42220.4	62904.3	64052.5	69149.1	60884.8	75292.3	53754.2	78009.9	36348.5
A0A0B4J1V6	IGHV3-73	Immunoglobulin heavy variable 3-73	_ANSYATAYAASVK_.2	87818.2	9115.3	294.344	59267.3	70425.5	81471.7	26776.1	Filtered	30812.7	74252.3	59011.9	61326.2	65911.3	60804.4	61849
A0A0B4J1X5	IGHV3-74	Immunoglobulin heavy variable 3-74	_GLVWVSR_.2	7.26048e+06	7.30641e+06	7187280	7.25337e+06	7.31225e+06	7113290	7229207	7260290	7.72131e+06	7282156	6857721	7.33431e+06	6699800	7.08411e+06	7.34031e+06
A0A0B4J1X5	IGHV3-74	Immunoglobulin heavy variable 3-74	_GLVWVSR_.1	462380	266259	366090	164984	344584	294644	590607	291127	181936	396565	272465	269307	324866	209655	225637
A0A0B4J1X5	IGHV3-74	Immunoglobulin heavy variable 3-74	_INSDGSSTSYADSVK_.2	183674	156801	182224	209899	184439	218445	206835	175224	205191	214726	225283	220570	219140	213197	223058
A0A0B4J1X5	IGHV3-74	Immunoglobulin heavy variable 3-74	_LSC[Carbamidomethyl (C)]AASGFTFSSYWMHWVR_.3	55997.7	66355.6	82348.5	29411.8	17754.1	17878.1	7813.52	7942.03	22906.4	41742	46647.4	94824.5	17804.6	41183.8	9534.17
A0A0B4J1X8	IGHV3-43	Immunoglobulin heavy variable 3-43	_TEDTALYYC[Carbamidomethyl (C)]AK_.2	389319	560086	550120	462615	506038	473338	443756	424189	487541	483116	498339	482884	462473	517705	460369
A0A0B4J1Y8	IGLV9-49	Immunoglobulin lambda variable 9-49	_FSVLGSGLNR_.2	423488	328585	398766	421623	412840	412953	448215	421330	389545	374158	440781	354500	391228	446739	338529
A0A0B4J1Y8	IGLV9-49	Immunoglobulin lambda variable 9-49	_VDWYQQRPGK_.3	134348	136832	166242	149299	138801	156070	159544	178433	169458	121478	129062	172463	152721	173874	139415
A0A0B4J1Y8	IGLV9-49	Immunoglobulin lambda variable 9-49	_VDWYQQRPGK_.2	20482	19155.4	8624.37	11645	12895	19415.9	25495.7	11606.1	3798.56	268.338	11565.3	5818.91	5783.1	9978.99	16087.5
A0A0B4J1Y8	IGLV9-49	Immunoglobulin lambda variable 9-49	_VGTGGIVGSK_.2	167981	170166	141963	146368	184711	148362	162241	147334	142645	173977	160123	178540	164736	168816	122683
A0A0B4J1Y9	IGHV3-72	Immunoglobulin heavy variable 3-72	_ANSYTTEYAASVK_.2	202237	193146	212518	207506	206034	224602	213577	219922	213367	220775	207758	206357	228022	264171	234590
A0A0B4J1Y9	IGHV3-72	Immunoglobulin heavy variable 3-72	_NSLYLQMNSLK_.2	125404	107529	106140	79596.8	135295	119432	115971	59297.5	102200	139606	111387	159960	119685	94358.6	120665
A0A0B4J1Y9	IGHV3-72	Immunoglobulin heavy variable 3-72	_LSC[Carbamidomethyl (C)]AASGFTFSDHYMDWVR_.3	348714	381164	355997	252132	180146	231870	163544	146761	261802	306023	274556	374209	233228	171526	157463
A0A0B4J1Y9	IGHV3-72	Immunoglobulin heavy variable 3-72	_LSC[Carbamidomethyl (C)]AASGFTFSDHYMDWVR_.2	0	0	0	0	0	0	0	0	0	0	4768.53	6721.47	0	0	0
A0A0B4J1Y9	IGHV3-72	Immunoglobulin heavy variable 3-72	_TEDTAVYYC[Carbamidomethyl (C)]AR_.2	455.681	4769.02	4655.53	0	0	8523.78	0	0	17006.3	0	4880.23	0	3911.45	0	0
A0A0B4J2D9;P0DP09	IGKV1D-13;IGKV1-13	Immunoglobulin kappa variable 1D-13;Immunoglobulin kappa variable 1-13	_LLIYDASSLESGVPSR_.2	752759	727947	763313	823779	478179	795166	783790	755687	871619	797411	778029	739580	735339	751636	781435
A0A0B4J2D9;P0DP09	IGKV1D-13;IGKV1-13	Immunoglobulin kappa variable 1D-13;Immunoglobulin kappa variable 1-13	_LLIYDASSLESGVPSR_.3	63068.9	75460.1	59796.6	41882.2	26885.3	38997.6	69423.7	89689.8	82999.4	64199.9	116152	68522.6	58036.5	65360.9	35051.8
A0A0B4J2D9;P0DP09	IGKV1D-13;IGKV1-13	Immunoglobulin kappa variable 1D-13;Immunoglobulin kappa variable 1-13	_ASQGISSALAWYQQKPGK_.3	120459	173287	133867	144960	143775	147281	135773	175049	160716	138639	136599	157315	150031	132200	137862
A0A0B4J2H0	IGHV1-69D	Immunoglobulin heavy variable 1-69D	_VTITADESTSTAYMELSSLR_.2	219630	263866	265385	194636	143483	85042.2	88466.1	72283.6	144627	197776	127933	217048	131414	85567.3	100405
A0A0B4J2H0	IGHV1-69D	Immunoglobulin heavy variable 1-69D	_VTITADESTSTAYMELSSLR_.3	53936.4	63875.3	75288.1	30010.1	30453	29299	11485.9	6890.09	64449.5	79310.4	32639.5	94874.6	43545.2	51397.1	6729.4
A0A0C4DH24	IGKV6-21	Immunoglobulin kappa variable 6-21	_YASQSFSGVPSR_.2	347256	395639	351732	255032	461034	360224	328104	433431	378099	322483	330632	284704	362168	326830	413112
A0A0C4DH25	IGKV3D-20	Immunoglobulin kappa variable 3D-20	_LLIYDASSR_.2	3.29261e+06	3315300	3.6406e+06	3.60807e+06	2.93852e+06	3.35885e+06	3.05996e+06	3.43106e+06	3.51574e+06	3.22561e+06	3.36723e+06	3.66993e+06	3.14224e+06	3854257	3.48775e+06
A0A0C4DH25	IGKV3D-20	Immunoglobulin kappa variable 3D-20	_LLIYDASSR_.1	57657	16364.8	29453.1	8420.72	0	21382	40644.9	23416.7	0	44828.7	15852.9	0	34497.2	7262.64	0
A0A0C4DH29	IGHV1-3	Immunoglobulin heavy variable 1-3	_DTSASTAYMELSSLR_.2	359270	262311	396116	378192	386083	275446	288000	263062	343914	281011	341283	236436	355794	260627	301045
A0A0C4DH29	IGHV1-3	Immunoglobulin heavy variable 1-3	_DTSASTAYMELSSLR_.3	29889.6	26614.1	20347	32441.1	37692	25925	23867	6502.88	33156	24970.1	27290.7	19291.7	21075.5	21357.4	27998.2
A0A0C4DH31	IGHV1-18	Immunoglobulin heavy variable 1-18	_VTMTTDTSTSTAYMELR_.2	1.12663e+06	1.26591e+06	1.25597e+06	965449	1.14414e+06	625218	999516	792334	912217	961784	1.06839e+06	704461	959584	1.05067e+06	1.00274e+06
A0A0C4DH31	IGHV1-18	Immunoglobulin heavy variable 1-18	_VTMTTDTSTSTAYMELR_.3	145473	215055	125466	164777	159071	67703.7	123177	136196	119043	223352	223206	166794	141192	119413	195648
A0A0C4DH31	IGHV1-18	Immunoglobulin heavy variable 1-18	_VTM[Oxidation (M)]TTDTSTSTAYMELR_.2	73721.3	48976.6	38490.6	31211.3	8059.27	45105.2	19655	41971.8	48268.3	37261	49254.9	60029.6	35022.3	32944.6	53729.5
A0A0C4DH31	IGHV1-18	Immunoglobulin heavy variable 1-18	_ASGYTFTSYGISWVR_.2	86636.6	117375	60666.3	56450.5	87594.5	25786.5	35409.3	53072.4	43149.1	95816.3	68200.7	139655	56514.4	32530.7	56081.2
A0A0C4DH32	IGHV3-20	Immunoglobulin heavy variable 3-20	_AEDTALYHC[Carbamidomethyl (C)]AR_.3	184164	203964	188538	174347	196561	195546	212045	231386	208144	192141	255898	255633	224646	229489	145055
A0A0C4DH32	IGHV3-20	Immunoglobulin heavy variable 3-20	_AEDTALYHC[Carbamidomethyl (C)]AR_.2	41631.6	29361.3	24676.7	24113	42046.1	24121.8	24680	37712.7	20679.5	35090.5	29554.3	33564.7	27625.4	25216.1	23945.8
A0A0C4DH33	IGHV1-24	Immunoglobulin heavy variable 1-24	_VTMTEDTSTDTAYMELSSLR_.2	101015	134463	115708	131163	92639.8	63669.4	50064.4	55455.7	61896.8	106561	97289.5	117333	89855.2	62418.1	68920.1
A0A0C4DH33	IGHV1-24	Immunoglobulin heavy variable 1-24	_VTMTEDTSTDTAYMELSSLR_.3	84076.1	119817	58605.2	101416	90123.9	36092.5	44861.7	46575.3	54193.1	99773	86561.2	120754	56296.8	44544.2	57979.5
A0A0C4DH33	IGHV1-24	Immunoglobulin heavy variable 1-24	_GLEWMGGFDPEDGETIYAQK_.2	8691.6	5800.36	1940.97	2430.05	8648.82	Filtered	0	0	3647.13	0	0	21128.3	0	6652.99	3930.45
A0A0C4DH33	IGHV1-24	Immunoglobulin heavy variable 1-24	_VSGYTLTELSMHWVR_.3	104270	105169	125540	114104	161620	83196.1	100262	113608	105510	127578	114981	132988	130539	127463	66272.7
A0A0C4DH33	IGHV1-24	Immunoglobulin heavy variable 1-24	_VSGYTLTELSMHWVR_.2	Filtered	Filtered	Filtered	0	0	Filtered	Filtered	Filtered	Filtered	0	Filtered	0	8730.65	Filtered	Filtered
A0A0C4DH34	IGHV4-28	Immunoglobulin heavy variable 4-28	_VTMSVDTSK_.2	3047639	2933831	2953488	3.05926e+06	3.22249e+06	2.90111e+06	3256535	2.27678e+06	3.17103e+06	3.13613e+06	2.90229e+06	2.89485e+06	2.82876e+06	2.69163e+06	3.18322e+06
A0A0C4DH34	IGHV4-28	Immunoglobulin heavy variable 4-28	_VTM[Oxidation (M)]SVDTSK_.2	83863.3	62174.6	70362.4	72883.8	62575.9	68367.2	54191.4	208325	54972.8	73943.8	75545.5	87019.5	95504.2	105488	98466
A0A0C4DH34	IGHV4-28	Immunoglobulin heavy variable 4-28	_VTMSVDTSK_.1	95425.1	57572	43748.9	54011.2	57394.5	54635.7	38433.5	46999.4	27282.8	28077.2	55999.8	25303.2	34945.1	29671.7	44286
A0A0C4DH34	IGHV4-28	Immunoglobulin heavy variable 4-28	_LSSVTAVDTAVYYC[Carbamidomethyl (C)]AR_.2	453095	284109	430192	433986	498376	440495	594631	273125	701961	306792	465809	429641	535663	488123	473545
A0A0C4DH34	IGHV4-28	Immunoglobulin heavy variable 4-28	_LSSVTAVDTAVYYC[Carbamidomethyl (C)]AR_.3	135478	132565	131660	223194	139813	158454	96036.8	117341	153568	192854	191241	157425	182043	106522	139200
A0A0C4DH34	IGHV4-28	Immunoglobulin heavy variable 4-28	_GLEWIGYIYYSGSTYYNPSLK_.3	Filtered	7951.75	Filtered	Filtered	0	Filtered	Filtered	Filtered	Filtered	685.786	Filtered	3342.16	Filtered	0	Filtered
A0A0C4DH35	IGHV3-35	Probable non-functional immunoglobulin heavy variable 3-35	_AEDTAVYYC[Carbamidomethyl (C)]VR_.2	2.94809e+06	2.79399e+06	2.80916e+06	2737389	2.57749e+06	2670919	2769996	2.69008e+06	2.79505e+06	2.43603e+06	2.09252e+06	2722726	2.47389e+06	2.79863e+06	2.92168e+06
A0A0C4DH35	IGHV3-35	Probable non-functional immunoglobulin heavy variable 3-35	_AEDTAVYYC[Carbamidomethyl (C)]VR_.3	53247.3	27376.4	42962.9	36826.2	49678.8	45227.7	68222.6	40262.7	37297.4	84226	54744.2	56270.5	56333.2	43966.6	38137.7
A0A0C4DH36	IGHV3-38	Probable non-functional immunoglobulin heavy variable 3-38	_NTLYLQMNNLR_.2	789851	750256	708404	819592	786894	841825	846656	626958	727915	772541	741833	801944	774042	799148	823364
A0A0C4DH36	IGHV3-38	Probable non-functional immunoglobulin heavy variable 3-38	_AEGTAVYYC[Carbamidomethyl (C)]AR_.2	230297	274970	261109	242739	231796	266330	268610	249914	284444	246371	266247	228277	261181	273119	222313
A0A0C4DH38	IGHV5-51	Immunoglobulin heavy variable 5-51	_YSPSFQGQVTISADK_.2	4467371	4243686	4.6082e+06	4.18239e+06	4.84015e+06	2674816	2.95703e+06	2.99706e+06	4.02555e+06	4.26009e+06	4.0687e+06	4.39806e+06	3615533	3.81409e+06	3.56341e+06
A0A0C4DH38	IGHV5-51	Immunoglobulin heavy variable 5-51	_ASDTAMYYC[Carbamidomethyl (C)]AR_.2	1.50207e+06	1.92646e+06	1.76654e+06	1.73952e+06	1.78227e+06	1.83906e+06	1.98642e+06	1.40938e+06	1.77321e+06	1.46123e+06	1476628	1.76625e+06	1785778	1.9021e+06	1.63057e+06
A0A0C4DH38	IGHV5-51	Immunoglobulin heavy variable 5-51	_ASDTAM[Oxidation (M)]YYC[Carbamidomethyl (C)]AR_.2	106969	126229	89700.7	119870	114425	102624	126112	111412	103402	95762.7	98709.4	68033.4	89036.9	103316	104789
A0A0C4DH38	IGHV5-51	Immunoglobulin heavy variable 5-51	_GLEWMGIIYPGDSDTR_.2	712688	712223	758890	864327	708214	622933	584643	496485	591742	664719	718108	639773	572540	465644	656682
A0A0C4DH38	IGHV5-51	Immunoglobulin heavy variable 5-51	_GLEWMGIIYPGDSDTR_.3	47577.9	56269.7	56400.6	55929.8	42088.3	38136	40604.1	37820.4	38936.8	49379.4	45299.2	38634.1	37413.5	40007.6	47461.6
A0A0C4DH38	IGHV5-51	Immunoglobulin heavy variable 5-51	_GLEWM[Oxidation (M)]GIIYPGDSDTR_.2	50465.2	22566.4	42223.1	31348.8	39399.1	5513.08	42960.2	32303.1	22725.3	14168.3	28439.7	28052.4	26148.5	25993.3	9801.87
A0A0C4DH38	IGHV5-51	Immunoglobulin heavy variable 5-51	_SISTAYLQWSSLK_.2	2.20767e+06	1.81167e+06	2.18402e+06	2.04757e+06	1.69516e+06	2321253	2.56088e+06	2.36347e+06	2.15563e+06	1.92297e+06	1.56757e+06	2106617	2372597	2.35737e+06	2.10846e+06
A0A0C4DH38	IGHV5-51	Immunoglobulin heavy variable 5-51	_SISTAYLQWSSLK_.3	3497.26	Filtered	Filtered	Filtered	5474.92	Filtered	22970.1	13863.5	17958.2	4935.87	2845.79	Filtered	17403.9	19803.7	Filtered
A0A0C4DH38	IGHV5-51	Immunoglobulin heavy variable 5-51	_GSGYSFTSYWIGWVR_.2	10001.6	4890.02	6651.87	2073.16	1177.06	Filtered	Filtered	1260.44	Filtered	4201.17	Filtered	29358.2	Filtered	Filtered	Filtered
A0A0C4DH39	IGHV1-58	Immunoglobulin heavy variable 1-58	_DMSTSTAYMELSSLR_.2	8736.52	14981.4	24318.5	5416.8	22352.5	0	0	0	9727.98	15582.5	14045.4	10482.4	0	5257.47	13773.7
A0A0C4DH39	IGHV1-58	Immunoglobulin heavy variable 1-58	_ASGFTFTSSAVQWVR_.2	Filtered	Filtered	3525.67	15380.3	0	0	Filtered	Filtered	0	Filtered	6226	0	3846.44	0	Filtered
A0A0C4DH41;P01825	IGHV4-61;IGHV4-59	Immunoglobulin heavy variable 4-61;Immunoglobulin heavy variable 4-59	_GLEWIGYIYYSGSTNYNPSLK_.3	7469.03	15363.1	10509	8427.17	2906.97	Filtered	Filtered	864.108	Filtered	7802.27	Filtered	20091	0	Filtered	0
A0A0C4DH43	IGHV2-70D	Immunoglobulin heavy variable 2-70D	_ALEWLAR_.2	3.48536e+06	3.26175e+06	3.24318e+06	3.65717e+06	3.36549e+06	3.77156e+06	3569803	3475640	3576758	3.18295e+06	3.50931e+06	3.35309e+06	3.49827e+06	3476864	3.39963e+06
A0A0C4DH43	IGHV2-70D	Immunoglobulin heavy variable 2-70D	_ALEWLAR_.1	217978	103870	89698	106432	104180	134109	140208	142558	80313.4	89485.2	132834	97120.1	84319.2	68324.6	102296
A0A0C4DH43	IGHV2-70D	Immunoglobulin heavy variable 2-70D	_NQVVLTMTNMDPVDTATYYC[Carbamidomethyl (C)]AR_.3	231200	376854	199610	224473	262273	101357	85240.4	177502	184134	287307	226945	446551	182504	190718	89089.2
A0A0C4DH43	IGHV2-70D	Immunoglobulin heavy variable 2-70D	_IDWDDDKFYSTSLK_.3	203559	236637	231130	206796	198791	155962	194919	238116	182071	190424	169494	220607	211790	198520	234005
A0A0C4DH43	IGHV2-70D	Immunoglobulin heavy variable 2-70D	_IDWDDDKFYSTSLK_.2	31165.6	Filtered	11485.6	6836.73	0	0	0	13123.1	Filtered	17989.6	0	Filtered	0	10566.3	Filtered
A0A0C4DH43	IGHV2-70D	Immunoglobulin heavy variable 2-70D	_IDWDDDK_.2	11842.2	9009.13	5685.14	15756.2	Filtered	Filtered	7684.26	17458	Filtered	14185.9	11899.5	Filtered	Filtered	10113.6	Filtered
A0A0C4DH43	IGHV2-70D	Immunoglobulin heavy variable 2-70D	_FYSTSLK_.2	278653	207019	197377	214920	169298	215277	240623	286868	157285	236291	189651	171287	124961	251194	214933
A0A0C4DH43	IGHV2-70D	Immunoglobulin heavy variable 2-70D	_FYSTSLK_.1	3983.3	0	0	0	Filtered	0	0	0	0	0	0	Filtered	Filtered	Filtered	0
A0A0C4DH67	IGKV1-8	Immunoglobulin kappa variable 1-8	_LLIYAASTLQSGVPSR_.3	664348	770856	725246	809782	847354	931167	795199	972686	951255	815878	882956	508591	954764	931349	895075
A0A0C4DH67	IGKV1-8	Immunoglobulin kappa variable 1-8	_LLIYAASTLQSGVPSR_.2	466796	370241	451340	473659	408205	509297	431801	483628	372225	464517	599617	291250	465115	513514	516634
A0A0C4DH67	IGKV1-8	Immunoglobulin kappa variable 1-8	_ASQGISSYLAWYQQKPGK_.3	1.06589e+06	1.15494e+06	1.20054e+06	1.21934e+06	1.24653e+06	1.07386e+06	1.25664e+06	1.04874e+06	1.09881e+06	1.15564e+06	1.24483e+06	1.24083e+06	1.1179e+06	1.31371e+06	906881
A0A0C4DH67	IGKV1-8	Immunoglobulin kappa variable 1-8	_ASQGISSYLAWYQQKPGK_.2	157669	38098.4	44122.9	52809.3	86444.8	45307	38664.1	70417.1	36567.3	55043.9	52978.9	40939.8	12023.5	48892.1	15951.4
A0A0C4DH67	IGKV1-8	Immunoglobulin kappa variable 1-8	_MTQSPSSFSASTGDR_.2	201976	186867	193904	172316	188569	193763	202422	176203	161511	212241	191004	167730	184393	130799	133220
A0A0C4DH67	IGKV1-8	Immunoglobulin kappa variable 1-8	_M[Oxidation (M)]TQSPSSFSASTGDR_.2	0	0	0	2411.33	0	0	1837.11	2596.92	Filtered	3438.18	8073.57	0	0	0	Filtered
A0A0C4DH73;P01611	IGKV1-12;IGKV1D-12	Immunoglobulin kappa variable 1-12;Immunoglobulin kappa variable 1D-12	_LLIYAASSLQSGVPSR_.2	7708989	5995170	7260548	7.34565e+06	8102419	7.17435e+06	8.05844e+06	7335420	6.88291e+06	7310429	7340549	7.27234e+06	7.7737e+06	6.22987e+06	7.28886e+06
A0A0C4DH73;P01611	IGKV1-12;IGKV1D-12	Immunoglobulin kappa variable 1-12;Immunoglobulin kappa variable 1D-12	_LLIYAASSLQSGVPSR_.3	1.09942e+06	746914	986889	949272	1.20881e+06	909640	1.1576e+06	1.24135e+06	1.17387e+06	1.05487e+06	885903	1.07067e+06	1.08783e+06	898472	1.03975e+06
A0A0C4DH73;P01611	IGKV1-12;IGKV1D-12	Immunoglobulin kappa variable 1-12;Immunoglobulin kappa variable 1D-12	_ASQGISSWLAWYQQKPGK_.3	355240	307188	370130	328141	294423	307293	296589	270047	196614	302994	262518	359640	287872	299772	246759
A0A0C4DH73;P01611	IGKV1-12;IGKV1D-12	Immunoglobulin kappa variable 1-12;Immunoglobulin kappa variable 1D-12	_ASQGISSWLAWYQQKPGK_.2	45062.5	39536.5	69343	17718.7	13530.1	0	6621.85	29904.1	0	13252.2	10717	25834.2	5057.45	21451.1	21937.1
A0A0G2JMI3	IGHV1-69-2	Immunoglobulin heavy variable 1-69-2	_VTITADTSTDTAYMELSSLR_.3	53936.3	63875.3	75288.2	30010.1	30453	29315.9	11500.5	6890.12	64449.7	79310.4	32639.6	94874.5	43545.3	51397	6729.28
A0A0G2JS06	IGLV5-39	Immunoglobulin lambda variable 5-39	_SGINVGTYR_.2	122628	124284	107253	161951	132332	140922	128887	142241	142267	122309	174682	155766	137376	138852	126866
A0A0J9YX35	IGHV3-64D	Immunoglobulin heavy variable 3-64D	_NTLYLQMSSLR_.2	2266212	1.60379e+06	1.98901e+06	1755350	2.2378e+06	2.25171e+06	2539237	1.90793e+06	2.09102e+06	1.85973e+06	2.16538e+06	2.12909e+06	1.777e+06	2.26433e+06	2.03011e+06
A0A0J9YX35	IGHV3-64D	Immunoglobulin heavy variable 3-64D	_NTLYLQM[Oxidation (M)]SSLR_.2	63894	167294	28221.9	50769.6	65922	52389.5	63152.6	72379.8	68566.9	27063.7	71009.7	8068.48	50433.1	48432.8	21603.5
A0A0J9YX35	IGHV3-64D	Immunoglobulin heavy variable 3-64D	_AEDTAVYYC[Carbamidomethyl (C)]VK_.2	1.12629e+06	1.11398e+06	983074	1.0841e+06	1.03089e+06	992063	1.04938e+06	1.16336e+06	1.09155e+06	939247	1.12862e+06	1164886	1.15623e+06	1.14745e+06	1.09648e+06
A0A0J9YX35	IGHV3-64D	Immunoglobulin heavy variable 3-64D	_LSC[Carbamidomethyl (C)]SASGFTFSSYAMHWVR_.3	49897	58138.1	33921.8	11903.7	0	Filtered	0	50480.5	24058.6	10811.2	47534.4	36439.4	0	10635.6	4223.72
A0A0J9YXX1	IGHV5-10-1	Immunoglobulin heavy variable 5-10-1	_GLEWMGR_.2	1.34925e+06	1.51324e+06	1.22796e+06	1.47609e+06	1.25493e+06	1290554	1.42138e+06	1.11279e+06	1373126	1.14344e+06	1.20101e+06	1098549	1.29806e+06	1.29564e+06	1.32456e+06
A0A0J9YXX1	IGHV5-10-1	Immunoglobulin heavy variable 5-10-1	_GLEWMGR_.1	39545.4	24053.6	22086.8	17724.5	69443.3	108323	122725	90714.8	20511.6	55160.2	8861.95	17310	78446	23743.2	42090.9
A0A0J9YXX1	IGHV5-10-1	Immunoglobulin heavy variable 5-10-1	_GLEWM[Oxidation (M)]GR_.2	74898.6	Filtered	87248.9	73977.5	72582	82296.4	76114.9	88293.3	118476	105983	116751	97278.3	46549.6	89715.1	72161.7
A0A0J9YXX1	IGHV5-10-1	Immunoglobulin heavy variable 5-10-1	_IDPSDSYTNYSPSFQGHVTISADK_.3	0	45774.4	21839.8	18076.9	0	0	0	Filtered	0	21438.7	14412.9	26198.9	0	18879.6	0
A4D2P6	GRID2IP	Delphilin	_ALSDLQAGEGLRSSGM[Oxidation (M)]VSPLAW_.3	0	3531.64	Filtered	Filtered	4783.5	0	0	0	0	5273.07	0	Filtered	Filtered	0	Filtered
M0R2J8	DCDC1	Doublecortin domain-containing protein 1	_VLDTC[Carbamidomethyl (C)]TIR_.2	61548.6	135303	67722.7	44946	54379.9	46560.3	76589.7	72938.1	59789.2	44437.3	37640.6	16323.2	45017.5	43058.2	42248.9
O00187	MASP2	Mannan-binding lectin serine protease 2	_VLATLC[Carbamidomethyl (C)]GQESTDTER_.2	99854.4	131319	121900	86382.8	120465	125399	123421	157524	135789	109229	134574	156299	89479.6	150656	173478
O00187	MASP2	Mannan-binding lectin serine protease 2	_WPEPVFGR_.2	134153	81249.2	106895	113477	127934	140967	125508	106105	126809	106546	134313	100919	120693	168424	142257
O00187	MASP2	Mannan-binding lectin serine protease 2	_LASPGFPGEYANDQER_.2	53861.2	58326.8	31358.1	45280.1	45082.6	50633.9	31939.5	70708	75738.9	52712.4	48090.2	52902.6	55206.7	74998	46640.8
O00187	MASP2	Mannan-binding lectin serine protease 2	_WTLTAPPGYR_.2	51240	27274.3	45468	46073.4	50295.7	69131.2	48316.4	78654.6	47711.5	51362	47397.2	32773.6	40228.9	40080.5	56251.9
O00187	MASP2	Mannan-binding lectin serine protease 2	_SNTVTITFVTDESGDHTGWK_.3	19207.5	6731.05	15082.2	Filtered	4547.69	Filtered	2113.3	97960.7	Filtered	Filtered	9299.63	17556.8	Filtered	Filtered	Filtered
O00187	MASP2	Mannan-binding lectin serine protease 2	_TC[Carbamidomethyl (C)]SALC[Carbamidomethyl (C)]SGQVFTQR_.2	13044.7	0	4768.47	10811.9	19454.6	0	0	0	5392.83	3314.12	0	0	0	4516.23	17935.8
O00187	MASP2	Mannan-binding lectin serine protease 2	_SLPVC[Carbamidomethyl (C)]EPVC[Carbamidomethyl (C)]GLSAR_.2	0	3838.82	0	4052.74	4844.91	7177.18	0	4005.98	0	0	Filtered	3984.91	4983.59	0	0
O00187	MASP2	Mannan-binding lectin serine protease 2	_DTFYSLGSSLDITFR_.2	Filtered	8909.64	Filtered	Filtered	Filtered	Filtered	Filtered	1839.16	Filtered	Filtered	Filtered	8636.62	Filtered	Filtered	Filtered
O00391	QSOX1	Sulfhydryl oxidase 1	_VPVLMESR_.2	155232	201395	282250	481979	32290.5	592823	220273	102135	607502	341444	307506	637545	384662	233319	578888
O00391	QSOX1	Sulfhydryl oxidase 1	_FPVLEGQR_.2	144852	141855	161450	166191	142164	156458	190666	166563	193988	149194	138331	127587	125906	124983	134673
O00391	QSOX1	Sulfhydryl oxidase 1	_LAGAPSEDPQFPK_.2	109929	119675	121181	112700	142260	149827	125062	133114	123724	120677	143283	132554	126658	133481	103362
O00391	QSOX1	Sulfhydryl oxidase 1	_VLNTEANVVR_.2	96593.9	77626.1	119269	64248.6	102102	112382	92459	81488.2	129459	88907.5	95715.8	95005.6	113513	103598	78442.8
O00391	QSOX1	Sulfhydryl oxidase 1	_LEEIDGFFAR_.2	48150.5	103829	37200.1	115562	84582.1	103660	86616.1	84549.8	82188.1	62657.4	129219	74950.6	97048.7	77873.3	89743.9
O00391	QSOX1	Sulfhydryl oxidase 1	_SFYTAYLQR_.2	78277.6	74517.9	40013.7	63292.1	64954.4	75162.9	57175.9	93050.8	66385.4	57469.7	77981.4	76294.5	54593.2	74151.6	70332.5
O00391	QSOX1	Sulfhydryl oxidase 1	_IPYSFFK_.2	63907.4	39597.8	37770	51455.4	49257.7	73293.6	64054.7	45595	48250.9	38989	56597	48048.6	49748	47847.6	31194.2
O00391	QSOX1	Sulfhydryl oxidase 1	_NNEEYLALIFEK_.2	56474.4	51588.7	62749.9	49804.4	46605.4	33860.8	40095.4	64849.7	51439.3	27228	57222.9	66875.6	48255.8	28506.3	51083.2
O00391	QSOX1	Sulfhydryl oxidase 1	_DFNIPGFPTVR_.2	52820.9	39068.1	44234.2	38007.4	53905.9	61229.2	58839.9	57140.1	46420.9	26493.6	30296	38518.8	41189.4	54310	51329.4
O00391	QSOX1	Sulfhydryl oxidase 1	_GYVHYFFGC[Carbamidomethyl (C)]R_.3	33235.9	52339.5	60865	55877.2	66601.2	76314.4	30959.6	56209.6	29401.3	42303.3	50271.2	39382.5	24943.4	44897.8	28563.7
O00391	QSOX1	Sulfhydryl oxidase 1	_EVALDLSQHK_.2	44266.2	43592.9	63593.1	35011.8	49089.8	43743.2	38827.5	46973.2	33474.7	60806.1	32343.9	31193.9	25166.7	21917.4	44341.2
O00391	QSOX1	Sulfhydryl oxidase 1	_VGSPNAAVLWLWSSHNR_.3	25173.5	32021.9	34280.6	19193.5	35593	36782	23502	24816.6	30012.2	39418.4	48070.8	43101	31067.3	42915	29958
O00391	QSOX1	Sulfhydryl oxidase 1	_DC[Carbamidomethyl (C)]ASHFEQMAAASMHR_.3	18263.4	25723.9	5495.41	35774.7	30161.5	14911.7	32284.7	23945.1	37305.3	27820.7	44126.3	27369.9	15990.7	38408	28362.1
O00391	QSOX1	Sulfhydryl oxidase 1	_FGVTDFPSC[Carbamidomethyl (C)]YLLFR_.2	17140.3	17595.8	9033.52	11790.1	12166	1988.02	3931.51	13704.5	1984.99	17256.6	9293.81	13521.6	4435.59	6787.77	6826.54
O00391	QSOX1	Sulfhydryl oxidase 1	_AWRPALYLAALDC[Carbamidomethyl (C)]AEETNSAVC[Carbamidomethyl (C)]R_.3	6983.79	12619.1	6856.35	27292.8	14835.5	3973.39	0	0	12025.2	19476.8	9305.12	21113.5	Filtered	5036.58	8132.56
O00391	QSOX1	Sulfhydryl oxidase 1	_IYMADLESALHYILR_.3	6374.82	11994.5	15995.6	7855.25	7357.97	Filtered	Filtered	Filtered	4454.54	9432.96	4790.29	8399.84	2856.18	6621.76	2382.43
O00391	QSOX1	Sulfhydryl oxidase 1	_DVQNVAAAPELAMGALELESR_.3	4110.43	4769.2	10579.5	356.549	9175.75	Filtered	Filtered	2142.71	3548.76	Filtered	100.177	Filtered	6993.28	0	6899.96
O00391	QSOX1	Sulfhydryl oxidase 1	_AHFSPSNIILDFPAAGSAAR_.3	66722.9	68427.8	66254.7	84973.4	60498.2	61967.3	91089.4	47453.9	61675.6	84024.5	80761.8	27537	87306	73350.7	60086.8
O00391	QSOX1	Sulfhydryl oxidase 1	_AHFSPSNIILDFPAAGSAAR_.2	0	0	0	5890.58	0	0	0	0	0	0	8334.9	0	0	0	0
O00391	QSOX1	Sulfhydryl oxidase 1	_SALYSPSDPLTLLQADTVR_.2	16058.9	17490.6	17534.5	22201.8	16286.5	35527.3	23647.1	45168.6	42852.5	13838.1	19929.2	22851.5	27952.2	26326.6	20375.1
O00391	QSOX1	Sulfhydryl oxidase 1	_SALYSPSDPLTLLQADTVR_.3	Filtered	0	0	0	134.662	Filtered	Filtered	0	0	0	0	0	Filtered	Filtered	0
O00391	QSOX1	Sulfhydryl oxidase 1	_LDVPVWDVEATLNFLK_.3	1507.31	5196.28	2471.41	1008.86	119.526	Filtered	Filtered	2209.66	Filtered	0	Filtered	Filtered	689.655	Filtered	Filtered
O00391	QSOX1	Sulfhydryl oxidase 1	_LDVPVWDVEATLNFLK_.2	Filtered	1906.89	Filtered	0	Filtered	0	Filtered	1651.49	Filtered	0	Filtered	1678.18	Filtered	Filtered	0
O00391	QSOX1	Sulfhydryl oxidase 1	_RDVQNVAAAPELAMGALELESR_.3	0	Filtered	Filtered	Filtered	Filtered	0	Filtered	0	0	Filtered	0	Filtered	0	Filtered	1801.37
O00533	CHL1	Neural cell adhesion molecule L1-like protein	_VIAVNEVGR_.2	35223.3	37653.5	33285	40664.6	22548.4	24654.4	25406.8	40809.2	29772.2	41119.4	26065.7	32666.5	27227.6	25738.5	36124.2
O00533	CHL1	Neural cell adhesion molecule L1-like protein	_IENVSYQDK_.2	18625.6	10905.2	14109	9474.88	5125.48	18278.8	11376.4	19297.8	Filtered	14607.6	8911.38	7558.32	5223.98	11503.3	2707.81
O00533	CHL1	Neural cell adhesion molecule L1-like protein	_SQPSQPSDHHETPPAAPDR_.4	26620.8	Filtered	28125.4	23338.8	24715.3	29720.1	25753.1	20977.6	Filtered	22694.6	27754.3	19756.2	23774.9	34857.8	27049
O00533	CHL1	Neural cell adhesion molecule L1-like protein	_SQPSQPSDHHETPPAAPDR_.3	1076.09	2467.15	814.056	1491.65	995.209	684.372	Filtered	968.991	0	1446.64	1589.89	0	1949.47	0	460.283
O00533	CHL1	Neural cell adhesion molecule L1-like protein	_TAVTANLDIR_.2	6195.6	15120.7	13421.6	29471.9	8006.93	21453	14689.8	7285.96	Filtered	20240.2	0	Filtered	30941.7	4015.96	12644.9
O00533	CHL1	Neural cell adhesion molecule L1-like protein	_TTVILPLAPFVR_.2	4066.62	0	2491.1	0	2154.58	20068.7	30391.6	12404.6	12365.7	0	8545.87	1583.17	376.858	3039.67	19128.5
O00533	CHL1	Neural cell adhesion molecule L1-like protein	_KPQSAVYSTGSNGILLC[Carbamidomethyl (C)]EAEGEPQPTIK_.3	0	6308.78	10428.8	13763.5	7787.98	5653.18	0	0	8681.7	7052.87	6472.57	10068	0	1255.11	0
O14791	APOL1	Apolipoprotein L1	_VTEPISAESGEQVER_.2	2876113	2.75608e+06	2952915	2.59387e+06	2.68564e+06	2972284	2.82119e+06	2.97108e+06	2.71048e+06	2.43573e+06	2.6313e+06	2.63019e+06	2.74076e+06	2763839	2.8176e+06
O14791	APOL1	Apolipoprotein L1	_VTEPISAESGEQVER_.3	110737	71108.9	154791	111288	162944	108865	96108.6	137338	75704.5	104866	62837.8	83634.9	83659.4	112528	124764
O14791	APOL1	Apolipoprotein L1	_WWTQAQAHDLVIK_.3	1.30648e+06	1.32049e+06	1.11679e+06	1.23341e+06	1.25778e+06	1.17158e+06	1.36339e+06	1.45132e+06	1311977	1.22166e+06	1.29826e+06	911502	1393326	900235	1.26893e+06
O14791	APOL1	Apolipoprotein L1	_WWTQAQAHDLVIK_.2	308573	200450	155024	137277	165292	150861	266579	197145	77935.9	223292	193040	113026	161211	72436	106575
O14791	APOL1	Apolipoprotein L1	_ILQADQEL_.2	301251	398670	422491	428538	402032	336189	464557	402487	503316	390458	342588	482510	412110	362878	455321
O14791	APOL1	Apolipoprotein L1	_ILQADQEL_.1	168273	136377	125324	125510	121466	170878	121543	139163	76442.3	114074	135288	113361	139019	110221	136431
O14791	APOL1	Apolipoprotein L1	_LKSELEDNIR_.3	310019	301532	331877	360911	346070	338008	307938	347422	402996	368527	426336	425619	430441	473753	346066
O14791	APOL1	Apolipoprotein L1	_LKSELEDNIR_.2	109854	40420.2	98938.9	71484.6	98680.7	110971	70580.6	88991.3	51229.6	89115.2	99593.9	77703.3	79894.1	81751.6	76627.3
O14791	APOL1	Apolipoprotein L1	_ANLQSVPHASASRPR_.3	398094	355420	372888	341001	387700	435193	397960	385764	344006	407676	343788	439912	336471	451731	381283
O14791	APOL1	Apolipoprotein L1	_ANLQSVPHASASRPR_.2	32717.5	21730.7	11136.7	6877.18	17787	27754.7	24019.1	17651.5	3196.27	19568.4	14277.3	18571.8	8968.75	27179.8	22127.7
O14791	APOL1	Apolipoprotein L1	_VNEPSILEMSR_.2	372144	277890	262894	265016	242985	376329	377252	234813	346684	292040	291934	293177	268627	357467	334123
O14791	APOL1	Apolipoprotein L1	_SELEDNIR_.2	174997	176306	160210	179551	134268	153475	146527	124140	185253	140157	169644	126930	187089	142931	198836
O14791	APOL1	Apolipoprotein L1	_VQQNVPSGTDTGDPQSKPLGDWAAGTMDPESSIFIEDAIK_.4	105477	146105	117673	107863	145984	30233.6	27510.1	37250.4	73102.7	134111	62058.4	164862	51738	88819.9	90970.6
O14791	APOL1	Apolipoprotein L1	_ALDNLAR_.1	96608.6	40688.5	48711.1	51454.9	60329.9	66300.8	56169.5	45346.1	44151.5	46408.3	40273.1	47544.9	42849	45100.6	58769.2
O14791	APOL1	Apolipoprotein L1	_EFLGENISNFLSLAGNTYQLTR_.3	64906.5	112765	83432.3	76598.9	58222.6	16424.8	5061.67	19696.8	17554	36772.3	12880.6	93353.6	13380.9	Filtered	2888.01
O14791	APOL1	Apolipoprotein L1	_KWWTQAQAHDLVIK_.3	167111	110270	92429.2	82632.8	135020	163223	118507	100699	100757	89053.4	77355.5	129456	56194.8	Filtered	113831
O14791	APOL1	Apolipoprotein L1	_KWWTQAQAHDLVIK_.4	Filtered	70770.1	34334.2	54145	68325.1	56777.3	Filtered	40176.1	46779.1	54783.4	45698.8	66983.3	48152.7	56283	47582.3
O14791	APOL1	Apolipoprotein L1	_SELEDNIRR_.2	17127.5	Filtered	Filtered	Filtered	10844.5	12451.6	Filtered	9341.73	11098.8	13550.6	Filtered	16590.8	13266	16379.1	12898.3
O14791	APOL1	Apolipoprotein L1	_VSTQNLLLLLTDNEAWNGFVAAAELPR_.3	1190.8	14950.5	2838.38	1209.41	3029.39	Filtered	Filtered	Filtered	Filtered	221.102	Filtered	12365.1	Filtered	Filtered	830.992
O15055	PER2	Period circadian protein homolog 2	_SVTEMQTNPPAEK_.2	0	0	0	Filtered	0	0	0	0	0	0	0	0	0	Filtered	0
O15072	ADAMTS3	A disintegrin and metalloproteinase with thrombospondin motifs 3	_LPELPGINYSM[Oxidation (M)]DEQC[Carbamidomethyl (C)]RFDFGVGYK_.3	21730.5	22550.9	34119.7	19061.5	11823.7	0	Filtered	9033.53	Filtered	Filtered	Filtered	2910.47	7049.5	Filtered	0
O43175	PHGDH	D-3-phosphoglycerate dehydrogenase	_DLPLLLFR_.2	0	Filtered	1793.33	Filtered	1192.63	4004.76	Filtered	8852.47	Filtered	2155.27	3342.84	Filtered	2020.84	Filtered	2953.53
O43677	NDUFC1	NADH dehydrogenase [ubiquinone] 1 subunit C1, mitochondrial	_LPSGPSVR_.2	47587.5	46731	28555.8	38559.5	16297	32167.8	53931.2	25427.1	76068.2	22997.3	47163.9	23661.2	32857	26238.6	37165.6
O43707;P12814	ACTN4;ACTN1	Alpha-actinin-4;Alpha-actinin-1	_LASDLLEWIR_.2	0	818.711	1105.14	3314.27	0	Filtered	Filtered	1635.79	Filtered	4307.3	0	Filtered	Filtered	2215.37	4498.35
O43866	CD5L	CD5 antigen-like	_ELGC[Carbamidomethyl (C)]GAASGTPSGILYEPPAEK_.2	1.78122e+06	1.96553e+06	1901982	1.70025e+06	2034760	2.02125e+06	2197701	1.92479e+06	1.95068e+06	1.64507e+06	1.70069e+06	1.73143e+06	2.00399e+06	1869950	2.01216e+06
O43866	CD5L	CD5 antigen-like	_ELGC[Carbamidomethyl (C)]GAASGTPSGILYEPPAEK_.3	454655	449850	462272	417706	499314	522760	428691	670509	514088	603663	494580	494342	469661	495560	505565
O43866	CD5L	CD5 antigen-like	_EATLQDC[Carbamidomethyl (C)]PSGPWGK_.2	2097802	2.038e+06	2.10151e+06	1.97842e+06	1867164	1.89483e+06	1.78276e+06	2.16482e+06	1.94174e+06	1.86922e+06	1.97821e+06	1.6858e+06	1.80767e+06	1.92044e+06	1.98388e+06
O43866	CD5L	CD5 antigen-like	_KPIWLSQMSC[Carbamidomethyl (C)]SGR_.3	992826	1.27095e+06	1.23627e+06	1.23693e+06	1.13721e+06	1114822	1.03832e+06	1.02844e+06	1.36441e+06	1.14447e+06	1.10275e+06	1.41404e+06	1.00128e+06	1.12108e+06	1111654
O43866	CD5L	CD5 antigen-like	_KPIWLSQMSC[Carbamidomethyl (C)]SGR_.2	415807	279286	296124	192045	393889	372869	440680	281570	245574	402998	400770	384711	327468	272015	328975
O43866	CD5L	CD5 antigen-like	_KPIWLSQM[Oxidation (M)]SC[Carbamidomethyl (C)]SGR_.3	64886	73711.8	33188.8	56903.5	54928	55731	56159.9	45914.2	51049.1	46272.4	65059	50813.2	41271.7	76664.8	57662.6
O43866	CD5L	CD5 antigen-like	_GVWGSVC[Carbamidomethyl (C)]DDNWGEKEDQVVC[Carbamidomethyl (C)]K_.3	1.67228e+06	1.73255e+06	1.65212e+06	1.22052e+06	1.3853e+06	1.00936e+06	1.21997e+06	1.13231e+06	1.53703e+06	1.62474e+06	1606385	1341020	1.38489e+06	1.47161e+06	1.51312e+06
O43866	CD5L	CD5 antigen-like	_FWGFHDC[Carbamidomethyl (C)]THQEDVAVIC[Carbamidomethyl (C)]SG_.3	1.25932e+06	1.78167e+06	1.60225e+06	1633893	1.49079e+06	800365	981800	977889	1.37565e+06	1.33423e+06	1.3358e+06	1.85425e+06	1385675	1.13415e+06	1.22597e+06
O43866	CD5L	CD5 antigen-like	_FWGFHDC[Carbamidomethyl (C)]THQEDVAVIC[Carbamidomethyl (C)]SG_.2	105575	103990	142096	120340	130147	43987.1	56154.5	59814.7	35819.1	91975	109141	108279	39184.4	32806.6	47107
O43866	CD5L	CD5 antigen-like	_DVAVLC[Carbamidomethyl (C)]R_.2	1.09877e+06	1.13031e+06	1.07907e+06	1.20017e+06	1.09585e+06	1.01861e+06	1077496	1.03332e+06	1.13023e+06	1055840	952832	988491	1.04769e+06	813844	1.04582e+06
O43866	CD5L	CD5 antigen-like	_DVAVLC[Carbamidomethyl (C)]R_.1	147417	36111.6	71221.3	53628.3	64451	38512.2	59868.8	44143.4	18250.9	34802.3	58074	17616.6	28597.3	22580.8	42374.5
O43866	CD5L	CD5 antigen-like	_C[Carbamidomethyl (C)]SGEEQSLEQC[Carbamidomethyl (C)]QHR_.3	644602	665551	761118	695753	595199	723649	663538	926023	909854	718118	1.07425e+06	846365	903513	908017	829147
O43866	CD5L	CD5 antigen-like	_C[Carbamidomethyl (C)]SGEEQSLEQC[Carbamidomethyl (C)]QHR_.2	115081	71613.6	97298.8	93833.5	91088	99311.9	101245	107347	63545.7	85234.8	97470.9	76785.8	80711.7	76211.2	76311
O43866	CD5L	CD5 antigen-like	_NTC[Carbamidomethyl (C)]NHDEDTWVEC[Carbamidomethyl (C)]EDPFDLR_.3	966386	1.14965e+06	1.20627e+06	1.12811e+06	793484	540656	572324	694067	653307	1.03867e+06	856674	876922	728956	712329	818095
O43866	CD5L	CD5 antigen-like	_GQWGTVC[Carbamidomethyl (C)]DDGWDIK_.2	556732	584451	647617	697604	481551	368710	500341	501006	478931	459955	473073	392554	413322	286222	461243
O43866	CD5L	CD5 antigen-like	_HQNQWYTVC[Carbamidomethyl (C)]QTGWSLR_.3	318796	417395	436811	396840	324072	364461	326658	312384	402002	410390	468148	469723	361217	484034	347302
O43866	CD5L	CD5 antigen-like	_HQNQWYTVC[Carbamidomethyl (C)]QTGWSLR_.2	140005	52640.8	73066.1	11849.9	36710.8	68226.2	62829.8	28342.1	35855.8	56923.4	66212.1	53335.4	46818.2	34881.3	21435.9
O43866	CD5L	CD5 antigen-like	_C[Carbamidomethyl (C)]YGPGVGR_.2	402814	436613	450322	426679	386141	399565	405903	460773	517471	420299	442635	439238	441038	341601	430684
O43866	CD5L	CD5 antigen-like	_GQWGTVC[Carbamidomethyl (C)]DDGWDIKDVAVLC[Carbamidomethyl (C)]R_.3	186219	328122	202209	160443	217211	50140.8	70677.5	77657.1	143722	215102	91840.2	381691	75186.9	128629	63250
O43866	CD5L	CD5 antigen-like	_SLSPSFR_.1	110422	64226.7	89498.5	53967.7	54608.7	103391	95315.6	65614	38468	57228.2	77945	52914.8	51148.1	28735.2	67267.2
O43866	CD5L	CD5 antigen-like	_GVWGSVC[Carbamidomethyl (C)]DDNWGEK_.2	51607	41747.4	43200.7	56063.9	55765	25573.2	33893.1	85211.5	41576.5	45416.3	45609.9	28121.4	45615.3	38536.8	51491.8
O43866	CD5L	CD5 antigen-like	_LVGGDNLC[Carbamidomethyl (C)]SGR_.2	3.38895e+06	3.25467e+06	3.19776e+06	3304281	3.15256e+06	3186528	3.30072e+06	3.0473e+06	3.41918e+06	3.31453e+06	3.15213e+06	3.34988e+06	3.02958e+06	2.92076e+06	3.48459e+06
O43866	CD5L	CD5 antigen-like	_LVGGDNLC[Carbamidomethyl (C)]SGR_.1	24157.7	5652.54	12420.3	0	14732.3	10379.7	7719.64	4500.95	2718.08	2925.1	3962.17	5436.38	0	0	2991.17
O43866	CD5L	CD5 antigen-like	_VLIQSVSC[Carbamidomethyl (C)]TGTEDTLAQC[Carbamidomethyl (C)]EQEEVYDC[Carbamidomethyl (C)]SHDEDAGASC[Carbamidomethyl (C)]ENPESSFSPVPEGVR_.5	115214	145579	153489	94181.1	59804.9	4462.2	0	5209.42	14709.5	134025	28912.8	198688	19992.3	5399.38	10277.5
O43866	CD5L	CD5 antigen-like	_IWLDNVR_.2	2.36893e+06	2.38011e+06	2.41879e+06	2.37966e+06	2.34696e+06	2.45802e+06	2278679	2516086	2.25652e+06	2.44376e+06	2297619	2.21135e+06	2.62061e+06	2.26385e+06	2.62943e+06
O43866	CD5L	CD5 antigen-like	_IWLDNVR_.1	19962.3	Filtered	11652.5	Filtered	13364.4	20767.6	10151.8	8282.27	0	26542.9	2827.46	0	22395.8	7650.8	0
O60814;P57053;P58876;P62807;Q5QNW6;Q93079;Q99877;Q99879;Q99880	H2BC12;H2BC12L;H2BC5;H2BC4;H2BC18;H2BC9;H2BC15;H2BC14;H2BC13	Histone H2B type 1-K;Histone H2B type F-S;Histone H2B type 1-D;Histone H2B type 1-C/E/F/G/I;Histone H2B type 2-F;Histone H2B type 1-H;Histone H2B type 1-N;Histone H2B type 1-M;Histone H2B type 1-L	_AM[Oxidation (M)]GIM[Oxidation (M)]NSFVNDIFER_.2	33010.7	83988	45375.4	74283.1	68267.2	96257.5	114770	139600	138697	90158.2	77902.1	87864.5	111380	159838	76417.8
O60814;P57053;P58876;P62807;Q5QNW6;Q93079;Q99877;Q99879;Q99880	H2BC12;H2BC12L;H2BC5;H2BC4;H2BC18;H2BC9;H2BC15;H2BC14;H2BC13	Histone H2B type 1-K;Histone H2B type F-S;Histone H2B type 1-D;Histone H2B type 1-C/E/F/G/I;Histone H2B type 2-F;Histone H2B type 1-H;Histone H2B type 1-N;Histone H2B type 1-M;Histone H2B type 1-L	_AMGIMNSFVNDIFER_.2	2274.81	14762	650.254	1247.05	1145.92	1565.11	0	59199	0	0	0	1309.3	0	0	0
O60814;P57053;P58876;P62807;Q5QNW6;Q93079;Q99877;Q99879;Q99880	H2BC12;H2BC12L;H2BC5;H2BC4;H2BC18;H2BC9;H2BC15;H2BC14;H2BC13	Histone H2B type 1-K;Histone H2B type F-S;Histone H2B type 1-D;Histone H2B type 1-C/E/F/G/I;Histone H2B type 2-F;Histone H2B type 1-H;Histone H2B type 1-N;Histone H2B type 1-M;Histone H2B type 1-L	_KESYSVYVYK_.2	Filtered	32070.2	Filtered	42097.7	17357.8	15435.9	20314	Filtered	36222.4	Filtered	18444.4	31744.8	Filtered	27816.9	16276.1
O60814;P57053;P58876;P62807;Q5QNW6;Q93079;Q99877;Q99879;Q99880	H2BC12;H2BC12L;H2BC5;H2BC4;H2BC18;H2BC9;H2BC15;H2BC14;H2BC13	Histone H2B type 1-K;Histone H2B type F-S;Histone H2B type 1-D;Histone H2B type 1-C/E/F/G/I;Histone H2B type 2-F;Histone H2B type 1-H;Histone H2B type 1-N;Histone H2B type 1-M;Histone H2B type 1-L	_ESYSVYVYK_.2	Filtered	Filtered	17321.1	45448.8	Filtered	22535.4	30382.2	15058.8	43605.8	Filtered	Filtered	28593.7	Filtered	6936.93	1501.93
O60934	NBN	Nibrin	_LLLTEFR_.2	43478	39610.8	69230.1	50214.4	32038.7	37636.8	68843.8	73683.7	92468.9	63312.5	71336.6	48940.2	42588.9	30319.5	71716.9
O75019	LILRA1	Leukocyte immunoglobulin-like receptor subfamily A member 1	_IPQEIVK_.2	17396.8	15484.8	18158.7	23107.3	23056.3	10655.8	28344.2	23715.6	28276.3	Filtered	Filtered	24736.6	20862.8	19916.7	16361.8
O75019	LILRA1	Leukocyte immunoglobulin-like receptor subfamily A member 1	_AIFSVGPVSPSR_.2	0	Filtered	0	0	0	0	0	Filtered	Filtered	0	Filtered	0	Filtered	0	2799.59
O75144	ICOSLG	ICOS ligand	_GLYDVVSVLR_.2	2727.97	5328.36	5335.1	2157.26	10427.9	4672.08	8215.02	10867.6	5381.69	3797.34	4911.32	2006.26	3653.37	4374.02	11979.5
O75636	FCN3	Ficolin-3	_LLGEVDHYQLALGK_.3	1.56834e+06	1.6926e+06	1.8685e+06	1.91531e+06	1.7207e+06	1.75405e+06	1.69749e+06	1.4663e+06	1.89615e+06	1.80922e+06	1.61055e+06	1.81272e+06	1.57919e+06	1.55103e+06	1.55669e+06
O75636	FCN3	Ficolin-3	_RQDGSVDFFR_.3	147498	192071	174052	208690	197468	229114	170115	184397	137907	236699	203198	147331	109549	179835	218964
O75636	FCN3	Ficolin-3	_RQDGSVDFFR_.2	180367	128221	169691	155110	205028	232160	171489	143739	129944	157142	146694	147154	129901	166951	120119
O75636	FCN3	Ficolin-3	_QDGSVDFFR_.2	237875	210652	302355	297722	229476	214964	306157	229278	359218	184552	221466	257362	248706	246310	280170
O75636	FCN3	Ficolin-3	_TFAHYATFR_.2	247395	166112	223760	177884	209366	230404	196253	244603	149727	211680	181059	214856	232755	160384	217967
O75636	FCN3	Ficolin-3	_GEPGDPVNLLR_.2	245211	308057	118055	152399	173945	185576	209440	181459	149293	203567	198586	167521	148500	151168	179741
O75636	FCN3	Ficolin-3	_ALPVFC[Carbamidomethyl (C)]DMDTEGGGWLVFQR_.3	72921.1	72211.9	55579.4	59804.5	39318	12314.9	13393.6	70424.5	21973.2	58993.3	16720.8	55909.7	21216.3	15212.7	19718.6
O75636	FCN3	Ficolin-3	_ALPVFC[Carbamidomethyl (C)]DMDTEGGGWLVFQR_.2	49525.9	63481.4	41699.8	40726.5	25999.1	2015.79	5710.79	54430.9	12695.8	19478.4	14995.5	44268.9	12978.7	7018.67	9863.19
O75636	FCN3	Ficolin-3	_VVLLPSC[Carbamidomethyl (C)]PGAPGSPGEK_.2	17785.2	34284.8	42428	34601.7	21392.1	28015.9	42953	37339.2	27191	24719.9	39172.7	20455.3	26244.2	29633.1	34988.1
O75636	FCN3	Ficolin-3	_YGIDWASGR_.2	872001	767934	867654	922959	852406	964290	848429	861061	781554	724230	817758	751644	783841	784655	729526
O75636	FCN3	Ficolin-3	_YGIDWASGR_.1	35283	14185.5	55487	30659.5	17198.6	21224.8	20029	9481.87	18649.5	21854.6	14493.4	35779.5	7066.3	Filtered	Filtered
O75636	FCN3	Ficolin-3	_YAVSEAAAHK_.2	179096	203803	218201	196241	196289	192076	187476	183207	170196	164859	174816	164577	183859	186426	203273
O75636	FCN3	Ficolin-3	_YAVSEAAAHK_.1	0	0	0	Filtered	Filtered	0	0	Filtered	Filtered	Filtered	Filtered	Filtered	Filtered	0	Filtered
O75636	FCN3	Ficolin-3	_ELLSQGATLSGWYHLC[Carbamidomethyl (C)]LPEGR_.3	512723	724859	610769	493784	484896	236248	220483	197405	411768	572587	330738	521928	335265	319329	320664
O75636	FCN3	Ficolin-3	_ELLSQGATLSGWYHLC[Carbamidomethyl (C)]LPEGR_.4	1579.7	9937.69	Filtered	Filtered	Filtered	Filtered	Filtered	Filtered	Filtered	5049.15	Filtered	Filtered	Filtered	Filtered	Filtered
O75636	FCN3	Ficolin-3	_ELLSQGATLSGWYHLC[Carbamidomethyl (C)]LPEGR_.2	3555.33	0	10711.5	0	0	0	0	0	0	5635.97	0	0	0	0	0
O75636	FCN3	Ficolin-3	_AGFGNQESEFWLGNENLHQLTLQGNWELR_.3	33955.7	160388	82843.8	46249	36724	5325.39	Filtered	8793.73	11721	61937.4	12171	147378	10554.2	Filtered	Filtered
O75636	FCN3	Ficolin-3	_AGFGNQESEFWLGNENLHQLTLQGNWELR_.4	Filtered	0	0	Filtered	Filtered	Filtered	Filtered	Filtered	Filtered	Filtered	Filtered	0	Filtered	Filtered	Filtered
O75665	OFD1	Centriole and centriolar satellite protein OFD1	_SFEETYDR_.2	9456.3	6182.12	0	0	0	0	8520.31	0	0	6263.65	0	7815.51	0	0	0
O75791	GRAP2	GRB2-related adapter protein 2	_ASQSSPGDFSISVR_.2	93865.2	258958	239821	271926	130237	164882	266110	85287.9	Filtered	254513	276595	251678	364630	303218	250537
O75882	ATRN	Attractin	_LTGSSGFVTDGPGNYK_.2	568670	478553	507420	562209	573531	598989	601208	637495	523276	510114	604889	586737	571240	544834	677096
O75882	ATRN	Attractin	_SEAAC[Carbamidomethyl (C)]LAAGPGIR_.2	485059	438000	452529	512473	387113	431176	508238	495799	478402	427709	491041	466399	455784	457419	505614
O75882	ATRN	Attractin	_SEAAC[Carbamidomethyl (C)]LAAGPGIR_.3	41881.1	30820.7	27211.4	54637.9	25915.6	25828.3	41921.9	43537.9	37579.1	29961.7	39375.1	28811.8	45342.8	46963.9	20609.3
O75882	ATRN	Attractin	_LTLTPWVGLR_.2	423524	342511	344853	377131	336230	506223	544032	321428	374344	361604	451325	351149	381206	419191	469176
O75882	ATRN	Attractin	_GDEC[Carbamidomethyl (C)]QLC[Carbamidomethyl (C)]EVENR_.2	329303	333870	316238	387588	297574	356735	389991	373269	473815	318679	375820	267119	322430	307874	397481
O75882	ATRN	Attractin	_SC[Carbamidomethyl (C)]ALDQNC[Carbamidomethyl (C)]QWEPR_.2	395130	311729	355780	386620	344942	289281	345688	368473	337774	285764	337151	289560	320830	312140	383458
O75882	ATRN	Attractin	_YQGNPLR_.2	325569	357861	333031	344426	338833	295278	322295	322009	339791	328692	306505	318403	336445	318872	332789
O75882	ATRN	Attractin	_SVNNVVVR_.2	228131	223573	216185	220463	224080	206216	197255	158924	203304	222610	195228	194572	187256	192335	216579
O75882	ATRN	Attractin	_IYMYGGK_.2	164694	173681	171189	160480	143855	160431	210000	102089	164960	170723	156714	140172	166461	127759	141271
O75882	ATRN	Attractin	_YDVDTQMWTILK_.2	181977	151605	156711	192046	152649	131774	125978	134285	163017	99458.7	190215	129983	147585	112506	136481
O75882	ATRN	Attractin	_C[Carbamidomethyl (C)]TWLIEGQPNR_.2	143520	107949	95807.8	109221	134056	90933.6	126677	133821	109047	115284	118590	86926.8	135813	122239	128022
O75882	ATRN	Attractin	_NQEC[Carbamidomethyl (C)]IALPENIC[Carbamidomethyl (C)]GIGWHLVGNSC[Carbamidomethyl (C)]LK_.3	164332	121137	155657	108790	141117	44507.2	76916.1	34404.5	96907.4	163073	174536	168160	103346	104423	82458.8
O75882	ATRN	Attractin	_DNPMYYC[Carbamidomethyl (C)]NK_.2	93252.1	103148	122933	113388	88637.4	95868.5	87418	65681.8	98824.9	92485.5	102860	96540	117114	90200.4	123553
O75882	ATRN	Attractin	_NTWSILHTQGALVQGGYGHSSVYDHR_.4	70633.1	21103.3	32839.1	39476.1	47738.8	37026.1	35225.6	64582.8	30867.2	30127.5	78649.1	36782.3	40816.2	27369.6	41200.1
O75882	ATRN	Attractin	_NHNALLASLTTQK_.3	167673	183901	185554	214923	195098	190594	178015	159178	174977	183641	217428	196832	170156	235624	178307
O75882	ATRN	Attractin	_NHNALLASLTTQK_.2	71577	50339.8	58199.3	62581	95728.7	88255.6	Filtered	52026.6	42162.7	75233.4	114508	53996.4	69813.2	63032.8	50090.6
O75882	ATRN	Attractin	_GVKGDEC[Carbamidomethyl (C)]QLC[Carbamidomethyl (C)]EVENR_.3	73611.1	107840	99561.5	84883.5	78999.8	82015.7	100289	92138.1	100984	119456	102424	124805	114816	121147	125754
O75882	ATRN	Attractin	_GVKGDEC[Carbamidomethyl (C)]QLC[Carbamidomethyl (C)]EVENR_.2	6903.33	3671.9	3724.82	7799.66	3103.81	9464.66	10910.7	4583.19	2815.42	6818.96	18880.5	0	8633.18	2690.83	12215.7
O75882	ATRN	Attractin	_C[Carbamidomethyl (C)]NPGTGQC[Carbamidomethyl (C)]VC[Carbamidomethyl (C)]PAGWVGEQC[Carbamidomethyl (C)]QHC[Carbamidomethyl (C)]GGR_.3	32107.5	20619.4	32871.3	35605.1	0	0	35202.3	29562.9	17176.3	42380.7	31213.4	12793	27121.8	52191.7	40465
O75882	ATRN	Attractin	_C[Carbamidomethyl (C)]FSSDFMAYDIAC[Carbamidomethyl (C)]DR_.2	5938.41	18509.3	27716.7	9010.33	13467	0	5440.55	6155.3	8974.91	6890.39	17082.8	16050.5	12596.7	0	0
O75882	ATRN	Attractin	_GEAC[Carbamidomethyl (C)]DIPHC[Carbamidomethyl (C)]TDNC[Carbamidomethyl (C)]GFPHR_.4	358942	391502	318850	387143	231337	264823	337656	383916	424890	315084	408118	272982	424684	347915	398707
O75882	ATRN	Attractin	_GEAC[Carbamidomethyl (C)]DIPHC[Carbamidomethyl (C)]TDNC[Carbamidomethyl (C)]GFPHR_.3	87354.9	115825	20658.2	40692.3	60288.2	35827.8	52332.2	82339.6	75801.3	79100.1	128371	44140.9	108427	68130.7	73017.6
O75882	ATRN	Attractin	_GEAC[Carbamidomethyl (C)]DIPHC[Carbamidomethyl (C)]TDNC[Carbamidomethyl (C)]GFPHR_.2	0	0	0	Filtered	0	0	0	0	Filtered	Filtered	Filtered	Filtered	0	Filtered	0
O75882	ATRN	Attractin	_WSVLPRPDLHHDVNR_.4	194586	127374	157915	137594	194329	159868	134030	159062	128139	151367	180842	205681	156056	142268	204513
O75882	ATRN	Attractin	_WSVLPRPDLHHDVNR_.3	72515.1	11478.3	Filtered	21703.4	47839.7	32825.3	41528.8	23593.1	38077.2	37966.1	39625.2	45685.7	72607	13522.2	33014.2
O75882	ATRN	Attractin	_WSVLPRPDLHHDVNR_.2	0	Filtered	Filtered	Filtered	0	Filtered	Filtered	Filtered	Filtered	Filtered	0	Filtered	Filtered	Filtered	Filtered
O75882	ATRN	Attractin	_YYTAINFVATPDEQNR_.2	6288.38	8772.82	23.8871	10775.1	12144	0	0	10608	12706.8	0	21271.8	10632.4	8702.92	0	0
O75882	ATRN	Attractin	_EQYAVVGHSAHIVTLK_.3	59615.2	46572.5	39866.7	47033	54795.8	55250	59394.1	30155.3	48477.3	40473.4	40711	38285.3	42817.2	45884.7	43852.2
O75882	ATRN	Attractin	_EQYAVVGHSAHIVTLK_.4	Filtered	72176.2	61937.9	56863.8	46604.3	56787	84270.4	53174.7	Filtered	52443.9	46481.6	Filtered	63949.5	41746.9	75314.4
O75882	ATRN	Attractin	_EQYAVVGHSAHIVTLK_.2	0	Filtered	0	Filtered	Filtered	Filtered	0	Filtered	Filtered	Filtered	0	Filtered	Filtered	Filtered	0
O75882	ATRN	Attractin	_HC[Carbamidomethyl (C)]ETC[Carbamidomethyl (C)]ISGFYGDPTNGGK_.3	3623.03	0	2830.14	5807.16	0	Filtered	Filtered	Filtered	2796.24	3540.87	8629.12	12820.5	18019.5	0	2514.6
O75882	ATRN	Attractin	_LADDLYR_.2	419174	369817	356885	446604	396316	362917	341352	344167	327141	349797	347189	330136	372151	491784	354101
O75882	ATRN	Attractin	_LADDLYR_.1	0	0	0	0	Filtered	0	0	0	0	0	3953.56	0	0	0	0
O75882	ATRN	Attractin	_DLDMFINASK_.2	99760.1	53924.5	101102	83523.1	34166.9	96259.5	116686	Filtered	75894.2	10050.8	58913.4	20332.6	123835	63291.2	80920
O75882	ATRN	Attractin	_DLDMFINASK_.1	0	0	0	0	0	0	0	0	0	0	0	10941.5	0	0	0
O75882	ATRN	Attractin	_ALYVHGGYK_.2	80618.9	54981.7	90743.4	75853.8	79838.2	46269.4	97167.9	75852.3	85766.1	56784.9	67612.5	44620.7	40554.7	60184.4	44850.7
O75882	ATRN	Attractin	_ALYVHGGYK_.1	0	0	0	0	0	0	0	0	0	0	0	0	0	0	0
O75882	ATRN	Attractin	_YGHSLALYK_.2	Filtered	54556.5	63825	Filtered	118176	Filtered	50722.4	57479.5	87154.1	59234.3	72113.5	65509.4	67461	Filtered	73852.7
O75882	ATRN	Attractin	_YGHSLALYK_.1	0	0	0	0	0	0	Filtered	0	0	0	0	0	0	0	0
O75882	ATRN	Attractin	_C[Carbamidomethyl (C)]VWNTGSSQC[Carbamidomethyl (C)]ISWALATDEQEEK_.3	0	8356.82	0	0	Filtered	0	0	0	Filtered	0	0	0	0	0	0
O95445	APOM	Apolipoprotein M	_SLTSC[Carbamidomethyl (C)]LDSK_.2	1.75673e+06	1.78616e+06	1813688	2.00927e+06	1.89139e+06	1.91277e+06	1.94884e+06	2.08958e+06	2.19483e+06	1.89923e+06	1.6495e+06	1.91072e+06	1.85172e+06	2.15502e+06	2.07893e+06
O95445	APOM	Apolipoprotein M	_SLTSC[Carbamidomethyl (C)]LDSK_.1	116503	34504.2	57265.2	33764.1	63770.1	90664.6	53180.1	46775.5	32861.7	34815.2	40425.4	47655.1	25805	43198.6	61849.9
O95445	APOM	Apolipoprotein M	_AFLLTPR_.2	1.15399e+06	1.14275e+06	1.18208e+06	1071101	1.17209e+06	1.1628e+06	1068064	1131122	1.30453e+06	1265583	1.16971e+06	1.39471e+06	1.31573e+06	1.25391e+06	1.44413e+06
O95445	APOM	Apolipoprotein M	_WIYHLTEGSTDLR_.3	564756	542390	687072	674639	653983	606348	568805	701384	709672	546011	671851	578868	605969	660221	547544
O95445	APOM	Apolipoprotein M	_WIYHLTEGSTDLR_.2	85276.6	40819.4	68766.4	73916.9	53387.4	94418.7	70915	61919.1	41363.7	78076.5	38827	43175.7	95827.1	54160.7	41066.8
O95445	APOM	Apolipoprotein M	_DGLC[Carbamidomethyl (C)]VPR_.2	565737	522782	584608	520110	534953	528683	556444	559804	602725	536800	527694	575946	576603	529644	622766
O95445	APOM	Apolipoprotein M	_EFPEVHLGQWYFIAGAAPTK_.3	210713	150915	245721	217370	195306	202171	108330	149110	176301	194125	224206	284114	179838	224255	245571
O95445	APOM	Apolipoprotein M	_KWIYHLTEGSTDLR_.3	163711	123287	189735	166606	200630	192903	159910	169513	125656	178292	169518	251918	181356	213783	190569
O95445	APOM	Apolipoprotein M	_KWIYHLTEGSTDLR_.4	44333.7	35230	58358.7	54068.6	92112.9	71198.3	55716.3	50036	58972.2	61251	39703.7	81380.8	49979.2	46861.9	75372.1
O95445	APOM	Apolipoprotein M	_KWIYHLTEGSTDLR_.2	40294.6	0	0	4290.58	42059.5	36154.3	34265.8	33652.9	0	27124.4	15165	11806	25402.1	17108.1	9899.47
O95445	APOM	Apolipoprotein M	_NQEAC[Carbamidomethyl (C)]ELSNN_.2	150778	122769	148845	158022	153413	161812	145962	151338	166545	153437	138898	159554	147656	152537	171135
O95445	APOM	Apolipoprotein M	_NQEAC[Carbamidomethyl (C)]ELSNN_.1	18316.3	3785.71	4165.83	2623.23	5720.92	7057.53	4359.5	1593.57	0	0	4347.62	2339.69	4551.08	0	5938.58
O95445	APOM	Apolipoprotein M	_EELATFDPVDNIVFNMAAGSAPMQLHLR_.3	91012.6	68248	105259	94383.9	113415	26610.3	12957.9	20074	56377.8	96408	74443.1	84895.9	43261.2	56622.4	58850.4
O95445	APOM	Apolipoprotein M	_EELATFDPVDNIVFNMAAGSAPMQLHLR_.4	612.268	688.631	2400.64	1781.48	Filtered	Filtered	Filtered	Filtered	2316.09	2380.56	Filtered	3050.04	Filtered	0	Filtered
O95445	APOM	Apolipoprotein M	_TELFSSSC[Carbamidomethyl (C)]PGGIMLNETGQGYQR_.3	11035.1	0	29722.2	0	0	15763.4	0	25351.4	22445.7	13332.7	6210.06	39087.8	20754.5	4331.4	26630.1
O95479	H6PD	GDH/6PGL endoplasmic bifunctional protein	_GSAVVGQYQSYSEQVR_.2	0	0	0	2975.63	0	0	0	2983.28	0	192.497	141.315	Filtered	3566.2	0	0
O95497	VNN1	Pantetheinase	_TTNLNTC[Carbamidomethyl (C)]GDSAETASTR_.2	24181.9	24269.1	29706.2	27095.3	24575.8	27318.5	24464	26615.7	22595.4	19519.4	26973.7	22930.7	22930.8	21214.5	19589.4
O95497	VNN1	Pantetheinase	_EEALALMNR_.2	31398.3	4858.29	13514.9	13019	Filtered	14731.9	28259.9	6477.8	20095.2	17002	4763.9	6858.94	15106.5	10585.9	33816.6
O95497	VNN1	Pantetheinase	_FGQTPVQER_.2	12373.9	8513.29	14217.2	19556.7	10287.3	7876.56	10975	13625.7	18086.4	22169.6	19776.6	10384.1	17211.8	16320.8	8875.52
O95497	VNN1	Pantetheinase	_YQYNTDVVFDSQGK_.2	38497.4	34454.5	17097.2	32827.9	35045.6	22458.2	17892.5	Filtered	21984.4	25358.5	20371.9	15624	34243.3	12887.4	31418.6
O95497	VNN1	Pantetheinase	_GTVFFDEFTFVK_.2	19530	4789.09	Filtered	Filtered	9788.32	6198.99	5487.96	17440.6	Filtered	9415.67	1563.36	3584.5	9393.73	9285.23	10057.7
O95497	VNN1	Pantetheinase	_DLC[Carbamidomethyl (C)]C[Carbamidomethyl (C)]HLSYK_.2	681.116	4691	Filtered	Filtered	Filtered	Filtered	Filtered	Filtered	Filtered	Filtered	0	Filtered	Filtered	Filtered	Filtered
O95497	VNN1	Pantetheinase	_MSENIPNEVYALGAFDGLHTVEGR_.3	0	0	0	0	0	Filtered	Filtered	Filtered	31193.9	Filtered	0	0	295.313	Filtered	0
P00338	LDHA	L-lactate dehydrogenase A chain	_VIGSGC[Carbamidomethyl (C)]NLDSAR_.2	60479.7	93536.8	60631.8	59058.8	66424	56940.7	58939.3	62947.9	75829	47358.2	56873.4	63190.5	66777.6	65536.6	65237.6
P00338	LDHA	L-lactate dehydrogenase A chain	_DQLIYNLLK_.2	17781.1	32860.5	13010.6	25344.7	17744.6	27992.3	30118.3	51148.4	36043.4	24476.7	20332.5	17822.6	35274.1	29054.6	33351.7
P00338	LDHA	L-lactate dehydrogenase A chain	_LVIITAGAR_.2	9129.51	32242.7	29863.6	26511.6	29073.9	18215.5	22635	30535.4	27587.4	34300.8	22599.3	17435.1	32144.5	23580.1	16207.9
P00338	LDHA	L-lactate dehydrogenase A chain	_DLADELALVDVIEDK_.2	Filtered	3118.24	641.172	3267.02	Filtered	1336.66	Filtered	33940.3	Filtered	0	Filtered	Filtered	Filtered	Filtered	Filtered
P00338	LDHA	L-lactate dehydrogenase A chain	_VTLTSEEEAR_.2	9537.29	0	0	9724.62	0	0	0	12134.2	0	14896.3	Filtered	0	0	13961.2	0
P00338	LDHA	L-lactate dehydrogenase A chain	_FIIPNVVK_.2	Filtered	2460.87	0	0	0	5181.89	0	0	3914.55	2232.72	Filtered	Filtered	0	0	5743.79
P00338	LDHA	L-lactate dehydrogenase A chain	_GEMMDLQHGSLFLR_.3	2972.63	7557.73	Filtered	Filtered	Filtered	Filtered	Filtered	Filtered	Filtered	Filtered	Filtered	Filtered	Filtered	0	0
P00338	LDHA	L-lactate dehydrogenase A chain	_DDVFLSVPC[Carbamidomethyl (C)]ILGQNGISDLVK_.2	Filtered	Filtered	Filtered	Filtered	0	0	0	1582.33	0	0	Filtered	Filtered	Filtered	Filtered	0
P00390	GSR	Glutathione reductase, mitochondrial	_GIYAVGDVC[Carbamidomethyl (C)]GK_.2	4011.7	15757.2	8839.83	2307.09	Filtered	2859.6	6295.98	5894.04	7889.68	11327.7	3986.32	Filtered	5545.34	3112.95	6845.49
P00390	GSR	Glutathione reductase, mitochondrial	_ADFDNTVAIHPTSSEELVTLR_.3	115113	83058.9	50919.2	Filtered	12550.5	61237.2	15554.9	94826.6	Filtered	13583.2	58085.6	138827	0	9808.67	14588.2
P00390	GSR	Glutathione reductase, mitochondrial	_ALLTPVAIAAGR_.2	10549.7	5712.19	4630.6	0	2996.28	10069.3	8645.55	7442.1	0	4069.55	0	0	4187.29	8485.64	0
P00450	CP	Ceruloplasmin	_VNKDDEEFIESNK_.3	12274750	12908038	13611921	14721327	13011315	13420448	13385941	14192431	14172152	13290355	15022022	15040239	15824236	15727268	13808729
P00450	CP	Ceruloplasmin	_VNKDDEEFIESNK_.2	5805422	2.75714e+06	4.74354e+06	4.41148e+06	5.07658e+06	5809517	4.98812e+06	4840483	2.96988e+06	3.74049e+06	5.01268e+06	4.34203e+06	4.34429e+06	4.34059e+06	4450639
P00450	CP	Ceruloplasmin	_KAEEEHLGILGPQLHADVGDK_.4	11854024	11904474	12929835	11454690	13273732	13409810	12105983	13216945	12586656	12545004	12253895	13189384	12687103	13488807	12458103
P00450	CP	Ceruloplasmin	_KAEEEHLGILGPQLHADVGDK_.3	6.21172e+06	2933515	3618868	2.94366e+06	5.76553e+06	5687630	4.76638e+06	3.86624e+06	2.90528e+06	3.97724e+06	4.39156e+06	3.33667e+06	4.07779e+06	3273746	3.07981e+06
P00450	CP	Ceruloplasmin	_KAEEEHLGILGPQLHADVGDK_.5	1.06429e+06	864370	995544	942405	1071016	1.09431e+06	1.03684e+06	979681	905944	1.07929e+06	1064133	907838	1085895	990715	783734
P00450	CP	Ceruloplasmin	_KAEEEHLGILGPQLHADVGDK_.2	256103	18849	47174.4	15345	148799	155246	109143	53642.3	4487.28	63667.2	93764	30917.5	63269.1	14656.1	7331
P00450	CP	Ceruloplasmin	_MFTTAPDQVDKEDEDFQESNK_.3	15086009	17465396	15983178	15762752	15376765	15064512	13687696	14276797	15949355	12254876	14765724	16215608	11646881	16903440	15254161
P00450	CP	Ceruloplasmin	_M[Oxidation (M)]FTTAPDQVDKEDEDFQESNK_.3	1.26925e+06	1.21544e+06	1.23909e+06	1247204	1.18348e+06	1.21332e+06	1.25347e+06	1.57292e+06	1505968	1.17298e+06	1.22667e+06	1.14201e+06	1.14745e+06	1.41216e+06	1.30912e+06
P00450	CP	Ceruloplasmin	_GAYPLSIEPIGVR_.2	16155666	14455233	14522981	14606760	11070343	17266606	13758913	15694470	14788016	12006150	15372749	12887111	14028222	15569105	15541396
P00450	CP	Ceruloplasmin	_GAYPLSIEPIGVR_.3	82720.7	25941.7	40289.1	20917.8	33022.8	48902.2	49884.3	56137.1	97249.8	62463.5	48326.7	41643.4	55315.5	57299.2	52832
P00450	CP	Ceruloplasmin	_EVGPTNADPVC[Carbamidomethyl (C)]LAK_.2	12237352	12648805	13532877	13434346	12030563	12526971	12432932	12027443	12404243	12854808	13703876	12015719	12814077	12623403	12509700
P00450	CP	Ceruloplasmin	_SVPPSASHVAPTETFTYEWTVPK_.3	7746227	10138440	10928584	12043460	9511032	8922894	7.04957e+06	10776632	9805624	11300038	8880398	12361166	9348495	8601806	7868474
P00450	CP	Ceruloplasmin	_TTIEKPVWLGFLGPIIK_.3	8576054	5.49047e+06	6.09108e+06	6492549	7037402	11006435	10791073	5.9631e+06	7.23483e+06	6.5034e+06	8644173	4.07256e+06	7.14364e+06	9109321	9070480
P00450	CP	Ceruloplasmin	_TTIEKPVWLGFLGPIIK_.2	289340	222529	260916	192247	217926	363316	269130	180316	188727	199949	284313	137906	184145	219570	201594
P00450	CP	Ceruloplasmin	_TTIEKPVWLGFLGPIIK_.4	2272.64	1497.13	1377.41	1629.49	1164.39	2481.29	605.768	1003.92	0	1885.47	1866.09	835.502	3496.87	1732.71	1533.17
P00450	CP	Ceruloplasmin	_DIFTGLIGPMK_.2	7.58642e+06	4422629	5.74716e+06	5874459	6149620	11263362	10608399	8613302	6944892	4.91464e+06	7.9237e+06	3.97397e+06	7.67817e+06	7.84372e+06	7616126
P00450	CP	Ceruloplasmin	_DIFTGLIGPM[Oxidation (M)]K_.2	58624.1	62659.2	66779.4	110708	90152.6	151119	174765	124988	177374	93286	85585.1	87299.8	153790	158095	70192.1
P00450	CP	Ceruloplasmin	_DIFTGLIGPMK_.1	80396.6	18936.2	35955	34476.1	56028.3	32903.2	31439	35762.1	4636.96	13717.1	52974.9	6672.69	16663.5	12621.5	18596.8
P00450	CP	Ceruloplasmin	_TYC[Carbamidomethyl (C)]SEPEKVDKDNEDFQESNR_.4	4284110	4291148	5203616	4858736	4.65924e+06	4799895	4.68398e+06	4826130	5218880	4664533	4.98001e+06	5603916	5.48257e+06	5828603	5029464
P00450	CP	Ceruloplasmin	_TYC[Carbamidomethyl (C)]SEPEKVDKDNEDFQESNR_.3	2.32413e+06	1.92029e+06	2.03392e+06	1.84528e+06	2.17461e+06	2.44321e+06	1.9218e+06	1914671	1.71852e+06	1650435	2.08587e+06	2.07401e+06	1.99905e+06	2.11669e+06	2.30099e+06
P00450	CP	Ceruloplasmin	_EYTDASFTNR_.2	6045958	7029112	6827706	7132743	6575182	6976679	6727646	7255646	7.4883e+06	6618923	6.8148e+06	6.61708e+06	7619816	7581084	6.85602e+06
P00450	CP	Ceruloplasmin	_GEFYIGSK_.2	5342155	5482217	5670101	5432104	4.51326e+06	4840759	5.2104e+06	6.49875e+06	5.71869e+06	4730102	4561912	4316491	4.84253e+06	4.40456e+06	5.21632e+06
P00450	CP	Ceruloplasmin	_GEFYIGSK_.1	634275	236221	391058	273487	327937	236741	350377	330549	197243	261649	310544	240256	210932	183184	250386
P00450	CP	Ceruloplasmin	_NNEGTYYSPNYNPQSR_.2	4.44386e+06	5.35922e+06	4693956	4.35077e+06	4581645	5463196	4283496	3.97631e+06	5301710	4.10082e+06	4.54398e+06	4.72898e+06	4597772	4.94381e+06	5063662
P00450	CP	Ceruloplasmin	_NNEGTYYSPNYNPQSR_.3	75177.4	57502.9	81700.9	124776	129081	14918.4	135842	144744	12471.4	169407	132659	198198	189319	134473	20804.4
P00450	CP	Ceruloplasmin	_LISVDTEHSNIYLQNGPDR_.3	3.87493e+06	4.03185e+06	4.12917e+06	4.02501e+06	4.03847e+06	4.17006e+06	3.68301e+06	2.97475e+06	4.4755e+06	4454179	5.07087e+06	5.31435e+06	4952760	4.46219e+06	4.10286e+06
P00450	CP	Ceruloplasmin	_LISVDTEHSNIYLQNGPDR_.2	181656	100074	239734	92027.8	134454	212575	333337	98739.8	110766	314056	152803	184772	291445	146357	121002
P00450	CP	Ceruloplasmin	_DLYSGLIGPLIVC[Carbamidomethyl (C)]R_.2	3211868	2161533	3541193	3474201	4.6249e+06	4442514	4.15202e+06	2.04242e+06	3.6059e+06	2.86153e+06	4046796	1.63863e+06	5.4187e+06	2.95438e+06	4.13762e+06
P00450	CP	Ceruloplasmin	_DLYSGLIGPLIVC[Carbamidomethyl (C)]R_.3	445415	239933	430153	401869	609328	527871	502883	351881	498700	422409	579726	208158	719010	416669	501682
P00450	CP	Ceruloplasmin	_QYTDSTFR_.2	3.73521e+06	3.34833e+06	3709910	3.49527e+06	3.70232e+06	3.84688e+06	3.47292e+06	4.18855e+06	3.34515e+06	3.52122e+06	3.59841e+06	4.07261e+06	3782203	3.65e+06	3.42427e+06
P00450	CP	Ceruloplasmin	_QYTDSTFR_.1	84798.7	29635	43112.9	39841	59261.6	76846.3	44643.5	49687.4	29642.5	24218.7	62003.1	53279.6	38298.4	31761	49484.8
P00450	CP	Ceruloplasmin	_RQSEDSTFYLGER_.3	2.37556e+06	2.6259e+06	2479550	2.63104e+06	2.35163e+06	2.66162e+06	2.36589e+06	2391228	2932116	2.29327e+06	2341636	2.58501e+06	2.49176e+06	2.67186e+06	2709695
P00450	CP	Ceruloplasmin	_RQSEDSTFYLGER_.2	1.55745e+06	705540	1.06097e+06	830692	1.03074e+06	777250	1.16934e+06	912670	546216	919824	1.0403e+06	770495	840528	902616	663246
P00450	CP	Ceruloplasmin	_QSEDSTFYLGER_.2	3.22491e+06	2.87995e+06	3.01218e+06	2829666	3.27651e+06	3.33396e+06	3.19076e+06	3.4409e+06	3.12336e+06	2.91188e+06	3.22745e+06	3038423	3163083	3.23716e+06	3134850
P00450	CP	Ceruloplasmin	_VDKDNEDFQESNR_.3	1.98057e+06	2.08057e+06	2082068	2.32722e+06	2.03317e+06	2456050	2.15608e+06	2.30822e+06	2.47002e+06	2.16055e+06	2253314	2.04061e+06	1150212	2.11111e+06	2.11709e+06
P00450	CP	Ceruloplasmin	_VDKDNEDFQESNR_.2	702255	456773	495669	491086	599504	672674	542260	504197	352868	514145	600866	422523	173904	422979	623550
P00450	CP	Ceruloplasmin	_SGAGTEDSAC[Carbamidomethyl (C)]IPWAYYSTVDQVK_.3	1.66306e+06	2442224	1.91441e+06	2.64561e+06	2.38253e+06	1.45952e+06	1.79558e+06	1.78999e+06	2180047	2.36854e+06	1.46711e+06	1.91917e+06	2.542e+06	1959876	1.85315e+06
P00450	CP	Ceruloplasmin	_ERGPEEEHLGILGPVIWAEVGDTIR_.4	1.99377e+06	1.91868e+06	1.57593e+06	1.81492e+06	1.60587e+06	1371965	1.02545e+06	732675	1.04214e+06	1.24245e+06	1.61932e+06	2.09693e+06	869714	1.58776e+06	1.68486e+06
P00450	CP	Ceruloplasmin	_ERGPEEEHLGILGPVIWAEVGDTIR_.3	548403	419292	434592	461226	473292	396894	246921	171431	220826	313068	428037	491541	229557	328314	396980
P00450	CP	Ceruloplasmin	_HYYIGIIETTWDYASDHGEKK_.4	1.9828e+06	2.1611e+06	1.84475e+06	1.27563e+06	1.73114e+06	1.64004e+06	1.52539e+06	1.11548e+06	1.21024e+06	2.00328e+06	1.54314e+06	2.68105e+06	1.01323e+06	1.6687e+06	1.68792e+06
P00450	CP	Ceruloplasmin	_HYYIGIIETTWDYASDHGEKK_.3	150257	127321	72838.7	57440.9	74200.7	53583	50930.1	53060.2	22566.1	97574.4	49961	68557.4	20969.3	39189.7	52241.9
P00450	CP	Ceruloplasmin	_GPEEEHLGILGPVIWAEVGDTIR_.3	2.15677e+06	2.0795e+06	2.12792e+06	1.57349e+06	2151142	728835	445947	514353	1574871	1.74163e+06	1070967	1.39808e+06	963995	1.40856e+06	1.24737e+06
P00450	CP	Ceruloplasmin	_DIASGLIGPLIIC[Carbamidomethyl (C)]K_.3	826351	463632	634429	736202	871770	1.67949e+06	1.38454e+06	1.242e+06	1.25969e+06	785236	1.50489e+06	513200	1.18299e+06	928625	1.14664e+06
P00450	CP	Ceruloplasmin	_WYLFGMGNEVDVHAAFFHGQALTNK_.4	1096937	1.85834e+06	1.09563e+06	919455	1.12163e+06	596049	420277	189094	778238	1055688	936220	1370493	739728	764590	509589
P00450	CP	Ceruloplasmin	_WYLFGM[Oxidation (M)]GNEVDVHAAFFHGQALTNK_.4	154486	98880.1	88768.5	75341.9	74273.4	49528.5	6876.21	8473.56	60382.2	126238	113422	130040	54478.3	69899.5	62083.4
P00450	CP	Ceruloplasmin	_KALYLQYTDETFR_.3	373455	342537	374881	381677	484438	374730	387118	295999	402550	391943	309048	528211	320130	559741	299011
P00450	CP	Ceruloplasmin	_KALYLQYTDETFR_.2	133540	41683.3	104979	59206.1	81415	108405	84224.8	65562.8	32849	87680.8	58332.4	56085.8	80848.2	79212.2	41378.2
P00450	CP	Ceruloplasmin	_HYYIAAEEIIWNYAPSGIDIFTK_.3	407693	691156	564091	375049	288083	170660	121154	184544	178804	419212	218370	398320	249917	203792	161050
P00450	CP	Ceruloplasmin	_EYTDASFTNRK_.3	192390	163409	195645	133775	222043	222907	234389	182828	228184	223439	116535	401958	147227	302207	190085
P00450	CP	Ceruloplasmin	_EYTDASFTNRK_.2	54744.6	31486.7	42639.2	29141.7	61349.2	62643.4	58708.9	42713.3	34161.7	50038.7	23860.7	86404	30153.6	57785.9	51550.1
P00450	CP	Ceruloplasmin	_DDEEFIESNK_.2	159258	202943	199345	189044	174511	158591	167372	194824	259213	200183	151127	127288	202097	173637	167737
P00450	CP	Ceruloplasmin	_DNEDFQESNR_.2	161931	156495	128760	161990	154368	133350	140739	181140	129000	120279	109966	98754.2	132756	118958	145213
P00450	CP	Ceruloplasmin	_KAEEEHLGILGPQLHADVGDKVK_.4	82906.8	73527.5	74530.6	27031.8	146827	156820	96408.2	32213.4	74243.9	124527	33837.3	299002	43789.1	168937	71338.5
P00450	CP	Ceruloplasmin	_YTVNQC[Carbamidomethyl (C)]R_.2	54512.7	26195.6	58822	42511.9	32848.5	46901.1	39129.5	28009.2	34837	47450.7	47618.5	41520.9	38163.6	27327.6	52134.6
P00450	CP	Ceruloplasmin	_EFYLFPTVFDENESLLLEDNIR_.3	24796.2	66305	24482.8	11067.9	12533.6	14246.2	8314.01	56352.7	16323.5	17892.4	5701.94	34121.1	2460.86	8748.06	30251.1
P00450	CP	Ceruloplasmin	_AEEEHLGILGPQLHADVGDK_.4	1649913	1.57649e+06	1.52368e+06	2.03028e+06	1.81648e+06	1.57996e+06	1.29847e+06	1.72731e+06	2.08453e+06	1.74563e+06	2.22289e+06	1.71036e+06	1857567	1.54514e+06	1.3773e+06
P00450	CP	Ceruloplasmin	_AEEEHLGILGPQLHADVGDK_.3	813873	560959	611788	667484	774842	792844	633643	740255	705830	794289	884865	484382	753395	553031	494477
P00450	CP	Ceruloplasmin	_AEEEHLGILGPQLHADVGDK_.2	22730.3	0	14096.9	0	24564.9	51281.7	73262.4	0	4794.26	62193.3	22562.8	4888.7	43036.3	7347.62	6503.03
P00450	CP	Ceruloplasmin	_TPGIWLLHC[Carbamidomethyl (C)]HVTDHIHAGMETTYTVLQNEDTK_.4	1.22903e+06	1.35003e+06	1268666	600447	1.54181e+06	1.43339e+06	644091	446030	395753	794802	1.20592e+06	1.42997e+06	654512	725919	825973
P00450	CP	Ceruloplasmin	_TPGIWLLHC[Carbamidomethyl (C)]HVTDHIHAGMETTYTVLQNEDTK_.5	1.24347e+06	1.31592e+06	1.11835e+06	728947	1.31612e+06	1302934	578790	365772	375088	898622	982396	1350172	808382	634839	753146
P00450	CP	Ceruloplasmin	_TPGIWLLHC[Carbamidomethyl (C)]HVTDHIHAGM[Oxidation (M)]ETTYTVLQNEDTK_.4	35826	5366.35	8377.19	4201.27	36159.2	19218.8	Filtered	7925.62	15254.9	30988.6	20618.4	21513	Filtered	21580.5	38228.3
P00450	CP	Ceruloplasmin	_TPGIWLLHC[Carbamidomethyl (C)]HVTDHIHAGM[Oxidation (M)]ETTYTVLQNEDTK_.5	39081	70676.2	27774.4	5163.94	77832.9	84358.2	Filtered	14279.1	0	62792.4	48430.8	19992.4	13752.5	18560.8	30982.8
P00450	CP	Ceruloplasmin	_AGLQAFFQVQEC[Carbamidomethyl (C)]NK_.2	819247	1.21793e+06	1.0126e+06	843755	970695	514354	632323	650600	494419	970186	924355	1.01502e+06	847140	837636	549045
P00450	CP	Ceruloplasmin	_AGLQAFFQVQEC[Carbamidomethyl (C)]NK_.3	105179	152215	122933	96597	81596.8	73843.9	Filtered	70081.3	56928.9	138694	85516.5	142134	56888.4	80107.2	77583.6
P00450	CP	Ceruloplasmin	_QKDVDKEFYLFPTVFDENESLLLEDNIR_.4	186303	367404	270342	251317	295964	76804.2	45045.2	51714.7	151910	335986	234332	543962	99846.3	116539	52623.8
P00450	CP	Ceruloplasmin	_QKDVDKEFYLFPTVFDENESLLLEDNIR_.3	32969.5	63540	59449.8	55639.3	51794.9	20451.4	Filtered	11170.7	29745.2	57011.2	52034.8	91669	24143	23059.9	Filtered
P00450	CP	Ceruloplasmin	_RDTANLFPQTSLTLHMWPDTEGTFNVEC[Carbamidomethyl (C)]LTTDHYTGGMK_.5	129112	318553	197660	141254	163615	68643.6	21883.9	29963.7	124476	310080	136539	271900	120375	155007	168568
P00450	CP	Ceruloplasmin	_RDTANLFPQTSLTLHMWPDTEGTFNVEC[Carbamidomethyl (C)]LTTDHYTGGMK_.4	65920	108768	93549.3	31005.2	31711	0	304.265	5086.73	64621.3	62235.2	41268.5	89718.2	37306.9	36301.7	20971.6
P00450	CP	Ceruloplasmin	_EHEGAIYPDNTTDFQR_.3	67025.9	58546.6	72435.3	65113.6	59165.5	Filtered	72533.1	62598.8	62357.3	45023.5	63560.4	43266.2	70003.4	47658	48524.2
P00450	CP	Ceruloplasmin	_KLISVDTEHSNIYLQNGPDR_.4	559541	623909	718946	656215	665490	608087	551387	442889	738431	697821	723187	881874	847280	777512	715804
P00450	CP	Ceruloplasmin	_KLISVDTEHSNIYLQNGPDR_.3	244871	212072	216575	181255	211775	274569	269235	131418	192579	297558	296719	229782	326428	266282	220193
P00450	CP	Ceruloplasmin	_KLISVDTEHSNIYLQNGPDR_.2	0	4857.58	4131.44	Filtered	0	3909.9	3431.04	0	Filtered	11233	8100.43	0	9975.37	15543.2	0
P00450	CP	Ceruloplasmin	_DTANLFPQTSLTLHMWPDTEGTFNVEC[Carbamidomethyl (C)]LTTDHYTGGMK_.4	829125	1.66515e+06	1.24215e+06	899699	1.02848e+06	231589	118959	136249	295443	1.04471e+06	368812	1.20431e+06	336435	383513	226249
P00450	CP	Ceruloplasmin	_DTANLFPQTSLTLHMWPDTEGTFNVEC[Carbamidomethyl (C)]LTTDHYTGGM[Oxidation (M)]K_.4	94680.4	117006	104596	100180	86190.9	2891.34	0	86.899	2877.12	115968	61834	125098	7092.38	5695.16	0
P00450	CP	Ceruloplasmin	_DTANLFPQTSLTLHM[Oxidation (M)]WPDTEGTFNVEC[Carbamidomethyl (C)]LTTDHYTGGMK_.4	80088.4	83167.3	66534.6	52833.3	57070.1	0	0	Filtered	23024.4	77702.3	29754.4	63142.8	36461.2	26101.9	16449
P00450	CP	Ceruloplasmin	_VYPGEQYTYMLLATEEQSPGEGDGNC[Carbamidomethyl (C)]VTR_.3	670411	986979	634543	814890	754101	296583	238475	396745	350023	785243	290896	1.52461e+06	296937	276572	415171
P00450	CP	Ceruloplasmin	_VYPGEQYTYM[Oxidation (M)]LLATEEQSPGEGDGNC[Carbamidomethyl (C)]VTR_.3	9209.05	82223.1	16534.7	30870.7	27385.5	5576.81	5682.25	1503.84	14320.6	27982.3	0	28225.7	16522.7	0	6194.28
P00450	CP	Ceruloplasmin	_VYPGEQYTYMLLATEEQSPGEGDGNC[Carbamidomethyl (C)]VTR_.4	19036.7	29917.1	15210.5	26958.3	16622.4	1779.68	Filtered	Filtered	Filtered	18591.3	5872.86	36088.3	Filtered	5781.92	0
P00450	CP	Ceruloplasmin	_NMATRPYSIHAHGVQTESSTVTPTLPGETLTYVWK_.5	429186	391721	432316	214259	440170	407418	310182	168772	223902	537264	209218	928457	275365	362667	320121
P00450	CP	Ceruloplasmin	_NMATRPYSIHAHGVQTESSTVTPTLPGETLTYVWK_.4	173549	186099	175626	88448.4	229211	195995	168443	86281.6	67181.1	215025	158660	402515	116774	111501	158182
P00450	CP	Ceruloplasmin	_NM[Oxidation (M)]ATRPYSIHAHGVQTESSTVTPTLPGETLTYVWK_.4	27465.3	14377.3	Filtered	Filtered	10033.5	10153.8	0	Filtered	Filtered	11538.9	Filtered	20371.1	Filtered	Filtered	8640.45
P00450	CP	Ceruloplasmin	_MYSVNGYTFGSLPGLSMC[Carbamidomethyl (C)]AEDR_.3	12573.7	60053.4	39103.7	19590.7	25877.6	4917.14	Filtered	14555.6	10885.2	40372.9	19954.4	70765.8	11880.8	14381.5	Filtered
P00450	CP	Ceruloplasmin	_TYC[Carbamidomethyl (C)]SEPEKVDK_.3	121948	200509	101239	163162	125982	196696	123546	185880	294737	183756	244783	155854	265276	247762	178018
P00450	CP	Ceruloplasmin	_TYC[Carbamidomethyl (C)]SEPEKVDK_.2	16289.4	12645.2	0	0	22303.1	0	13244.9	19498.8	0	2799.45	25652	14350.3	0	12099.1	541.012
P00450	CP	Ceruloplasmin	_ADDKVYPGEQYTYMLLATEEQSPGEGDGNC[Carbamidomethyl (C)]VTR_.4	45429.9	70582.7	37029.4	13451.6	49605.2	Filtered	Filtered	Filtered	12423.5	59398.8	13802.7	173088	8720.61	22933.7	9278.33
P00450	CP	Ceruloplasmin	_TYC[Carbamidomethyl (C)]SEPEK_.2	4115.53	4306.02	4083.65	4139.14	2605.76	3563.21	4687.97	Filtered	Filtered	3682.79	2249.75	573.787	4169.86	Filtered	4658.44
P00450	CP	Ceruloplasmin	_MYYSAVDPTK_.2	4.57273e+06	4357627	3985426	4174343	4312996	4222643	3.89993e+06	4332103	4.09415e+06	3.59987e+06	4.25817e+06	4.27709e+06	4.51415e+06	4.10896e+06	4263929
P00450	CP	Ceruloplasmin	_M[Oxidation (M)]YYSAVDPTK_.2	403833	318516	293901	386448	214155	357491	396403	402205	241496	196174	169334	262772	288460	335114	354304
P00450	CP	Ceruloplasmin	_MYYSAVDPTK_.1	169532	104606	95608.7	65655.5	91047.6	100336	93604.9	75537.6	48984.4	59243.7	58914.5	53135.8	76438.8	60392.4	68411.8
P00450	CP	Ceruloplasmin	_M[Oxidation (M)]YYSAVDPTK_.1	0	0	0	0	0	0	0	0	Filtered	0	0	0	0	0	0
P00450	CP	Ceruloplasmin	_MYYSAVDPTKDIFTGLIGPMK_.3	214534	152860	185797	212692	223826	334433	243466	120268	249308	204165	268846	421569	298946	378588	269690
P00450	CP	Ceruloplasmin	_M[Oxidation (M)]YYSAVDPTKDIFTGLIGPMK_.3	21394.7	13636.8	16262.7	50958.3	22680.9	23424.5	31788.4	17728.3	26497.4	16026.8	35770.6	29843.7	26486.7	Filtered	24830.9
P00450	CP	Ceruloplasmin	_MYYSAVDPTKDIFTGLIGPMK_.2	0	4170.91	0	0	18073.2	0	Filtered	0	0	0	0	4234.58	0	0	0
P00450	CP	Ceruloplasmin	_DVDKEFYLFPTVFDENESLLLEDNIR_.3	578409	744281	392677	262294	232313	74672.6	57435.6	384196	89357.9	190412	75933.7	522826	75507.8	78006.8	73110
P00450	CP	Ceruloplasmin	_DVDKEFYLFPTVFDENESLLLEDNIR_.4	7199.94	11615	4267.16	1251.41	Filtered	Filtered	Filtered	4090.15	Filtered	1469.33	Filtered	11706.2	Filtered	Filtered	Filtered
P00450	CP	Ceruloplasmin	_GVYSSDVFDIFPGTYQTLEMFPR_.3	270501	585629	301196	227745	241415	53222.6	38547.1	127021	58626.5	292183	102303	418504	49137.9	65361.3	53282.7
P00450	CP	Ceruloplasmin	_GVYSSDVFDIFPGTYQTLEM[Oxidation (M)]FPR_.3	45465.2	91378.6	70597.7	51639.9	44070.9	Filtered	19144	43690	18848.9	48856.3	29904.8	56750.6	Filtered	12265.9	Filtered
P00450	CP	Ceruloplasmin	_GVYSSDVFDIFPGTYQTLEMFPR_.4	1406.59	890.177	642.236	Filtered	Filtered	Filtered	Filtered	2350.2	Filtered	1262.09	Filtered	462.611	Filtered	Filtered	Filtered
P00450	CP	Ceruloplasmin	_MFTTAPDQVDK_.2	18111	0	8497.11	22294.6	17777.6	5852.86	Filtered	16050.9	17648.1	Filtered	9020.51	9305.88	10084.8	Filtered	17503.5
P00450	CP	Ceruloplasmin	_HYYIGIIETTWDYASDHGEK_.3	3.20494e+06	4.1091e+06	3.46993e+06	3.0267e+06	3.0323e+06	2.61577e+06	2224641	2.22212e+06	2.56905e+06	2953476	2.23565e+06	3.81272e+06	2.93299e+06	2.93312e+06	2532433
P00450	CP	Ceruloplasmin	_HYYIGIIETTWDYASDHGEK_.4	494729	791355	813082	725151	649047	492339	441181	516045	541363	718934	447281	768786	761953	697325	655181
P00450	CP	Ceruloplasmin	_HYYIGIIETTWDYASDHGEK_.2	0	0	0	0	0	0	0	0	0	0	0	0	0	0	0
P00450	CP	Ceruloplasmin	_TYYIAAVEVEWDYSPQR_.2	16590	526001	240578	162533	51422.4	27557	210.752	137940	44109.4	151774	29975.4	493916	38595.7	45946.1	22160
P00450	CP	Ceruloplasmin	_TYYIAAVEVEWDYSPQR_.3	Filtered	78789.1	14155.6	8654.18	Filtered	Filtered	Filtered	0	Filtered	19667.8	Filtered	46357.5	Filtered	Filtered	Filtered
P00450	CP	Ceruloplasmin	_MHSMNGFMYGNQPGLTMC[Carbamidomethyl (C)]K_.3	52015.1	83189.2	123632	80486.8	96324.5	98858.5	61515.1	Filtered	69853.5	106890	108822	236545	89848.4	133530	108731
P00450	CP	Ceruloplasmin	_M[Oxidation (M)]HSMNGFMYGNQPGLTMC[Carbamidomethyl (C)]K_.3	0	3119.87	9177.97	17243.8	0	24134.4	0	416.901	681.398	6057.33	15656.3	15746.3	6902.95	6998.46	7126.58
P00450	CP	Ceruloplasmin	_MHSMNGFMYGNQPGLTMC[Carbamidomethyl (C)]K_.2	0	0	0	0	0	0	0	0	0	0	0	0	0	0	0
P00450	CP	Ceruloplasmin	_IDTINLFPATLFDAYMVAQNPGEWMLSC[Carbamidomethyl (C)]QNLNHLK_.4	2898.46	19768.9	31070.9	2110.77	538.38	Filtered	0	335.287	Filtered	453.846	4181.82	53051.4	6067.39	832.9	Filtered
P00450	CP	Ceruloplasmin	_IDTINLFPATLFDAYM[Oxidation (M)]VAQNPGEWMLSC[Carbamidomethyl (C)]QNLNHLK_.4	1035.76	2751.89	3736.27	Filtered	0	363.991	Filtered	Filtered	Filtered	195.195	Filtered	2268.9	725.497	Filtered	Filtered
P00450	CP	Ceruloplasmin	_IDTINLFPATLFDAYMVAQNPGEWM[Oxidation (M)]LSC[Carbamidomethyl (C)]QNLNHLK_.4	864.104	3371.47	3293.67	1348.58	1663.54	Filtered	Filtered	Filtered	Filtered	3306.72	Filtered	7102.62	Filtered	Filtered	Filtered
P00450	CP	Ceruloplasmin	_ALYLQYTDETFR_.2	4627096	5.14804e+06	5731810	6.56799e+06	4.90109e+06	3578680	4.52272e+06	4.59747e+06	5.08053e+06	5.56853e+06	4.86966e+06	4.75385e+06	4289107	4.40826e+06	4.31911e+06
P00450	CP	Ceruloplasmin	_ALYLQYTDETFR_.3	16307	Filtered	Filtered	12320.7	Filtered	Filtered	Filtered	Filtered	Filtered	0	Filtered	Filtered	Filtered	Filtered	Filtered
P00450	CP	Ceruloplasmin	_IYHSHIDAPK_.2	309708	238475	213456	164908	321465	271566	195096	200725	80058.5	224998	288957	260527	279684	235231	389154
P00450	CP	Ceruloplasmin	_IYHSHIDAPK_.1	0	0	0	0	0	0	0	0	0	0	0	Filtered	Filtered	0	0
P00450	CP	Ceruloplasmin	_GDSVVWYLFSAGNEADVHGIYFSGNTYLWR_.3	18761.6	57874.5	18410.1	19921.9	5776.2	21571.6	5105.14	4515.78	5394.03	4272.73	3682.5	45736.8	0	2622.69	Filtered
P00450	CP	Ceruloplasmin	_GDSVVWYLFSAGNEADVHGIYFSGNTYLWR_.4	Filtered	5351.31	1145.7	Filtered	Filtered	Filtered	Filtered	Filtered	Filtered	Filtered	Filtered	4199.02	Filtered	Filtered	0
P00450	CP	Ceruloplasmin	_AETGDKVYVHLK_.3	Filtered	Filtered	926.962	0	871.441	1015.4	0	0	Filtered	0	Filtered	6703.87	2349.15	2484.12	Filtered
P00450	CP	Ceruloplasmin	_NLASRPYTFHSHGITYYK_.3	26002	Filtered	Filtered	Filtered	Filtered	Filtered	Filtered	Filtered	Filtered	Filtered	Filtered	Filtered	Filtered	Filtered	Filtered
P00450	CP	Ceruloplasmin	_NLASRPYTFHSHGITYYK_.4	0	0	0	0	0	0	0	0	0	0	0	0	0	0	0
P00450	CP	Ceruloplasmin	_AEEEHLGILGPQLHADVGDKVK_.4	Filtered	Filtered	Filtered	Filtered	Filtered	Filtered	Filtered	Filtered	Filtered	Filtered	Filtered	9455.62	Filtered	Filtered	Filtered
P00488	F13A1	Coagulation factor XIII A chain	_LIASMSSDSLR_.2	530586	1.43666e+06	75720	122304	364986	346634	313576	105812	172910	712423	549372	256575	619615	215468	451834
P00488	F13A1	Coagulation factor XIII A chain	_LALETALMYGAK_.2	149898	124522	76555.1	101166	125311	113416	95187.6	128184	111633	120667	65348.5	112584	132757	123405	76527.4
P00488	F13A1	Coagulation factor XIII A chain	_KDGTHVVENVDATHIGK_.4	70895.2	70489.4	83440.4	73207.7	72669.1	71907.2	72633.2	99053.3	83777.7	81225.8	85791	69127.4	87081.8	83787.8	85504.2
P00488	F13A1	Coagulation factor XIII A chain	_LSIQSSPK_.2	68471	84396.5	77270.3	80371.6	84562.5	58793	54538.5	69570.6	89416.5	78067	Filtered	54966.4	88372.5	65994.8	60628.9
P00488	F13A1	Coagulation factor XIII A chain	_STVLTIPEIIIK_.2	23798.7	14109.4	43820.9	41448.1	49344.4	72708.6	78401.3	68844.1	59739.9	24052.1	27888	7284.55	45567.8	47276.6	49246.4
P00488	F13A1	Coagulation factor XIII A chain	_AQMDLSGR_.2	13967.4	14484.2	18796.1	12283.8	21137.5	11385.3	11402.1	9251.94	12267.8	13814.2	6985.69	10133.3	7371.94	18584	22167.8
P00488	F13A1	Coagulation factor XIII A chain	_ETFDVTLEPLSFK_.2	7957.19	6649.91	10928.4	12111	26844.4	10480.8	20391	3249.09	15931.9	21150.4	30600.4	4944.01	12168.3	4359.6	11319.8
P00488	F13A1	Coagulation factor XIII A chain	_GTYIPVPIVSELQSGK_.2	39866.5	22177.8	34528.6	42587.9	33811.1	65269.5	48798.8	69420.6	23874.3	Filtered	35690.8	23260.1	69029	73077.8	61561.8
P00488	F13A1	Coagulation factor XIII A chain	_SNVDMDFEVENAVLGK_.2	47131.7	17547.1	17634.3	0	6040.81	0	14435.8	7462.35	Filtered	30480.3	29594.2	5272.89	21658	Filtered	14689.3
P00488	F13A1	Coagulation factor XIII A chain	_GVNLQEFLNVTSVHLFK_.3	21280.1	13850.4	24717.2	14604.7	14687.9	16136.6	22738.6	Filtered	Filtered	12050.4	19144.3	18744.4	12751.3	Filtered	20056.8
P00488	F13A1	Coagulation factor XIII A chain	_DGTHVVENVDATHIGK_.3	36579.1	Filtered	39636.3	22087.2	38512.8	14194.2	6654.78	Filtered	16055.8	14513.6	0	9346.55	5953.11	Filtered	Filtered
P00488	F13A1	Coagulation factor XIII A chain	_KETFDVTLEPLSFK_.3	32799.2	37894.7	Filtered	28014.4	16230	Filtered	Filtered	43226.2	Filtered	18531.3	23533.8	Filtered	22791	25193.9	Filtered
P00488	F13A1	Coagulation factor XIII A chain	_KPLNTEGVMK_.2	13581.5	16680.7	12358.4	12091.4	13816	8785.93	Filtered	Filtered	Filtered	17137.9	Filtered	Filtered	Filtered	15098.7	Filtered
P00558	PGK1	Phosphoglycerate kinase 1	_ALESPERPFLAILGGAK_.3	11578	16108.5	Filtered	7205.85	5001.77	14865.4	19312.1	16414.5	27041.6	Filtered	9528.93	11576.4	9699.86	10488.1	1603.41
P00558	PGK1	Phosphoglycerate kinase 1	_ITLPVDFVTADKFDENAK_.3	Filtered	21153	Filtered	Filtered	Filtered	44105.6	18483.2	Filtered	25013.8	17865.7	22812.8	Filtered	Filtered	Filtered	14524.2
P00734	F2	Prothrombin	_KPVAFSDYIHPVC[Carbamidomethyl (C)]LPDR_.3	4890305	4944061	5.05313e+06	4.70424e+06	4.35379e+06	5111916	4.76847e+06	4.80773e+06	4569778	4.17873e+06	5.2943e+06	4.31443e+06	4559838	3.56837e+06	4805550
P00734	F2	Prothrombin	_KPVAFSDYIHPVC[Carbamidomethyl (C)]LPDR_.4	1.10395e+06	738429	870406	858251	855503	1.00534e+06	1.02912e+06	1.16058e+06	1.00812e+06	1.37697e+06	1.45404e+06	1.2149e+06	987256	775519	962109
P00734	F2	Prothrombin	_KPVAFSDYIHPVC[Carbamidomethyl (C)]LPDR_.2	199383	18146.9	9045.88	8948.39	27143.8	55723.4	76369.8	29594.5	4944.98	69588.6	84215.7	49516.9	9283.67	13418.3	18820.7
P00734	F2	Prothrombin	_VTGWGNLK_.2	5.49592e+06	5530952	5865448	5444516	5751892	5528449	5.21347e+06	5.04755e+06	5593244	5420817	5.31757e+06	5.35971e+06	5.69346e+06	5353038	5822207
P00734	F2	Prothrombin	_VTGWGNLK_.1	308006	106657	178394	125036	206897	165288	178014	110162	87487.4	130142	210117	114423	149640	129882	165570
P00734	F2	Prothrombin	_ETWTANVGK_.2	4007297	4046727	3.9944e+06	3899337	3.70017e+06	3.9364e+06	3.98651e+06	3.87655e+06	4.01362e+06	3.67571e+06	3901891	4.15357e+06	3.95808e+06	3785800	4.03912e+06
P00734	F2	Prothrombin	_ETWTANVGK_.1	196019	90246.1	92926.7	64591.4	98024.8	94616.4	117056	81666	70401	71878.9	121890	77285.6	61491.1	58697.6	111839
P00734	F2	Prothrombin	_ETAASLLQAGYK_.2	3.9011e+06	4452087	3.52526e+06	4.11427e+06	3.97523e+06	3.86822e+06	4439555	4.30034e+06	4027476	3.67556e+06	4405939	3.26563e+06	3.56228e+06	3374031	3.13137e+06
P00734	F2	Prothrombin	_SPQELLC[Carbamidomethyl (C)]GASLISDR_.2	2941908	2.53628e+06	2.73697e+06	3062366	2.98803e+06	3.10407e+06	3227047	3.10981e+06	2666377	2.23754e+06	2.8476e+06	2.51752e+06	2.74189e+06	2.72466e+06	2.78178e+06
P00734	F2	Prothrombin	_SPQELLC[Carbamidomethyl (C)]GASLISDR_.3	692107	623636	675245	784779	746817	712674	734702	792786	698158	662802	690415	639674	658594	688733	644142
P00734	F2	Prothrombin	_KSPQELLC[Carbamidomethyl (C)]GASLISDR_.3	2391834	2.51747e+06	2.93083e+06	2.6848e+06	2.54093e+06	2.48901e+06	2562843	2.45019e+06	2.72451e+06	2.61371e+06	2322702	2.81315e+06	2.48624e+06	2.67408e+06	2.63872e+06
P00734	F2	Prothrombin	_KSPQELLC[Carbamidomethyl (C)]GASLISDR_.2	1.20937e+06	447576	921654	429822	647441	756625	796056	479565	371832	733549	898254	542223	550468	468350	653046
P00734	F2	Prothrombin	_GDAC[Carbamidomethyl (C)]EGDSGGPFVMK_.2	2.82192e+06	2.91342e+06	2697344	2.82945e+06	2387523	2.57289e+06	2.3118e+06	1.99091e+06	2.51537e+06	2168040	2.28791e+06	2.51335e+06	1.90058e+06	2.56177e+06	2504140
P00734	F2	Prothrombin	_GDAC[Carbamidomethyl (C)]EGDSGGPFVM[Oxidation (M)]K_.2	144517	150491	130515	136745	124398	170953	149622	134584	122908	94811.1	124118	85700.3	120011	120953	124437
P00734	F2	Prothrombin	_TFGSGEADC[Carbamidomethyl (C)]GLRPLFEK_.3	2.40455e+06	2.48005e+06	2.06275e+06	2.16776e+06	2020137	2236972	2.07154e+06	1.93526e+06	2352372	2.18108e+06	2251621	2.25925e+06	2.04714e+06	2.17749e+06	2280029
P00734	F2	Prothrombin	_TFGSGEADC[Carbamidomethyl (C)]GLRPLFEK_.2	312804	115317	109903	97276.8	94161.1	166739	158340	142632	121772	136008	160375	151370	93912.1	102252	126285
P00734	F2	Prothrombin	_VIDQFGE_.1	2.52064e+06	2.31949e+06	2.33137e+06	2.03506e+06	2.39221e+06	2424301	2.32426e+06	2.21974e+06	2329511	2.06326e+06	2.13853e+06	2248386	2.11657e+06	2.20242e+06	2.20519e+06
P00734	F2	Prothrombin	_TATSEYQTFFNPR_.2	1.59997e+06	1870958	1.67346e+06	1.58243e+06	1.37352e+06	1625369	1.71534e+06	1.46208e+06	1.58285e+06	1455364	1.74386e+06	1.65145e+06	1.62572e+06	1.94925e+06	1576934
P00734	F2	Prothrombin	_TATSEYQTFFNPR_.3	7835.97	50693.7	25415.6	28646.4	27336.5	9889.89	5509.85	43532.2	25117.1	45160.2	13525.2	49912.3	15491.2	73013.4	34488.7
P00734	F2	Prothrombin	_LAVTTHGLPC[Carbamidomethyl (C)]LAWASAQAK_.3	1262680	1.25373e+06	1.24497e+06	1.37904e+06	1.17435e+06	1.3922e+06	1.25897e+06	1307367	978385	1.43699e+06	1.57045e+06	1.28043e+06	1.42915e+06	1562805	1.08337e+06
P00734	F2	Prothrombin	_LAVTTHGLPC[Carbamidomethyl (C)]LAWASAQAK_.2	116656	84394.8	62087.1	55435.2	79950.7	87789.6	29589.2	110038	6896.28	53365.1	109108	56266.8	52017.7	92562.1	26362.3
P00734	F2	Prothrombin	_RQEC[Carbamidomethyl (C)]SIPVC[Carbamidomethyl (C)]GQDQVTVAMTPR_.3	1.07047e+06	1.09459e+06	1.27741e+06	1.19644e+06	1.12343e+06	944076	854133	1067347	1.0985e+06	894819	1120818	1.20906e+06	974438	1.38371e+06	1.20851e+06
P00734	F2	Prothrombin	_RQEC[Carbamidomethyl (C)]SIPVC[Carbamidomethyl (C)]GQDQVTVAM[Oxidation (M)]TPR_.3	74056.1	76902.5	45931.2	88605.8	57744.7	79062.3	112543	93449.2	88514.1	95064.5	61404.2	87521.5	105837	84685.6	111383
P00734	F2	Prothrombin	_SEGSSVNLSPPLEQC[Carbamidomethyl (C)]VPDR_.2	785240	772690	1012036	789351	1.03653e+06	911011	893973	879865	913838	840674	943768	839476	913828	980353	1.03115e+06
P00734	F2	Prothrombin	_SEGSSVNLSPPLEQC[Carbamidomethyl (C)]VPDR_.3	278704	266578	223931	217881	284535	223282	189355	270060	315210	333453	331543	287275	348659	312407	294530
P00734	F2	Prothrombin	_HQDFNSAVQLVENFC[Carbamidomethyl (C)]R_.3	754967	987907	1.25299e+06	1.04638e+06	1.20907e+06	816077	768293	791589	941953	1.06997e+06	880249	1.06131e+06	910408	897270	1.03924e+06
P00734	F2	Prothrombin	_HQDFNSAVQLVENFC[Carbamidomethyl (C)]R_.2	192660	98729.9	151914	102870	179918	104992	66026.2	101149	87814.7	182329	125121	112387	60989	100146	113558
P00734	F2	Prothrombin	_LAAC[Carbamidomethyl (C)]LEGNC[Carbamidomethyl (C)]AEGLGTNYR_.2	802269	680909	784742	777905	763946	868164	778324	755030	727683	702647	928825	678585	729362	778020	897779
P00734	F2	Prothrombin	_LAAC[Carbamidomethyl (C)]LEGNC[Carbamidomethyl (C)]AEGLGTNYR_.3	187187	233961	186038	286452	220687	256207	225707	246134	372054	359327	302744	259888	356083	352096	323405
P00734	F2	Prothrombin	_NPDSSTTGPWC[Carbamidomethyl (C)]YTTDPTVR_.2	434945	377504	523207	494783	508250	525064	384008	489244	464455	440213	459489	491670	453124	436094	494443
P00734	F2	Prothrombin	_NPDSSTTGPWC[Carbamidomethyl (C)]YTTDPTVR_.3	89432.5	87838	83305.5	101531	88826.6	105589	85870.8	136274	111870	157925	160136	132697	87526.8	57406	92873.6
P00734	F2	Prothrombin	_DKLAAC[Carbamidomethyl (C)]LEGNC[Carbamidomethyl (C)]AEGLGTNYR_.3	399241	415746	442816	455558	499720	440567	372408	456874	589649	519437	427500	748990	430773	647213	437115
P00734	F2	Prothrombin	_DKLAAC[Carbamidomethyl (C)]LEGNC[Carbamidomethyl (C)]AEGLGTNYR_.2	18537.9	22610.9	19812.9	11434.3	8726.1	16824.8	32126.7	24567.5	16328.1	47088.4	38205.4	34139.4	33956.5	26949.9	12251.5
P00734	F2	Prothrombin	_RGDAC[Carbamidomethyl (C)]EGDSGGPFVMK_.3	320523	374479	331714	327116	332713	380049	347770	242817	352533	334200	321728	374390	323592	370166	350024
P00734	F2	Prothrombin	_RGDAC[Carbamidomethyl (C)]EGDSGGPFVMK_.2	235083	104090	170942	85444.9	171934	195649	156724	86948.8	132928	118188	163071	131142	119301	63619.1	155305
P00734	F2	Prothrombin	_RGDAC[Carbamidomethyl (C)]EGDSGGPFVM[Oxidation (M)]K_.3	15338.5	15387.3	4584.47	1682.24	8092.12	18391.8	21817.4	31768.9	16126.4	6864.61	16635.7	3629.63	7012.95	6393.97	8714.57
P00734	F2	Prothrombin	_LKKPVAFSDYIHPVC[Carbamidomethyl (C)]LPDRETAASLLQAGYK_.5	149500	142483	182804	126275	150950	130495	141186	32284.6	34571.9	183603	92698.2	516648	96523.6	85815.3	129493
P00734	F2	Prothrombin	_WYQMGIVSWGEGC[Carbamidomethyl (C)]DRDGK_.3	59582.1	92443.4	83906.4	33025.1	77791.8	29566.6	35531.3	27266.8	42083.3	49649.4	31325.7	102841	46423.6	60195.2	22586
P00734	F2	Prothrombin	_GQPSVLQVVNLPIVERPVC[Carbamidomethyl (C)]K_.3	6181094	6.69627e+06	5.73776e+06	6974261	7.84956e+06	9577924	8052114	8228532	7842793	7.03715e+06	7.51925e+06	5920208	6700952	7.07581e+06	8463761
P00734	F2	Prothrombin	_GQPSVLQVVNLPIVERPVC[Carbamidomethyl (C)]K_.2	421530	234134	265903	143768	295492	324617	251668	239537	124608	415030	228898	136810	119432	249679	146199
P00734	F2	Prothrombin	_GQPSVLQVVNLPIVERPVC[Carbamidomethyl (C)]K_.4	12742.6	10068.1	Filtered	5652.5	3479.09	9022.86	Filtered	Filtered	8529.99	17079.9	24000.9	0	5813.74	20028.4	5155.52
P00734	F2	Prothrombin	_WYQMGIVSWGEGC[Carbamidomethyl (C)]DR_.2	458490	824815	648629	460611	438982	183260	203345	315456	311080	449884	287252	687909	267358	193107	246036
P00734	F2	Prothrombin	_WYQMGIVSWGEGC[Carbamidomethyl (C)]DR_.3	53845.4	105234	88617.8	67549.6	56795.9	Filtered	19197.9	30595.6	35871.5	63287.9	28298	86348.5	33054.6	24308.4	23801.1
P00734	F2	Prothrombin	_ITDNMFC[Carbamidomethyl (C)]AGYKPDEGKR_.4	4366283	5.2485e+06	4.62788e+06	4443869	4897162	5.3231e+06	4.52277e+06	4.36326e+06	5189128	4571123	4.80909e+06	4777169	4.91493e+06	5.21866e+06	5.20993e+06
P00734	F2	Prothrombin	_ITDNMFC[Carbamidomethyl (C)]AGYKPDEGKR_.3	1.57268e+06	954390	1.43742e+06	1.17717e+06	1.53655e+06	1.10617e+06	1.29087e+06	1.07944e+06	845119	1.30304e+06	1.48204e+06	1.401e+06	1.33423e+06	1.03877e+06	971295
P00734	F2	Prothrombin	_ITDNM[Oxidation (M)]FC[Carbamidomethyl (C)]AGYKPDEGKR_.4	134034	101819	98530.5	125611	124047	116050	115230	132482	110244	141588	82723.7	115695	106167	108457	115197
P00734	F2	Prothrombin	_ITDNM[Oxidation (M)]FC[Carbamidomethyl (C)]AGYKPDEGKR_.3	73475.3	47862.3	46595.5	67314.4	47387.4	60587.8	63142.1	67231.1	35850.2	64054.3	56819.6	72330.2	40071	71634.9	69505
P00734	F2	Prothrombin	_ITDNMFC[Carbamidomethyl (C)]AGYKPDEGKR_.2	214302	37244.5	138700	62985.5	117644	37602.5	99975.2	65310.5	0	60483.1	124564	78354.9	69337	33190.6	45997
P00734	F2	Prothrombin	_ITDNM[Oxidation (M)]FC[Carbamidomethyl (C)]AGYKPDEGKR_.2	3844.74	0	0	Filtered	0	0	0	Filtered	Filtered	Filtered	4215.22	Filtered	0	Filtered	0
P00734	F2	Prothrombin	_SGIEC[Carbamidomethyl (C)]QLWR_.2	1429813	1.15576e+06	1.45497e+06	1.64534e+06	1443655	1.47428e+06	1.41421e+06	1.60794e+06	1372140	1.3567e+06	1.46298e+06	1.15496e+06	1.421e+06	1.47232e+06	1.45404e+06
P00734	F2	Prothrombin	_SGIEC[Carbamidomethyl (C)]QLWR_.1	29555.7	0	16458	7550.38	Filtered	13641.3	5293.34	20428.3	0	10800.3	7497.15	0	7239.78	5303.03	7388.92
P00734	F2	Prothrombin	_ENLDRDIALMK_.3	629483	478541	737498	908626	769293	Filtered	798679	745780	1.06782e+06	504183	330652	541111	573132	602224	742226
P00734	F2	Prothrombin	_ENLDRDIALM[Oxidation (M)]K_.3	52097.8	65791	62073.6	99100.2	86417.2	68041.8	59468.1	62690	109558	93425.4	64535.2	93965.2	99007.2	73823.4	75188.5
P00734	F2	Prothrombin	_ENLDRDIALMK_.2	104138	88579	80876.3	54840.9	94935.2	114691	106072	42143.4	11678.2	73904.4	104744	45619.3	69431.3	70604.2	77197.1
P00734	F2	Prothrombin	_ENLDRDIALM[Oxidation (M)]K_.2	0	0	0	5983.75	5393.52	4624.52	0	5446.82	0	0	0	5269.58	11026.1	0	0
P00734	F2	Prothrombin	_KPVAFSDYIHPVC[Carbamidomethyl (C)]LPDRETAASLLQAGYK_.4	339040	288409	324497	257942	373042	288516	265384	169296	292302	299530	309173	596148	240124	312851	271880
P00734	F2	Prothrombin	_KPVAFSDYIHPVC[Carbamidomethyl (C)]LPDRETAASLLQAGYK_.5	129612	131984	119149	91082.2	122237	100739	63269	38473.8	72957.4	6158.35	92909.8	235081	61476.4	115056	115721
P00734	F2	Prothrombin	_KPVAFSDYIHPVC[Carbamidomethyl (C)]LPDRETAASLLQAGYK_.3	14008.8	0	11420.1	Filtered	Filtered	6556.9	12861.2	Filtered	6974.27	Filtered	9185.72	34655.9	Filtered	6008.22	0
P00734	F2	Prothrombin	_ITDNMFC[Carbamidomethyl (C)]AGYKPDEGK_.3	2102669	2.24583e+06	2.20775e+06	2.1627e+06	2.04626e+06	2.08459e+06	2.01742e+06	1.67899e+06	2.21463e+06	1.94261e+06	2.12126e+06	1971897	2085882	2.25456e+06	2.04355e+06
P00734	F2	Prothrombin	_ITDNMFC[Carbamidomethyl (C)]AGYKPDEGK_.2	152100	127356	109947	104029	89181.6	163886	188769	115837	54727.7	169148	197084	71308.4	142915	114474	98921.1
P00734	F2	Prothrombin	_ITDNM[Oxidation (M)]FC[Carbamidomethyl (C)]AGYKPDEGK_.3	73799.6	78902.8	83517.2	101477	74782.9	58658.9	73902.6	89682.6	108452	123138	75134.2	72935.1	85148.2	137186	86551.3
P00734	F2	Prothrombin	_ITDNM[Oxidation (M)]FC[Carbamidomethyl (C)]AGYKPDEGK_.2	0	0	0	0	Filtered	Filtered	0	10524.5	0	Filtered	9263.61	0	0	Filtered	Filtered
P00734	F2	Prothrombin	_IVEGSDAEIGMSPWQVMLFR_.2	652761	531762	672015	579898	537388	290070	178759	553611	293677	436396	308098	468748	272101	241720	270111
P00734	F2	Prothrombin	_IVEGSDAEIGMSPWQVMLFR_.3	386664	395889	422917	404216	382556	217342	97246.6	322532	176174	342932	268262	342550	237918	227100	160297
P00734	F2	Prothrombin	_IVEGSDAEIGM[Oxidation (M)]SPWQVMLFR_.3	47343.1	27124.6	45298.8	57820.8	51170.9	42106.2	30158.2	59102.6	46397.3	50034.9	22806	38857.6	48253.4	21141.1	34899.7
P00734	F2	Prothrombin	_IVEGSDAEIGMSPWQVM[Oxidation (M)]LFR_.2	28401.2	12094	22976.5	28573.6	21522.7	7986.24	7943.56	20230.9	20341.9	19283.5	10725.4	12961.6	15363.8	4475.84	11953.9
P00734	F2	Prothrombin	_IVEGSDAEIGMSPWQVM[Oxidation (M)]LFR_.3	48482.4	41333.3	40708	45662.5	42523.3	21439	Filtered	41646.7	23975.4	55986.1	33555.4	Filtered	30168.6	29082.1	35049.7
P00734	F2	Prothrombin	_IVEGSDAEIGM[Oxidation (M)]SPWQVMLFR_.2	11848.8	8934.25	19189.9	28293.6	15515.6	3957.2	9212.04	31215.6	1010.49	14573.2	5051.26	10586.4	9248.85	Filtered	Filtered
P00734	F2	Prothrombin	_IVEGSDAEIGM[Oxidation (M)]SPWQVM[Oxidation (M)]LFR_.3	Filtered	21945.8	23457.1	23786.3	19749.4	Filtered	Filtered	Filtered	Filtered	16282.4	Filtered	Filtered	15461.1	13539.3	20818
P00734	F2	Prothrombin	_IVEGSDAEIGM[Oxidation (M)]SPWQVM[Oxidation (M)]LFR_.2	5076.25	Filtered	2095.32	Filtered	Filtered	Filtered	Filtered	Filtered	Filtered	2220.92	Filtered	3329.83	Filtered	Filtered	Filtered
P00734	F2	Prothrombin	_LKKPVAFSDYIHPVC[Carbamidomethyl (C)]LPDR_.4	3.74602e+06	3.71216e+06	3.65641e+06	3599342	3.93721e+06	3.9522e+06	3.08334e+06	2.7832e+06	3.31393e+06	3.80665e+06	4.13186e+06	4.55628e+06	3.31765e+06	3.98605e+06	3.80957e+06
P00734	F2	Prothrombin	_LKKPVAFSDYIHPVC[Carbamidomethyl (C)]LPDR_.3	88866.9	78222.9	85134.1	66338.8	Filtered	79452.9	71600.6	71034.6	39222.4	189825	60454.9	101867	154543	52556.8	50978.1
P00734	F2	Prothrombin	_LKKPVAFSDYIHPVC[Carbamidomethyl (C)]LPDR_.2	0	0	0	Filtered	Filtered	Filtered	Filtered	2777.45	Filtered	0	Filtered	Filtered	5052.7	Filtered	Filtered
P00734	F2	Prothrombin	_ELLESYIDGR_.2	1.41581e+06	1.08478e+06	1.59301e+06	1.03362e+06	1.54018e+06	1.46739e+06	1553636	1.32393e+06	1616976	1.30234e+06	1.57635e+06	1.22146e+06	1.43515e+06	1.47252e+06	1.52274e+06
P00734	F2	Prothrombin	_ELLESYIDGR_.1	0	0	0	0	0	5708.65	0	0	0	0	Filtered	0	Filtered	0	0
P00734	F2	Prothrombin	_YGFYTHVFR_.2	462849	312186	377611	324564	316235	479511	646168	466212	295864	499371	386219	317042	494605	408611	374869
P00734	F2	Prothrombin	_YGFYTHVFR_.1	0	0	0	0	0	0	0	0	0	4402.65	0	0	0	0	0
P00734	F2	Prothrombin	_QEC[Carbamidomethyl (C)]SIPVC[Carbamidomethyl (C)]GQDQVTVAMTPR_.3	26961.9	5379.46	0	16035.1	28451	0	8254.48	28958.5	48012.4	39900.9	25508.3	11058.2	52678.1	25193.7	0
P00734	F2	Prothrombin	_QEC[Carbamidomethyl (C)]SIPVC[Carbamidomethyl (C)]GQDQVTVAMTPR_.2	5969.76	10111.3	79.5929	5305.6	0	0	0	0	0	0	0	0	0	0	0
P00736	C1R	Complement C1r subcomponent	_YTTEIIK_.2	1.80623e+06	1.80587e+06	1.7864e+06	1.82394e+06	1.63265e+06	1.65327e+06	1.64001e+06	1.81772e+06	1.65898e+06	1.76797e+06	1.7019e+06	1.64815e+06	1.91723e+06	1.5053e+06	1.73097e+06
P00736	C1R	Complement C1r subcomponent	_YTTEIIK_.1	92254.6	48640.1	51463.3	46426.1	56999.6	64437.4	47553.1	65062.2	34581.1	54597.8	68941.7	42505.9	42399.8	48305.3	55434.9
P00736	C1R	Complement C1r subcomponent	_IQYYC[Carbamidomethyl (C)]HEPYYK_.3	868039	1.0743e+06	958326	1.02727e+06	844260	1.02746e+06	905902	942512	964903	812795	1.00315e+06	954952	968606	1.05614e+06	885528
P00736	C1R	Complement C1r subcomponent	_IQYYC[Carbamidomethyl (C)]HEPYYK_.2	225007	80935.1	173520	124513	147396	216258	186237	169825	82765.4	139970	170792	109511	125920	144312	134919
P00736	C1R	Complement C1r subcomponent	_NIGEFC[Carbamidomethyl (C)]GK_.2	1.08197e+06	1.14289e+06	1.04258e+06	1.15308e+06	1.05716e+06	1.05095e+06	1.00017e+06	933235	1.07548e+06	1.08486e+06	878848	1.08343e+06	1.05712e+06	1.0031e+06	1.0937e+06
P00736	C1R	Complement C1r subcomponent	_NIGEFC[Carbamidomethyl (C)]GK_.1	72565.5	31944.8	22866.7	35384.2	21028	46403.6	30027.7	34383.5	14123.5	13711.2	22360.3	20049.2	20581.9	19253.1	42101.2
P00736	C1R	Complement C1r subcomponent	_GYGFYTK_.2	892005	953745	970513	844821	911103	980547	903158	984268	944703	863143	946354	923395	966020	976775	956635
P00736	C1R	Complement C1r subcomponent	_GYGFYTK_.1	91413.2	44873.5	52978.5	39614.6	35189.5	39888.2	55170.2	60291.2	48519.2	34552.4	47308.6	38751.5	33675.3	35823.8	41596.2
P00736	C1R	Complement C1r subcomponent	_QDAC[Carbamidomethyl (C)]QGDSGGVFAVR_.2	930679	832008	881367	908235	921273	953137	783581	1.05472e+06	856859	714533	938841	910543	855611	930843	884310
P00736	C1R	Complement C1r subcomponent	_QDAC[Carbamidomethyl (C)]QGDSGGVFAVR_.3	37430.4	31106.6	20704.1	40822	20124.5	14827.1	23945.1	46636.4	40767.2	43380.5	21377.2	35443.5	42377	32709	24836.3
P00736	C1R	Complement C1r subcomponent	_ESEQGVYTC[Carbamidomethyl (C)]TAQGIWK_.2	663463	586231	750569	696755	679974	695398	657241	561721	703487	508475	674619	501651	593733	601225	657336
P00736	C1R	Complement C1r subcomponent	_ESEQGVYTC[Carbamidomethyl (C)]TAQGIWK_.3	33538.1	94281.9	68541.7	34754.4	63377.5	63567	105895	22230.9	148415	65248.8	77302.5	117784	31694.7	96460.2	92146.4
P00736	C1R	Complement C1r subcomponent	_FC[Carbamidomethyl (C)]GQLGSPLGNPPGKK_.3	494997	559547	543781	490792	528360	627047	533169	445361	550348	574707	495662	742204	587767	669901	567886
P00736	C1R	Complement C1r subcomponent	_FC[Carbamidomethyl (C)]GQLGSPLGNPPGKK_.2	70977	16140.6	31894.6	45788	43519.7	27104.9	47519.1	9854.19	4172.26	35169.4	36529	55723.4	37506.6	37612.8	5300.15
P00736	C1R	Complement C1r subcomponent	_SYPPDLR_.2	407242	388127	268220	391896	373742	349300	400275	216033	361596	311085	327393	269281	394406	393017	317051
P00736	C1R	Complement C1r subcomponent	_QRPPDLDTSSNAVDLLFFTDESGDSR_.3	297789	343679	335820	385417	226942	159578	178168	202181	314952	332667	368913	467975	302345	229178	171133
P00736	C1R	Complement C1r subcomponent	_TLDEFTIIQNLQPQYQFR_.3	115197	183770	156576	173839	165785	58816.5	58741.1	88559.2	116384	199786	139060	242516	71921.4	65658.5	54914.5
P00736	C1R	Complement C1r subcomponent	_TLDEFTIIQNLQPQYQFR_.2	141328	217389	164168	167826	153471	62950.1	54872	108577	86933.1	146006	111950	183741	62564.6	62103.6	63915.7
P00736	C1R	Complement C1r subcomponent	_NLPNGDFR_.2	44617.8	62381.1	98277.6	59606.5	87354.8	65735.6	60238.3	32459	70280.1	78170.1	98915.6	116875	79032.9	105743	54313.6
P00736	C1R	Complement C1r subcomponent	_LFGEVTSPLFPKPYPNNFETTTVITVPTGYR_.3	95080.1	112684	98841.2	84824.8	104909	26317.4	4197.25	13073.2	38748.5	119823	65494	116073	49147.3	78115.2	35461.8
P00736	C1R	Complement C1r subcomponent	_LPVANPQAC[Carbamidomethyl (C)]ENWLR_.2	2.02834e+06	1993389	2.07925e+06	2.0035e+06	2.04876e+06	1.94247e+06	1.97921e+06	2.02957e+06	1.88114e+06	1.80234e+06	1.39235e+06	1.97068e+06	1.903e+06	1.80657e+06	2010046
P00736	C1R	Complement C1r subcomponent	_LPVANPQAC[Carbamidomethyl (C)]ENWLR_.3	71423.8	48707.2	28755.6	32985.9	31233.9	Filtered	40014	51889.1	Filtered	26349.6	43713.3	43386.1	54222.3	51844.8	31760.8
P00736	C1R	Complement C1r subcomponent	_MGNFPWQVFTNIHGR_.3	1.26511e+06	1.09434e+06	845861	900598	1.32532e+06	1.36022e+06	1282992	864121	1.02687e+06	1.19097e+06	1299503	1100639	1.20598e+06	1.10976e+06	1.00584e+06
P00736	C1R	Complement C1r subcomponent	_M[Oxidation (M)]GNFPWQVFTNIHGR_.3	84050.9	73733.4	52396.7	54202.8	68828.1	82779	96936.9	65300.5	91863.2	73396.5	71295.3	75285.7	75620.7	89975.1	58378.2
P00736	C1R	Complement C1r subcomponent	_MGNFPWQVFTNIHGR_.2	34609.9	15906.2	9200.07	10000.1	58705.1	35385	2928.01	5826.28	5167.27	17729.6	9596.28	41573	Filtered	0	0
P00736	C1R	Complement C1r subcomponent	_FC[Carbamidomethyl (C)]GQLGSPLGNPPGK_.2	945838	1.03583e+06	904426	883819	845942	940897	928834	1.116e+06	985327	861722	1.02385e+06	888051	909390	984070	884238
P00736	C1R	Complement C1r subcomponent	_FC[Carbamidomethyl (C)]GQLGSPLGNPPGK_.3	27134.7	0	33980.8	12259.8	10013	4292.52	6538.04	13801.6	6402.51	9024.22	40728.5	7620.66	21084.6	17035.3	20406.1
P00736	C1R	Complement C1r subcomponent	_DYFIATC[Carbamidomethyl (C)]K_.2	919244	982532	959654	1.02762e+06	671398	935075	839591	946712	887394	878080	861350	894618	844915	909926	915717
P00736	C1R	Complement C1r subcomponent	_DYFIATC[Carbamidomethyl (C)]K_.1	48879.8	31917.2	0	31334.4	17952.2	40070.6	59487.8	49733.7	7532.26	41934.8	13788	10284.9	39856.4	28475	43744.7
P00736	C1R	Complement C1r subcomponent	_YTTTMGVNTYK_.2	526317	680852	531429	694844	673388	738311	598776	515539	535093	483615	637011	586595	584208	721806	605837
P00736	C1R	Complement C1r subcomponent	_YTTTM[Oxidation (M)]GVNTYK_.2	Filtered	18281.6	Filtered	Filtered	15949.7	15962.4	16259.3	20824.1	20475	Filtered	Filtered	14078.7	14559.5	19747.1	19304.7
P00736	C1R	Complement C1r subcomponent	_QGYQLIEGNQVLHSFTAVC[Carbamidomethyl (C)]QDDGTWHR_.4	442875	509938	481020	450600	459607	330358	232122	263189	376739	433370	510514	554017	421328	409137	414096
P00736	C1R	Complement C1r subcomponent	_QGYQLIEGNQVLHSFTAVC[Carbamidomethyl (C)]QDDGTWHR_.3	56817.8	33673	36334.2	9768.79	28935.3	28132.5	0	24259.6	32886.3	20132.1	44260.7	56474.3	18789.8	40235.3	24378.9
P00736	C1R	Complement C1r subcomponent	_WILTAAHTLYPK_.2	405153	164612	343072	177849	228202	288904	279958	183923	177431	241354	270038	239644	202815	Filtered	230825
P00736	C1R	Complement C1r subcomponent	_WVATGIVSWGIGC[Carbamidomethyl (C)]SR_.2	206304	370229	142132	212622	228775	94619.1	89150.1	167081	97998.8	247918	158644	348643	114323	149900	138607
P00736	C1R	Complement C1r subcomponent	_WVATGIVSWGIGC[Carbamidomethyl (C)]SR_.3	16131.2	28564.3	19157.7	16741	27751.7	0	4747.46	14371.1	2092.08	18659.7	14705.2	19194.8	9665.63	5605.88	12354.1
P00736	C1R	Complement C1r subcomponent	_GFLAYYQAVDLDEC[Carbamidomethyl (C)]ASR_.2	433298	619560	388920	469466	472925	216626	203136	329315	325364	502905	359553	588806	312164	257028	268772
P00736	C1R	Complement C1r subcomponent	_GFLAYYQAVDLDEC[Carbamidomethyl (C)]ASR_.3	Filtered	21326.2	5029.46	13982.3	14801.2	Filtered	Filtered	12207.2	Filtered	38429.3	14667.8	18640.9	16116.9	16423.4	6708.43
P00736	C1R	Complement C1r subcomponent	_MDVFSQNMFC[Carbamidomethyl (C)]AGHPSLK_.3	1.10169e+06	995914	1.02363e+06	1.00215e+06	1.06398e+06	1.23942e+06	1.16117e+06	818253	1032214	1.17843e+06	1150229	1238302	1.00783e+06	1.15051e+06	1.14952e+06
P00736	C1R	Complement C1r subcomponent	_M[Oxidation (M)]DVFSQNMFC[Carbamidomethyl (C)]AGHPSLK_.3	31035.2	33830.5	49044.4	29189.3	23306.6	42045.5	37018.3	24798	38013.8	18821.3	35243.8	27299.6	30842.2	22095.7	28860.5
P00736	C1R	Complement C1r subcomponent	_MDVFSQNMFC[Carbamidomethyl (C)]AGHPSLK_.2	71647.7	7035.84	22679.7	10005.3	38414.1	62341.4	45135.3	Filtered	10513.4	29635.6	19840	12341.1	15868.9	7584.92	21182.8
P00736	C1R	Complement C1r subcomponent	_MDVFSQNM[Oxidation (M)]FC[Carbamidomethyl (C)]AGHPSLK_.3	0	Filtered	Filtered	3615.11	Filtered	Filtered	Filtered	Filtered	0	3998.31	Filtered	Filtered	0	3699.89	4120.67
P00736	C1R	Complement C1r subcomponent	_LVFQQFDLEPSEGC[Carbamidomethyl (C)]FYDYVK_.3	83768.7	154420	123750	97699.3	85991.2	Filtered	Filtered	107879	42348.4	112861	25846.4	220349	40849.5	21427.1	Filtered
P00736	C1R	Complement C1r subcomponent	_VLNYVDWIK_.2	1221119	1.26254e+06	895743	941725	953600	1.4774e+06	1395695	1.34482e+06	1.21527e+06	1049853	1.30185e+06	915968	1.23039e+06	1.19134e+06	1.20782e+06
P00736	C1R	Complement C1r subcomponent	_VLNYVDWIK_.1	2871.7	0	2830.44	0	0	0	4268.58	0	3251.04	0	0	0	0	0	0
P00736	C1R	Complement C1r subcomponent	_VLNYVDWIKK_.3	Filtered	Filtered	138.454	2753.32	28453.6	9840.02	15337.9	Filtered	Filtered	23920.7	Filtered	46997.4	Filtered	20940.2	22487.1
P00736	C1R	Complement C1r subcomponent	_VSVHPDYR_.2	231476	211822	144664	225653	230217	246363	226443	184482	157517	194588	213991	182322	192521	208817	224552
P00736	C1R	Complement C1r subcomponent	_VSVHPDYR_.1	0	Filtered	Filtered	Filtered	0	0	Filtered	Filtered	Filtered	Filtered	0	Filtered	0	Filtered	Filtered
P00736	C1R	Complement C1r subcomponent	_C[Carbamidomethyl (C)]LPVC[Carbamidomethyl (C)]GKPVNPVEQR_.3	153698	63282.3	49858.3	81193.7	115398	104765	87492.1	101222	178992	108590	110448	209881	31768.8	220398	143216
P00736	C1R	Complement C1r subcomponent	_C[Carbamidomethyl (C)]LPVC[Carbamidomethyl (C)]GKPVNPVEQR_.2	7983.49	0	0	0	0	0	0	0	0	0	0	0	0	0	9213.89
P00736	C1R	Complement C1r subcomponent	_GLTLHLK_.1	9757.67	4270.3	4733.71	0	6687.82	0	5235.39	0	0	10426.8	0	0	0	0	0
P00738	HP	Haptoglobin	_SPVGVQPILNEHTFC[Carbamidomethyl (C)]AGMSK_.3	174777488	152609616	174043536	144034464	157458800	158633200	165030720	128874936	152146320	164005280	164481488	170944704	167432464	164929408	167578048
P00738	HP	Haptoglobin	_SPVGVQPILNEHTFC[Carbamidomethyl (C)]AGM[Oxidation (M)]SK_.3	7.25361e+06	7.85416e+06	6.86034e+06	7.07815e+06	7.02215e+06	7.99277e+06	8388346	8.23555e+06	7.77325e+06	7.28405e+06	6.48055e+06	5.96051e+06	7164758	7.21968e+06	7300799
P00738	HP	Haptoglobin	_SPVGVQPILNEHTFC[Carbamidomethyl (C)]AGMSK_.2	12247405	3.88952e+06	11703326	3.41899e+06	5500031	6111624	5.96943e+06	3.38513e+06	2679868	5.91486e+06	7217656	5571410	5.29361e+06	3.70201e+06	4.57582e+06
P00738	HP	Haptoglobin	_SPVGVQPILNEHTFC[Carbamidomethyl (C)]AGM[Oxidation (M)]SK_.2	283062	135875	208984	88874.3	122587	323128	333697	421694	77638	312600	146851	90636.5	305580	117525	131855
P00738	HP	Haptoglobin	_VTSIQDWVQK_.2	115535432	100334240	102364864	110097176	99562664	81616264	103430216	123083552	106408440	99153216	102488792	86529544	93297104	103265888	105483248
P00738	HP	Haptoglobin	_VTSIQDWVQK_.3	94846.3	115635	93203.3	203505	63129.6	93139.7	155142	192154	221038	202470	121753	125961	129155	208267	152075
P00738	HP	Haptoglobin	_GSFPWQAK_.2	84610960	84064240	85741728	83347736	80545904	82881648	86976112	79722920	84672648	77407784	82372792	78986232	83941808	80476936	79957144
P00738	HP	Haptoglobin	_GSFPWQAK_.1	4.3581e+06	2.88336e+06	3.87803e+06	2.26895e+06	3290623	3.01939e+06	5.11534e+06	3.26571e+06	2.4582e+06	3.06941e+06	3.71093e+06	2700890	3428888	2.57932e+06	2.87486e+06
P00738	HP	Haptoglobin	_AVGDKLPEC[Carbamidomethyl (C)]EADDGC[Carbamidomethyl (C)]PKPPEIAHGYVEHSVR_.5	43796212	45391104	45209008	41583120	50692504	47781988	46886688	36578352	36527108	43664944	44734636	52206416	41766540	47591872	45709996
P00738	HP	Haptoglobin	_AVGDKLPEC[Carbamidomethyl (C)]EADDGC[Carbamidomethyl (C)]PKPPEIAHGYVEHSVR_.6	20427508	22108448	19878500	18882662	22168180	23290306	21441614	17709836	17295996	18700614	18634242	24002886	17826674	23806720	21156336
P00738	HP	Haptoglobin	_AVGDKLPEC[Carbamidomethyl (C)]EADDGC[Carbamidomethyl (C)]PKPPEIAHGYVEHSVR_.4	18276550	12054739	18421246	15861632	20114524	16458827	19165896	10764607	9734323	16569521	18337454	17368358	15733838	15004320	13752820
P00738	HP	Haptoglobin	_AVGDKLPEC[Carbamidomethyl (C)]EADDGC[Carbamidomethyl (C)]PKPPEIAHGYVEHSVR_.3	1291041	159490	962847	716146	970031	463274	937918	201103	67796.2	636115	873064	390132	652932	243980	325833
P00738	HP	Haptoglobin	_LPEC[Carbamidomethyl (C)]EAVC[Carbamidomethyl (C)]GKPK_.3	64828920	69317264	71662232	73207176	71047864	73940352	76786976	81248944	86112832	74263664	79541032	63787160	76184184	68598376	78222952
P00738	HP	Haptoglobin	_LPEC[Carbamidomethyl (C)]EAVC[Carbamidomethyl (C)]GKPK_.2	8542698	5746696	6810683	6360100	7.48388e+06	7972703	7.24733e+06	8320365	6.83632e+06	6.7356e+06	7840995	5236421	6570283	6.19915e+06	8.07385e+06
P00738	HP	Haptoglobin	_AVGDKLPEC[Carbamidomethyl (C)]EAVC[Carbamidomethyl (C)]GKPK_.4	35729988	47665872	41412136	39314304	43389924	40036964	42958488	42197344	49881640	47322168	41209952	52919456	44059112	54535704	43243536
P00738	HP	Haptoglobin	_AVGDKLPEC[Carbamidomethyl (C)]EAVC[Carbamidomethyl (C)]GKPK_.3	27572910	28972242	24827020	21675492	27884350	29394258	27883212	25647974	25971548	27593958	26365274	29686522	23789494	29364322	27288604
P00738	HP	Haptoglobin	_AVGDKLPEC[Carbamidomethyl (C)]EAVC[Carbamidomethyl (C)]GKPK_.2	3053668	2.06574e+06	1.79483e+06	1.36726e+06	2225755	2.91087e+06	2.18791e+06	1.76539e+06	1.44735e+06	1.85298e+06	1.78966e+06	1.78881e+06	1200128	1.76267e+06	2.04372e+06
P00738	HP	Haptoglobin	_VGYVSGWGR_.2	80088472	61674260	74515128	74683688	80424240	72647688	72862912	74814984	70905056	69866976	73786904	56592360	67326568	66653520	76631856
P00738	HP	Haptoglobin	_VGYVSGWGR_.1	2.13824e+06	934581	1.33389e+06	1.16709e+06	1.66804e+06	1229387	2.18811e+06	1.29667e+06	966645	1.63588e+06	2.05772e+06	1.11331e+06	1.47525e+06	1.21782e+06	1.56e+06
P00738	HP	Haptoglobin	_DIAPTLTLYVGK_.2	67775224	51371596	52097672	48725908	72633480	92176592	80723728	75340432	71435744	66897056	68089256	53311036	70943216	78306776	65403588
P00738	HP	Haptoglobin	_DIAPTLTLYVGK_.3	99258.7	76842.4	57744.2	71697.5	119630	156842	60888.3	97609.5	24726.7	131038	142914	14505.7	30980	180527	121900
P00738	HP	Haptoglobin	_LPEC[Carbamidomethyl (C)]EADDGC[Carbamidomethyl (C)]PKPPEIAHGYVEHSVR_.5	34743344	37650096	34046092	39949528	36415788	39884184	38990688	42087072	40835804	33311914	38468920	33079846	35516856	32946486	40676152
P00738	HP	Haptoglobin	_LPEC[Carbamidomethyl (C)]EADDGC[Carbamidomethyl (C)]PKPPEIAHGYVEHSVR_.4	22834390	22283962	22997962	26538804	24817356	24370694	28152164	28676300	23234672	24809942	27143108	21565348	26132830	21537766	23245344
P00738	HP	Haptoglobin	_LPEC[Carbamidomethyl (C)]EADDGC[Carbamidomethyl (C)]PKPPEIAHGYVEHSVR_.3	2.77089e+06	1409023	2100815	2.04725e+06	2113650	1633352	2.52783e+06	1.81907e+06	726762	2.0234e+06	2646272	1.22225e+06	1.90843e+06	1417099	909319
P00738	HP	Haptoglobin	_QLVEIEK_.2	37491588	40626296	36396960	39332572	38400020	37235688	34583416	38589368	32125902	40646044	36528056	41739796	37584468	31225820	38412968
P00738	HP	Haptoglobin	_QLVEIEK_.1	3.02025e+06	1572844	1.73136e+06	1.36861e+06	1.87371e+06	1.71419e+06	1.75137e+06	1.72286e+06	685626	1391142	1.62541e+06	1.37393e+06	1187564	733105	1.64197e+06
P00738	HP	Haptoglobin	_ILGGHLDAK_.2	38661640	32829782	32131940	31250852	33522412	33464192	28882032	34587460	31894022	31596896	31933182	32765464	30201756	30577054	36370712
P00738	HP	Haptoglobin	_ILGGHLDAK_.1	1.20491e+06	525522	544084	392347	642278	746438	543995	545015	319445	422356	505816	424981	347389	342127	594922
P00738	HP	Haptoglobin	_DYAEVGR_.2	24746490	30500826	28994494	28885162	28816414	26568824	29066554	24077996	27008910	26019840	25250298	25794954	27828990	25390652	28100064
P00738	HP	Haptoglobin	_DYAEVGR_.1	2.44929e+06	1.58376e+06	1.6406e+06	1.48589e+06	1.81919e+06	1.86592e+06	1.65139e+06	1.37587e+06	1150453	1.26285e+06	1.43794e+06	1.07223e+06	1.17768e+06	1.11139e+06	1.56156e+06
P00738	HP	Haptoglobin	_TEGDGVYTLNDK_.2	23363398	22683104	24588594	25704050	23867964	24025616	24934766	24728626	21795024	22929178	26134450	19079828	26454352	20901334	23161784
P00738	HP	Haptoglobin	_TEGDGVYTLNDKK_.3	15858286	18574602	16816732	17402704	18611482	17942884	18379574	16269919	21199718	20761346	17641694	21965164	17243378	19544576	18443312
P00738	HP	Haptoglobin	_TEGDGVYTLNDKK_.2	5970818	3.44751e+06	4.5635e+06	3.60174e+06	5.59112e+06	5.37894e+06	5070787	4274060	4040814	4371371	4203829	4.74286e+06	3.55741e+06	4378766	4769340
P00738	HP	Haptoglobin	_LRTEGDGVYTLNNEK_.3	12269172	15446224	14789733	15446629	14468127	16324664	15971537	13491992	17367426	15540055	13894192	21323992	15814239	21772042	14615691
P00738	HP	Haptoglobin	_LRTEGDGVYTLNNEK_.2	6.34328e+06	5179906	5.48581e+06	4.34388e+06	5816152	5.33073e+06	5636174	4.55621e+06	3.12775e+06	5106579	5087412	6256495	4446623	6284279	5399698
P00738	HP	Haptoglobin	_LRTEGDGVYTLNDK_.3	6228341	7977123	7.94776e+06	8831134	7.48279e+06	8130512	8.0132e+06	7.32249e+06	8712997	8515470	8469502	9384332	9670808	10067117	7384252
P00738	HP	Haptoglobin	_LRTEGDGVYTLNDK_.2	3221403	2.27534e+06	2.47943e+06	2.30078e+06	2.634e+06	2.45353e+06	2777058	2.32777e+06	1.36554e+06	2444398	2.85815e+06	2.56513e+06	2.32953e+06	1.91298e+06	2.59554e+06
P00738	HP	Haptoglobin	_LRTEGDGVYTLNDKK_.4	6444309	7.49561e+06	7375782	6668855	8397403	7930577	8.00042e+06	6.4362e+06	9188085	9468837	7.34412e+06	13280525	7.48569e+06	10647253	7863963
P00738	HP	Haptoglobin	_LRTEGDGVYTLNDKK_.3	1.50187e+06	1.38823e+06	1.50894e+06	1.41843e+06	1.69994e+06	2.06022e+06	1.87455e+06	1377591	1.75621e+06	2187095	1.5933e+06	2875683	1.54804e+06	2.3674e+06	1.67238e+06
P00738	HP	Haptoglobin	_LRTEGDGVYTLNDKK_.2	509424	244387	295486	259759	393245	491369	376020	237495	211932	401792	319504	448573	266944	432349	372251
P00738	HP	Haptoglobin	_VVLHPNYSQVDIGLIK_.3	6.42314e+06	7202086	5767401	6.26242e+06	6.87295e+06	8292937	6.48276e+06	6982163	7111597	7263211	7.09696e+06	6.43363e+06	7256468	7.74126e+06	7.18143e+06
P00738	HP	Haptoglobin	_VVLHPNYSQVDIGLIK_.2	460561	235194	267535	161378	264416	478937	219309	285250	138456	273954	187874	171314	206930	155984	184624
P00738	HP	Haptoglobin	_KQLVEIEK_.2	4.89331e+06	4653831	4498582	4.15133e+06	5070537	4830359	4971631	4299232	3.91669e+06	4.06496e+06	3.21939e+06	4.45979e+06	3086142	4149136	4.53863e+06
P00738	HP	Haptoglobin	_KQLVEIEK_.1	33816.8	7485.29	13415.7	5752.16	11429.2	16009.4	10307.9	7594.92	3294.87	8516.77	3375.53	9142.93	6197.85	4345.33	10773.1
P00738	HP	Haptoglobin	_HYEGSTVPEK_.2	260140	371274	308467	293952	190528	330096	257255	168729	417909	192215	168855	119033	190411	138367	215005
P00738	HP	Haptoglobin	_YQEDTC[Carbamidomethyl (C)]YGDAGSAFAVHDLEEDTWYATGILSFDK_.4	269991	584786	278494	185902	78382.3	66996.5	79993.6	90190.2	69703.4	163287	57498.8	265082	47949.1	50612.7	36835.4
P00738	HP	Haptoglobin	_NPANPVQR_.2	33537	27428.9	28757.9	26968.2	33219.7	26681.9	33524	21290.9	25110.5	29311.3	29833.7	22335.1	27828.2	17454.4	26194.4
P00738	HP	Haptoglobin	_VMPIC[Carbamidomethyl (C)]LPSK_.2	101172872	96771936	87886432	88298312	93822336	98299624	90354800	79036896	91030288	101259624	91576648	89694968	87904960	80847856	94757216
P00738	HP	Haptoglobin	_VM[Oxidation (M)]PIC[Carbamidomethyl (C)]LPSK_.2	4669728	4475826	4.16917e+06	4.68371e+06	4426188	4624139	5246855	5420354	4.33958e+06	4497097	4.47152e+06	3.45451e+06	4.15088e+06	4.29521e+06	4184008
P00738	HP	Haptoglobin	_VMPIC[Carbamidomethyl (C)]LPSK_.1	1.18355e+06	637265	667528	532165	701309	843557	832264	766965	511890	1179777	677891	657958	955287	515404	735431
P00738	HP	Haptoglobin	_VM[Oxidation (M)]PIC[Carbamidomethyl (C)]LPSK_.1	24192.5	4406.67	7353.02	0	11825.4	9465	24748.9	14665.4	2922.25	10866.6	16160.4	0	0	8418.41	2419.02
P00738	HP	Haptoglobin	_VMPIC[Carbamidomethyl (C)]LPSKDYAEVGR_.3	1.69228e+06	1.37691e+06	1.60732e+06	1.03921e+06	2.17055e+06	2.44664e+06	1.66587e+06	650921	1568188	2.1335e+06	1.1437e+06	4049912	1240191	2312142	1.27835e+06
P00738	HP	Haptoglobin	_VMPIC[Carbamidomethyl (C)]LPSKDYAEVGR_.2	440392	166706	324286	36026.9	538830	727065	385836	61308.2	120979	353986	245485	522805	91949.1	147536	125218
P00738	HP	Haptoglobin	_VM[Oxidation (M)]PIC[Carbamidomethyl (C)]LPSKDYAEVGR_.3	80669.5	86291.8	68720.1	46253.8	80072.3	137129	Filtered	Filtered	77567.8	92754	5957.81	89893.8	Filtered	125611	Filtered
P00738	HP	Haptoglobin	_HYEGSTVPEKK_.3	18908	16636.4	5406.63	10492.5	18227.1	16480.2	18148.7	19819	15640.5	15105.5	14827.5	2244.49	15557.8	Filtered	15570.3
P00738	HP	Haptoglobin	_YVMLPVADQDQC[Carbamidomethyl (C)]IR_.2	87745368	82637768	82489856	84423152	84856032	84361360	92816320	78688536	76809224	76743400	81794264	68280512	74114064	76036072	74906912
P00738	HP	Haptoglobin	_YVMLPVADQDQC[Carbamidomethyl (C)]IR_.3	8954365	6.96916e+06	6.7371e+06	7522287	8355558	7.41007e+06	9278185	9322283	8816382	10331556	9253983	8140019	8243432	8587528	7.82374e+06
P00738	HP	Haptoglobin	_YVM[Oxidation (M)]LPVADQDQC[Carbamidomethyl (C)]IR_.2	5402636	4.80817e+06	4680346	4776907	4.50667e+06	4958361	4675694	5.82318e+06	4.76697e+06	3.86424e+06	3.99565e+06	3.53509e+06	4642513	3138419	4.91244e+06
P00738	HP	Haptoglobin	_YVM[Oxidation (M)]LPVADQDQC[Carbamidomethyl (C)]IR_.3	311740	315613	332161	224300	277298	388100	312985	260973	468023	558446	217231	325021	610125	466810	411726
P00738	HP	Haptoglobin	_YVMLPVADQDQC[Carbamidomethyl (C)]IR_.4	1766.78	1519.31	1421.29	0	1809.98	0	0	1280.52	0	1496.3	0	0	0	0	0
P00738	HP	Haptoglobin	_TEGDGVYTLNNEK_.2	33963056	40987972	39359884	38971028	43249468	48074316	44884348	36071436	40745860	40324172	39007336	42877516	43251540	42166740	43302564
P00738	HP	Haptoglobin	_TEGDGVYTLNNEK_.3	Filtered	Filtered	Filtered	9473.06	0	6153	19725.2	Filtered	Filtered	36369	31890.1	27392.5	12685.1	3178.79	24840
P00738	HP	Haptoglobin	_DIAPTLTLYVGKK_.3	208085	148723	184672	187713	245377	249883	162228	115261	186016	199437	113248	220299	161298	140740	177486
P00738	HP	Haptoglobin	_DIAPTLTLYVGKK_.2	72353.4	17445.1	Filtered	Filtered	37138.5	44425	31214.1	12936.5	18660.1	11015	0	35822.9	Filtered	0	6941.55
P00738	HP	Haptoglobin	_SC[Carbamidomethyl (C)]AVAEYGVYVK_.2	79342000	82438696	80344888	87445016	83867664	78297920	79956608	74709352	80796048	73757992	84780728	80844960	75507880	84353872	83442880
P00738	HP	Haptoglobin	_SC[Carbamidomethyl (C)]AVAEYGVYVK_.3	Filtered	17966.8	Filtered	Filtered	Filtered	Filtered	55980.5	0	Filtered	89122.5	Filtered	0	51637.1	28779.4	Filtered
P00739	HPR	Haptoglobin-related protein	_YVMLPVADQYDC[Carbamidomethyl (C)]ITHYEGSTC[Carbamidomethyl (C)]PK_.3	4.88664e+06	5736824	5430293	5.18955e+06	4.72283e+06	3.9856e+06	4502008	3.59565e+06	4580567	4732355	4853477	4892096	4.41201e+06	4319927	4.66335e+06
P00739	HPR	Haptoglobin-related protein	_YVM[Oxidation (M)]LPVADQYDC[Carbamidomethyl (C)]ITHYEGSTC[Carbamidomethyl (C)]PK_.3	94825.4	148684	70032.2	106107	72191.5	77507.2	113805	14925.8	148413	94361.5	105038	102317	114627	113663	158603
P00739	HPR	Haptoglobin-related protein	_VTSIQHWVQK_.3	2.19278e+06	2.60547e+06	2.62708e+06	2748660	2.57642e+06	2503251	2617141	2589886	2.97996e+06	2.78422e+06	2.82652e+06	2.63275e+06	2.96574e+06	2.87456e+06	2.68059e+06
P00739	HPR	Haptoglobin-related protein	_VTSIQHWVQK_.2	854164	613993	682489	633721	612137	592641	687722	685659	493105	582539	671210	529293	617760	540104	633754
P00739	HPR	Haptoglobin-related protein	_QLFALYSGNDVTDISDDR_.2	26596.8	26925	22128.3	26963.1	25643.4	14620.9	22955.6	24600.8	20457.4	17325.7	35442.2	26481.2	19854.2	9732.31	7722.94
P00739	HPR	Haptoglobin-related protein	_FPKPPEIANGYVEHLFR_.4	13088.9	18650.5	22297.8	6894.91	6162.15	11423.2	4166.42	10742.3	14066.1	17959.2	18757.5	19188.6	20857.4	14240.2	13252.3
P00739	HPR	Haptoglobin-related protein	_VVLHPNYHQVDIGLIK_.4	5759423	6870696	6615534	5907918	6411484	6.44667e+06	6.48424e+06	5724939	6392178	6817407	6121424	6587424	6929101	6064030	6.75539e+06
P00739	HPR	Haptoglobin-related protein	_VVLHPNYHQVDIGLIK_.3	1.08981e+06	1.03324e+06	1.10699e+06	834954	1.16113e+06	1.18419e+06	1.52736e+06	863145	794536	1.51941e+06	1.01049e+06	901091	1.48552e+06	776996	1.04956e+06
P00739	HPR	Haptoglobin-related protein	_VVLHPNYHQVDIGLIK_.2	16708.2	56717.9	78911.1	Filtered	69265.7	74111.9	167086	31330.7	Filtered	153267	10639.8	6609.98	174907	12538.2	17789.3
P00739	HPR	Haptoglobin-related protein	_VGYVSGWGQSDNFK_.2	1.34973e+06	1.1671e+06	1.0358e+06	1.1423e+06	1.19495e+06	1.32611e+06	1.28163e+06	1.27543e+06	1.09176e+06	1.15278e+06	1.24205e+06	837016	1.18452e+06	1.04466e+06	1.27265e+06
P00739	HPR	Haptoglobin-related protein	_VGYVSGWGQSDNFK_.3	5543.13	4895.07	13976.7	0	6890.02	Filtered	10280.1	14861.5	13356.4	Filtered	16283.5	Filtered	12250.7	197.492	15043.4
P00739	HPR	Haptoglobin-related protein	_SPVGVQPILNEHTFC[Carbamidomethyl (C)]VGMSK_.3	2.77292e+06	2253136	3406094	1.65531e+06	3686597	3.50163e+06	3.088e+06	2.48969e+06	3.16775e+06	2.62681e+06	3.44433e+06	2518721	2919574	3.29899e+06	3.17475e+06
P00739	HPR	Haptoglobin-related protein	_SPVGVQPILNEHTFC[Carbamidomethyl (C)]VGMSK_.2	142987	38017.7	123100	1888.94	170227	171181	83832	51140.3	45649.9	51797.4	102263	20853.9	100289	124066	82761.2
P00739	HPR	Haptoglobin-related protein	_SPVGVQPILNEHTFC[Carbamidomethyl (C)]VGM[Oxidation (M)]SK_.3	7328.18	17285.3	104397	117658	63477.3	78761.9	18072.7	167215	114783	0	91178.5	44156.7	14437.1	65593.5	9760.08
P00739	HPR	Haptoglobin-related protein	_SPVGVQPILNEHTFC[Carbamidomethyl (C)]VGM[Oxidation (M)]SK_.2	0	0	0	0	0	0	0	0	0	0	0	Filtered	0	0	0
P00739	HPR	Haptoglobin-related protein	_SDLGAVISLLLWGR_.2	0	2040.71	1072.4	531.98	Filtered	Filtered	Filtered	824.128	Filtered	18.8927	Filtered	2758.35	Filtered	Filtered	Filtered
P00739	HPR	Haptoglobin-related protein	_YQEDTC[Carbamidomethyl (C)]YGDAGSAFAVHDLEEDTWYAAGILSFDK_.4	Filtered	7816.3	2845.77	0	Filtered	Filtered	Filtered	Filtered	Filtered	0	Filtered	5988.49	Filtered	Filtered	Filtered
P00740	F9	Coagulation factor IX	_SALVLQYLR_.2	376213	305156	370194	376928	394082	500960	352416	439799	381469	319157	369033	191377	393273	388531	338115
P00740	F9	Coagulation factor IX	_SC[Carbamidomethyl (C)]EPAVPFPC[Carbamidomethyl (C)]GR_.2	315293	316047	313640	295945	304474	317791	320946	328882	324197	276779	285050	294647	272991	315800	292675
P00740	F9	Coagulation factor IX	_VDAFC[Carbamidomethyl (C)]GGSIVNEK_.2	298910	303226	280011	280984	303969	319367	263886	317923	318098	316773	334440	250148	310662	299126	316121
P00740	F9	Coagulation factor IX	_IIPHHNYNAAINK_.3	270383	256013	278581	258253	278299	313521	253722	277343	268262	271586	321857	311097	282734	317137	273619
P00740	F9	Coagulation factor IX	_WIVTAAHC[Carbamidomethyl (C)]VETGVK_.3	170219	143729	232996	220460	206036	225383	253859	197849	212303	226445	216204	214467	271118	216439	224991
P00740	F9	Coagulation factor IX	_WIVTAAHC[Carbamidomethyl (C)]VETGVK_.2	30372.8	32095.6	48580.2	17305.9	4171.4	24366.4	36882.8	47629.7	39380.7	48222.5	23023.6	25181.5	46729.1	8273.21	21153.8
P00740	F9	Coagulation factor IX	_NC[Carbamidomethyl (C)]ELDVTC[Carbamidomethyl (C)]NIK_.2	230026	277834	263084	254524	169803	207540	207460	239433	242495	245993	238267	223478	233047	225808	271570
P00740	F9	Coagulation factor IX	_VVC[Carbamidomethyl (C)]SC[Carbamidomethyl (C)]TEGYR_.2	162525	219873	162907	179688	142493	143968	175497	233409	242004	163028	165829	160796	197009	199435	201814
P00740	F9	Coagulation factor IX	_EYTNIFLK_.2	157377	134457	159306	167216	177741	152358	197886	179329	154938	119609	151191	98406.7	160125	157298	146672
P00740	F9	Coagulation factor IX	_FGSGYVSGWGR_.2	138830	104705	125020	119107	133818	119710	103653	139056	103008	115689	118915	141073	112464	131404	116050
P00740	F9	Coagulation factor IX	_FTIYNNMFC[Carbamidomethyl (C)]AGFHEGGR_.3	69660.8	97426.4	97498.5	69678.8	84229.9	58394.5	64625.7	24885.6	72401.3	44314.4	64950.1	99525	69220	87736.3	63371.2
P00740	F9	Coagulation factor IX	_YNHDIALLELDEPLVLNSYVTPIC[Carbamidomethyl (C)]IADK_.3	25264	30217.9	26281.1	44448.2	13605.9	6398.77	Filtered	Filtered	18692.7	25863.6	19474	21186	13493.2	13178	2433.56
P00740	F9	Coagulation factor IX	_ITVVAGEHNIEETEHTEQK_.4	Filtered	384572	351508	449772	319431	350902	353675	419880	403291	Filtered	448396	342454	531249	Filtered	354398
P00740	F9	Coagulation factor IX	_ITVVAGEHNIEETEHTEQK_.3	51732.2	82386.7	41341.2	80660.7	40891.8	Filtered	Filtered	1626.57	Filtered	50587.8	63771.4	46387.2	76786	56311.4	Filtered
P00740	F9	Coagulation factor IX	_ITVVAGEHNIEETEHTEQKR_.4	165066	203780	157551	104099	170549	203017	145532	156443	196000	115496	184402	188500	123653	184039	108805
P00740	F9	Coagulation factor IX	_ITVVAGEHNIEETEHTEQKR_.3	19233.9	23535.8	0	0	8643.79	0	6106.58	9150.29	8461.01	10556.5	15939.9	0	12334.2	0	6258.62
P00742	F10	Coagulation factor X	_NTEQEEGGEAVHEVEVVIK_.3	631629	585635	475847	637181	568679	559972	723011	558621	694894	617554	634808	475308	611749	506448	559276
P00742	F10	Coagulation factor X	_NTEQEEGGEAVHEVEVVIK_.2	97687.3	60757.5	30229.2	24264.4	33107.8	38748.1	62624.4	47404.4	10023.8	51123	66703.2	50263.5	33488.5	23348.8	21099.8
P00742	F10	Coagulation factor X	_TGIVSGFGR_.2	545062	633485	600208	630679	560221	547748	602723	629854	549022	608328	551244	629467	542999	596553	632454
P00742	F10	Coagulation factor X	_NC[Carbamidomethyl (C)]ELFTR_.2	630025	601424	601393	504431	604349	643171	601515	476876	688760	618803	555407	568758	568708	548450	566242
P00742	F10	Coagulation factor X	_MLEVPYVDR_.2	501426	435822	344743	416311	403450	471374	471827	458844	391808	408478	349465	336272	436683	318577	494168
P00742	F10	Coagulation factor X	_M[Oxidation (M)]LEVPYVDR_.2	40675.5	29794.8	29404.7	29354	22815.4	23977.6	35254.8	52140.4	37223.8	35871.7	27976.6	23251.5	23062.7	3118.79	31392.3
P00742	F10	Coagulation factor X	_DWAESTLMTQK_.2	326939	305904	234716	277042	232952	290789	290798	312772	237803	317924	136452	219665	301915	158347	279538
P00742	F10	Coagulation factor X	_MNVAPAC[Carbamidomethyl (C)]LPER_.2	257370	274826	257034	260407	257704	277113	284522	228520	271818	230489	271784	258762	257953	253872	278679
P00742	F10	Coagulation factor X	_AC[Carbamidomethyl (C)]IPTGPYPC[Carbamidomethyl (C)]GK_.2	157475	189110	174270	162106	188096	163846	138518	196772	208714	192899	201993	194109	172694	183584	152289
P00742	F10	Coagulation factor X	_MNVAPAC[Carbamidomethyl (C)]LPERDWAESTLMTQK_.3	105455	99165.3	109955	102146	58731.5	68335.5	103578	57229.1	54723.3	46665	54883.9	158183	92301.8	111720	94920.1
P00742	F10	Coagulation factor X	_YKDGDQC[Carbamidomethyl (C)]ETSPC[Carbamidomethyl (C)]QNQGK_.3	43085.3	42690.2	38937	38422.3	40509.1	52160	47220.9	23712.4	47612.6	49028.7	31023.5	26025.6	40746.9	31214.2	54565.2
P00742	F10	Coagulation factor X	_QEDAC[Carbamidomethyl (C)]QGDSGGPHVTR_.3	178310	185895	210582	176473	183950	219996	123647	205289	187936	212131	243323	227979	220116	286380	248652
P00742	F10	Coagulation factor X	_QEDAC[Carbamidomethyl (C)]QGDSGGPHVTR_.2	4876.96	6046.09	4276.22	2611.61	3363.48	7647.66	1546.86	14998.9	Filtered	4391.23	14609.1	1774.5	5570.31	11056.8	8396.15
P00742	F10	Coagulation factor X	_DGDQC[Carbamidomethyl (C)]ETSPC[Carbamidomethyl (C)]QNQGK_.2	4053.41	3941.2	Filtered	3259.94	3871.19	3798.6	5099.72	1934.27	3736.89	4738.17	3239.05	2866.43	3896.83	3309.59	4079.89
P00742	F10	Coagulation factor X	_ETYDFDIAVLR_.2	11160.5	49662.5	26485.5	50752.6	28687.9	9273.72	0	0	12353.2	13250.4	10942.7	15234.9	5964.38	2954.73	6975.64
P00742	F10	Coagulation factor X	_LSSSFIITQNMFC[Carbamidomethyl (C)]AGYDTK_.2	9504.3	29449.5	Filtered	14105.5	3747.2	0	Filtered	Filtered	3280.31	13394.5	9784.52	30519.8	Filtered	6040.44	102.736
P00742	F10	Coagulation factor X	_FKDTYFVTGIVSWGEGC[Carbamidomethyl (C)]AR_.3	37409.2	142053	54559.8	91139.2	61960.4	10875.6	25654.4	9412.73	51494.9	103587	19468.3	118984	21895	39824.5	37536.9
P00742	F10	Coagulation factor X	_FKDTYFVTGIVSWGEGC[Carbamidomethyl (C)]AR_.2	0	0	Filtered	0	0	Filtered	Filtered	Filtered	Filtered	0	Filtered	0	Filtered	0	Filtered
P00742	F10	Coagulation factor X	_DTYFVTGIVSWGEGC[Carbamidomethyl (C)]AR_.2	Filtered	179730	140348	Filtered	Filtered	Filtered	Filtered	18418.2	Filtered	60297.7	Filtered	143572	Filtered	Filtered	Filtered
P00746	CFD	Complement factor D	_RPDSLQHVLLPVLDR_.3	130249	106080	146102	117868	111703	121600	129847	93567.1	111627	122736	86797.8	144392	114839	121544	107864
P00746	CFD	Complement factor D	_RPDSLQHVLLPVLDR_.4	30346.8	50611.8	47774.5	41915.6	40377.2	51164.8	49648	59914.5	57094.5	34896.9	46872.7	44856.8	42971.1	35987.4	39309.3
P00746	CFD	Complement factor D	_ATLGPAVRPLPWQR_.3	43710.4	48847.6	53035.6	42887.5	51590.7	56072.3	60642.3	41822.4	45189.4	39788.8	42767.7	80931.6	43111.8	55211.9	51932.4
P00746	CFD	Complement factor D	_DSC[Carbamidomethyl (C)]KGDSGGPLVC[Carbamidomethyl (C)]GGVLEGVVTSGSR_.3	17466.2	11268.9	23609.6	16912.6	13448.8	8074.07	5891.39	16226.2	11759.8	22090.9	21670.6	25225.3	14443.4	20879.9	24457.2
P00746	CFD	Complement factor D	_AVPHPDSQPDTIDHDLLLLQLSEK_.4	67171	70985.2	58644.1	33636.7	69327	72957.5	63527.8	Filtered	77824.6	62340.7	75049.2	86771.2	91072.1	87735.3	69197.9
P00746	CFD	Complement factor D	_VQVLLGAHSLSQPEPSK_.3	6006.44	44633.3	10714.1	34200.7	12132.4	35706.8	37628.9	37960.7	20309.1	28215.8	41554.5	26734.4	21504.3	33479.4	Filtered
P00746	CFD	Complement factor D	_GDSGGPLVC[Carbamidomethyl (C)]GGVLEGVVTSGSR_.3	42653.7	18358.4	36290.4	37499.2	27966.2	31525.8	Filtered	57373.6	20667.6	12884.9	15162.1	8825.46	19228.3	4905.73	22128.7
P00746	CFD	Complement factor D	_GDSGGPLVC[Carbamidomethyl (C)]GGVLEGVVTSGSR_.2	16255.4	10977.3	7380.31	9131.71	0	12720.6	22236.3	0	35850.9	0	9880.07	686.944	0	21837.7	18345.5
P00746	CFD	Complement factor D	_VQVLLGAHSLSQPEPSKR_.4	Filtered	465789	Filtered	Filtered	485473	0	Filtered	294149	667946	442753	320814	557223	537650	549007	447847
P00746	CFD	Complement factor D	_DVAPGTLC[Carbamidomethyl (C)]DVAGWGIVNHAGR_.3	Filtered	12436	62763.2	18883.6	22508.9	0	16195	0	10107.1	0	14983.4	37004.1	13112.3	12935.1	33035.1
P00746	CFD	Complement factor D	_VDRDVAPGTLC[Carbamidomethyl (C)]DVAGWGIVNHAGR_.4	32886.8	28974.8	45163.1	43414.7	16057.5	18695.3	40109	38302	40411.6	33800.4	58323.8	50153.6	44373.3	43379	35880.1
P00746	CFD	Complement factor D	_VDRDVAPGTLC[Carbamidomethyl (C)]DVAGWGIVNHAGR_.3	8527.96	Filtered	1684.11	0	0	Filtered	0	Filtered	Filtered	Filtered	Filtered	0	0	0	0
P00747	PLG	Plasminogen	_VILGAHQEVNLEPHVQEIEVSR_.4	10258791	15088911	10925136	12026601	14113113	12217384	10429263	10617163	12080683	11233122	12482040	12724871	13306482	12247830	14815466
P00747	PLG	Plasminogen	_VILGAHQEVNLEPHVQEIEVSR_.3	2435168	3.59218e+06	2.44663e+06	2.17867e+06	3.18509e+06	2.59667e+06	2270138	2.25533e+06	1.97515e+06	2.84623e+06	2.47696e+06	2.50539e+06	3.07734e+06	1830826	3470695
P00747	PLG	Plasminogen	_FSPATHPSEGLEENYC[Carbamidomethyl (C)]R_.3	10918743	11300653	11955593	10546710	12506200	11920831	11655881	11970100	13636277	11348588	12301903	12616377	12511868	12926352	12134655
P00747	PLG	Plasminogen	_FSPATHPSEGLEENYC[Carbamidomethyl (C)]R_.2	1.82946e+06	538468	1432115	710795	1.47998e+06	1.23575e+06	1.23315e+06	1.00917e+06	827727	1.12741e+06	1.48423e+06	1.08002e+06	1.23065e+06	915442	698264
P00747	PLG	Plasminogen	_LYDYC[Carbamidomethyl (C)]DVPQC[Carbamidomethyl (C)]AAPSFDC[Carbamidomethyl (C)]GKPQVEPKK_.4	7.92142e+06	8526465	7.85778e+06	7.72767e+06	7.60147e+06	5737615	7402190	9120847	8.28627e+06	7174496	8335425	8183247	6233358	9434669	8940900
P00747	PLG	Plasminogen	_LYDYC[Carbamidomethyl (C)]DVPQC[Carbamidomethyl (C)]AAPSFDC[Carbamidomethyl (C)]GKPQVEPKK_.3	2.03669e+06	1.38192e+06	1.80253e+06	1.41736e+06	1.82511e+06	1.4737e+06	2.28154e+06	1791068	1.01099e+06	1854271	1957750	1.37107e+06	1.60236e+06	1.12248e+06	1.53006e+06
P00747	PLG	Plasminogen	_HSIFTPETNPR_.3	3.57054e+06	4247691	4.06451e+06	4.59018e+06	3.80573e+06	3849875	4.26485e+06	4494544	4.96667e+06	4450052	4386120	4.2118e+06	4.58062e+06	4758533	4023255
P00747	PLG	Plasminogen	_HSIFTPETNPR_.2	4844720	4.15837e+06	4.70858e+06	4.27562e+06	4.42078e+06	4661211	4453221	4.457e+06	3.94676e+06	3729019	4.38248e+06	3.70136e+06	3.94723e+06	4245853	4.14669e+06
P00747	PLG	Plasminogen	_TMSGLEC[Carbamidomethyl (C)]QAWDSQSPHAHGYIPSK_.4	6384166	7183268	6245205	7.21614e+06	6.10197e+06	6622733	6.20088e+06	5227866	6.26031e+06	4.79077e+06	6.24428e+06	6.02275e+06	5.08233e+06	6.36621e+06	6.25774e+06
P00747	PLG	Plasminogen	_TMSGLEC[Carbamidomethyl (C)]QAWDSQSPHAHGYIPSK_.3	588424	536970	558440	569213	390607	621212	576962	414824	419959	467315	583513	389247	421859	471991	535951
P00747	PLG	Plasminogen	_TM[Oxidation (M)]SGLEC[Carbamidomethyl (C)]QAWDSQSPHAHGYIPSK_.4	312118	269933	215252	247726	233085	268478	248177	348428	303365	259049	289766	236140	247856	248020	331508
P00747	PLG	Plasminogen	_TM[Oxidation (M)]SGLEC[Carbamidomethyl (C)]QAWDSQSPHAHGYIPSK_.3	35832	25552	10674.3	Filtered	15265.2	0	18401.7	1600.54	4913.18	15256.7	34377	4484.77	39472.1	11526.7	7658.6
P00747	PLG	Plasminogen	_LSSPAVITDK_.2	6430769	6577235	6175691	6575268	6.89773e+06	6.67378e+06	6075320	5938272	6.10002e+06	6265517	5494032	5714757	6217811	6639006	6588269
P00747	PLG	Plasminogen	_LSSPAVITDK_.1	196202	148526	120589	96609.6	129822	134504	163522	59277.2	17514.9	71274.8	161647	69424.5	112121	70875.9	99464.1
P00747	PLG	Plasminogen	_LFLEPTR_.2	5.87956e+06	6096187	5.71746e+06	6329271	4.58761e+06	6.43024e+06	6.1787e+06	6.73797e+06	6065290	5939442	5786496	5870296	6.32733e+06	6056141	5968325
P00747	PLG	Plasminogen	_LFLEPTR_.1	130398	53277.8	37317.4	49247.9	50166.2	127966	245549	93207.9	30604.1	138942	51161.7	30131.6	138044	58807.2	62675.2
P00747	PLG	Plasminogen	_NPDGDVGGPWC[Carbamidomethyl (C)]YTTNPR_.2	5.98539e+06	5.91786e+06	5730144	6.20152e+06	5985464	5717402	5.66449e+06	5.69493e+06	5296286	5.19671e+06	5675818	5.06941e+06	5406076	5.21847e+06	5.52092e+06
P00747	PLG	Plasminogen	_NPDGDVGGPWC[Carbamidomethyl (C)]YTTNPR_.3	252576	292686	203333	196922	166164	120097	330900	293346	287381	350150	259547	252255	265957	318963	237320
P00747	PLG	Plasminogen	_C[Carbamidomethyl (C)]EEDEEFTC[Carbamidomethyl (C)]R_.2	6.78552e+06	4687605	6314918	4.22739e+06	12765124	12582567	3958808	3.10363e+06	3946914	6.36195e+06	5480835	6821838	3.27989e+06	3.90514e+06	3.30299e+06
P00747	PLG	Plasminogen	_VVGGC[Carbamidomethyl (C)]VAHPHSWPWQVSLR_.4	3.11371e+06	3.831e+06	4198197	4.11421e+06	3.92121e+06	4.03911e+06	4.12772e+06	3.84162e+06	3.24152e+06	4.05671e+06	3.258e+06	4.04126e+06	4306301	4555146	4.04696e+06
P00747	PLG	Plasminogen	_VVGGC[Carbamidomethyl (C)]VAHPHSWPWQVSLR_.3	1.87322e+06	1.60459e+06	2.03037e+06	1.67218e+06	1.79261e+06	1.89097e+06	1.6996e+06	1.89743e+06	1.16241e+06	1.5269e+06	1.39126e+06	1.67221e+06	1.47807e+06	1.65986e+06	1.51641e+06
P00747	PLG	Plasminogen	_VVGGC[Carbamidomethyl (C)]VAHPHSWPWQVSLR_.2	112556	53400.9	92381.7	49250.1	95825.4	105012	51463.1	19893.6	15062.1	55806.1	66195.5	88520.9	31308.5	17067.5	52026.2
P00747	PLG	Plasminogen	_TPENFPC[Carbamidomethyl (C)]K_.2	5493034	4720012	5.48941e+06	5.41536e+06	5411269	5.37615e+06	5871367	5.3412e+06	5.70945e+06	5.30569e+06	5446690	5308340	5.35721e+06	5556889	5352659
P00747	PLG	Plasminogen	_TPENFPC[Carbamidomethyl (C)]K_.1	187417	59780.8	86162.4	61422.2	143314	127152	111269	67216.5	49708.5	82525.4	83931.4	37224.8	26048.3	37145.5	87051.5
P00747	PLG	Plasminogen	_KLYDYC[Carbamidomethyl (C)]DVPQC[Carbamidomethyl (C)]AAPSFDC[Carbamidomethyl (C)]GKPQVEPK_.4	3.58811e+06	3.80332e+06	3.47486e+06	3.48379e+06	3.40785e+06	2.62392e+06	3333924	4.15989e+06	3.79354e+06	3.38234e+06	3.69024e+06	3.80676e+06	2.77476e+06	4.32741e+06	4.03106e+06
P00747	PLG	Plasminogen	_KLYDYC[Carbamidomethyl (C)]DVPQC[Carbamidomethyl (C)]AAPSFDC[Carbamidomethyl (C)]GKPQVEPK_.3	1.71695e+06	1.15681e+06	1.49773e+06	1.0071e+06	1.54604e+06	1.18812e+06	1.85281e+06	1.47457e+06	839633	1.49765e+06	1618324	1137982	1.32423e+06	1.03658e+06	1.23404e+06
P00747	PLG	Plasminogen	_FVTWIEGVMR_.2	5.02905e+06	4.37878e+06	4.81488e+06	4518657	4.73466e+06	4.57193e+06	5.3374e+06	4.31037e+06	5032459	4.50194e+06	5.11481e+06	3.99498e+06	4794003	4.4866e+06	4.75813e+06
P00747	PLG	Plasminogen	_FVTWIEGVM[Oxidation (M)]R_.2	252636	195501	204602	208760	207705	222221	272960	240293	239077	238171	174179	135046	185430	226647	173027
P00747	PLG	Plasminogen	_NPDADKGPWC[Carbamidomethyl (C)]FTTDPSVR_.3	4511440	4672864	3807839	4.64544e+06	4590543	4195521	4.58859e+06	4746293	4.35875e+06	4.24138e+06	4.44485e+06	4.03716e+06	4.53261e+06	3991677	4.39246e+06
P00747	PLG	Plasminogen	_NPDADKGPWC[Carbamidomethyl (C)]FTTDPSVR_.2	660461	516545	295716	287639	398312	446052	547514	456876	172137	412828	438509	226434	290311	288671	333387
P00747	PLG	Plasminogen	_EAQLPVIENK_.2	4290895	4.06729e+06	4.53003e+06	4307117	4.4586e+06	4.7982e+06	4.72975e+06	4364064	4.23755e+06	4.35781e+06	4.43863e+06	4785270	4686818	4.26346e+06	4547524
P00747	PLG	Plasminogen	_EAQLPVIENK_.1	105915	43957.9	45428	44709.9	66761.5	66148.9	101194	55034	38391.5	60857.4	78485.1	68936.9	71768.3	18814.6	54989.5
P00747	PLG	Plasminogen	_NLDENYC[Carbamidomethyl (C)]R_.2	4.06962e+06	4574398	4.58507e+06	4.58654e+06	4149383	4.23486e+06	4.78304e+06	4208380	4.62606e+06	4271823	4.42994e+06	4.30257e+06	4.51212e+06	4.56668e+06	4486602
P00747	PLG	Plasminogen	_NLDENYC[Carbamidomethyl (C)]R_.1	106511	39618.9	44856.2	35092.3	63147.9	74154	58759.5	34086.6	25813.1	31744.1	50275.1	30009.7	27522	28198.2	47270.2
P00747	PLG	Plasminogen	_DVVLFEK_.2	3821703	4.09454e+06	3710218	4.56024e+06	3.57227e+06	3.78709e+06	3.75771e+06	4227656	4266865	3.49046e+06	3.83539e+06	3213492	3.58944e+06	3.90181e+06	3.74826e+06
P00747	PLG	Plasminogen	_DVVLFEK_.1	714751	447014	520443	396820	491860	678969	451584	586355	403101	401637	483787	390151	417146	412623	468991
P00747	PLG	Plasminogen	_EQQC[Carbamidomethyl (C)]VIMAENR_.2	4037015	4.11893e+06	4302332	4.32914e+06	3.89376e+06	4.12537e+06	4.36507e+06	3.1214e+06	4.07556e+06	3.88327e+06	4.58618e+06	3.9008e+06	4.11303e+06	4.05396e+06	3.92697e+06
P00747	PLG	Plasminogen	_EQQC[Carbamidomethyl (C)]VIM[Oxidation (M)]AENR_.2	87534.6	120877	112852	188034	84395	107183	94261.4	350495	287831	224285	165743	44144.3	126110	56028.1	131653
P00747	PLG	Plasminogen	_EQQC[Carbamidomethyl (C)]VIMAENR_.3	60589.2	64717.7	58734.7	83641.4	69050.2	66737.2	75262.1	65929.8	55241.8	68478.6	83548	59882.4	93350.9	60162.8	60087.5
P00747	PLG	Plasminogen	_NPDNDPQGPWC[Carbamidomethyl (C)]YTTDPEKR_.3	4368401	4409317	4087048	4.12231e+06	4.19079e+06	4192460	3.36852e+06	4118452	3.81278e+06	3.29681e+06	4168145	4.4969e+06	3.60666e+06	4.38518e+06	4208933
P00747	PLG	Plasminogen	_NPDNDPQGPWC[Carbamidomethyl (C)]YTTDPEKR_.2	158334	23246.8	98046	34785.3	87675.4	134520	249990	109017	54919	114272	191879	126520	129463	141714	58225.6
P00747	PLG	Plasminogen	_VIPAC[Carbamidomethyl (C)]LPSPNYVVADR_.2	3.34038e+06	2.8451e+06	3305518	3085374	2.80607e+06	3.39765e+06	3.72488e+06	3.23155e+06	3.13122e+06	3.39032e+06	2.56232e+06	3.4456e+06	3.11983e+06	2.99261e+06	3177335
P00747	PLG	Plasminogen	_VIPAC[Carbamidomethyl (C)]LPSPNYVVADR_.3	241887	148312	85107.9	133437	126905	143445	174810	263754	115092	228656	105106	123156	130639	148569	116660
P00747	PLG	Plasminogen	_WEYC[Carbamidomethyl (C)]NLK_.2	3.26821e+06	3589571	3.55361e+06	3.48989e+06	2.83377e+06	3.0079e+06	3.20001e+06	3797852	3.12117e+06	2.80529e+06	3.07797e+06	2.66886e+06	2.98789e+06	3228014	3466131
P00747	PLG	Plasminogen	_WEYC[Carbamidomethyl (C)]NLK_.1	52905.7	49822.7	26851.9	26022.5	32866.9	39355.4	64626.5	42997.6	42084.2	22601	41978.9	21741.1	23449.5	27883.8	42842.6
P00747	PLG	Plasminogen	_QLGAGSIEEC[Carbamidomethyl (C)]AAK_.2	2.45985e+06	2.90117e+06	2.85572e+06	2.71293e+06	2798658	3.45717e+06	2.94555e+06	3.29157e+06	2.76218e+06	2.64316e+06	2.95754e+06	3.2106e+06	3397144	3.23419e+06	3.17745e+06
P00747	PLG	Plasminogen	_ELRPWC[Carbamidomethyl (C)]FTTDPNKR_.4	1.76579e+06	1.97354e+06	2111838	2.31472e+06	1.82799e+06	1663456	1.86723e+06	1.74617e+06	2.18162e+06	1.94826e+06	1.91806e+06	2.42653e+06	1408137	2240087	1.77905e+06
P00747	PLG	Plasminogen	_ELRPWC[Carbamidomethyl (C)]FTTDPNKR_.3	793192	589592	507234	720190	253645	709273	694390	469367	415252	750157	1.11439e+06	809669	224072	618521	351524
P00747	PLG	Plasminogen	_ELRPWC[Carbamidomethyl (C)]FTTDPNKR_.2	143312	38681.1	125858	30484.3	22820.5	75346.5	268109	35818.8	64127.1	224938	249525	82713.6	151188	87112.9	75737.5
P00747	PLG	Plasminogen	_TPENYPNAGLTMNYC[Carbamidomethyl (C)]R_.2	2186054	2.5668e+06	2255260	2136132	2.48381e+06	2242807	2258804	1.81462e+06	2.24939e+06	2.02435e+06	2.01697e+06	2.39717e+06	2.04158e+06	2.19593e+06	2.26003e+06
P00747	PLG	Plasminogen	_TPENYPNAGLTMNYC[Carbamidomethyl (C)]R_.3	37318.6	157511	151945	246630	127735	104076	223067	172985	217733	304026	155926	219421	259573	200713	166369
P00747	PLG	Plasminogen	_TPENYPNAGLTM[Oxidation (M)]NYC[Carbamidomethyl (C)]R_.2	136280	131686	125810	129607	131702	131919	123767	122663	136758	99612.9	110331	118407	129929	127764	112760
P00747	PLG	Plasminogen	_APWC[Carbamidomethyl (C)]HTTNSQVR_.3	1.64225e+06	1.77221e+06	1.91174e+06	1.87026e+06	1.84616e+06	1.9617e+06	1.8531e+06	2.03033e+06	2.11624e+06	1.90837e+06	2.1619e+06	1.93482e+06	1761926	2.03251e+06	1.93167e+06
P00747	PLG	Plasminogen	_APWC[Carbamidomethyl (C)]HTTNSQVR_.2	347291	241009	314851	277240	305536	293106	299328	252250	148482	312680	252253	283664	240402	300833	275230
P00747	PLG	Plasminogen	_KQLGAGSIEEC[Carbamidomethyl (C)]AAK_.3	1.17316e+06	1.34987e+06	1368005	1.4165e+06	1.32255e+06	1.37865e+06	1.55903e+06	1455306	1.60208e+06	1452321	1.53476e+06	1.59032e+06	1555061	1.72043e+06	1.49155e+06
P00747	PLG	Plasminogen	_KQLGAGSIEEC[Carbamidomethyl (C)]AAK_.2	428744	263641	305999	264901	334234	367011	337455	252707	234834	279044	314668	297706	283647	308261	347095
P00747	PLG	Plasminogen	_C[Carbamidomethyl (C)]QSWSSMTPHR_.3	1.27036e+06	1.44603e+06	1.48127e+06	1.47116e+06	1.35761e+06	1.45328e+06	1.3321e+06	1.27838e+06	1.45929e+06	1.40303e+06	1.6441e+06	1.61849e+06	1409524	1.62201e+06	1268434
P00747	PLG	Plasminogen	_C[Carbamidomethyl (C)]QSWSSMTPHR_.2	123955	126620	144465	128275	139185	146279	144012	92106.8	116683	62396.9	157366	92686.1	138533	132087	117080
P00747	PLG	Plasminogen	_C[Carbamidomethyl (C)]QSWSSM[Oxidation (M)]TPHR_.3	27285.1	56088.5	82211.2	40405.7	46899.8	27069.9	64245.6	85826.1	47791.5	25819.9	55486.1	29489.3	61343.1	63467.1	69805
P00747	PLG	Plasminogen	_LYDYC[Carbamidomethyl (C)]DVPQC[Carbamidomethyl (C)]AAPSFDC[Carbamidomethyl (C)]GKPQVEPK_.3	1.36201e+06	1.2845e+06	1.1476e+06	1.58564e+06	1.39665e+06	1.39437e+06	1.33472e+06	856752	1395809	1.398e+06	1.67489e+06	1.24327e+06	1470148	1.33711e+06	1.45763e+06
P00747	PLG	Plasminogen	_LYDYC[Carbamidomethyl (C)]DVPQC[Carbamidomethyl (C)]AAPSFDC[Carbamidomethyl (C)]GKPQVEPK_.4	24042.8	55803.9	28139.7	69929.2	39590.9	43513.9	100535	15914.3	61799.4	110362	63360.3	108218	66813.3	61852.6	63293.6
P00747	PLG	Plasminogen	_VYLSEC[Carbamidomethyl (C)]K_.2	1211643	1.47656e+06	1.35332e+06	1.45772e+06	1.2022e+06	1.14392e+06	1.27475e+06	1.16031e+06	1.19868e+06	1.28184e+06	1.26421e+06	1.20432e+06	1.27439e+06	1.182e+06	970298
P00747	PLG	Plasminogen	_VYLSEC[Carbamidomethyl (C)]K_.1	52005.3	38967.1	38470.9	27047.4	35507.3	42804.1	35121.9	26350	21265.3	23203.3	30684.7	22488.1	27504.9	23092.4	24373.4
P00747	PLG	Plasminogen	_C[Carbamidomethyl (C)]TTPPPSSGPTYQC[Carbamidomethyl (C)]LK_.2	742130	981666	776765	800648	850657	809135	793164	846925	907067	737742	871915	719508	981221	828798	932076
P00747	PLG	Plasminogen	_C[Carbamidomethyl (C)]TTPPPSSGPTYQC[Carbamidomethyl (C)]LK_.3	17463.8	72607.9	34155.8	49534.2	34001.1	87342.9	63326.4	49370.8	41186.9	113105	77386.9	63121.2	70684.3	53819.5	56059.7
P00747	PLG	Plasminogen	_TEC[Carbamidomethyl (C)]FITGWGETQGTFGAGLLK_.3	556616	641540	684731	739375	604032	212794	227029	457822	406883	659041	377266	549684	370377	343565	162450
P00747	PLG	Plasminogen	_TEC[Carbamidomethyl (C)]FITGWGETQGTFGAGLLK_.2	555706	640514	611124	546963	498606	136216	188575	421030	377452	516107	325649	444024	254397	268288	138383
P00747	PLG	Plasminogen	_NPDNDPQGPWC[Carbamidomethyl (C)]YTTDPEK_.2	825574	834163	832810	884762	768853	741464	766572	879857	745647	636732	813665	658043	710946	752109	731707
P00747	PLG	Plasminogen	_NPDNDPQGPWC[Carbamidomethyl (C)]YTTDPEK_.3	51872.3	72850.4	25797.1	66060.9	24542.6	42178.3	28789	99736.2	59196.3	65882.3	117758	39616.8	74287.2	91815	90365.3
P00747	PLG	Plasminogen	_VQSTELC[Carbamidomethyl (C)]AGHLAGGTDSC[Carbamidomethyl (C)]QGDSGGPLVC[Carbamidomethyl (C)]FEK_.4	874380	650968	694136	842907	629553	817814	663667	1.02215e+06	758117	1133709	1167733	1.06229e+06	710281	648624	656432
P00747	PLG	Plasminogen	_FGMHFC[Carbamidomethyl (C)]GGTLISPEWVLTAAHC[Carbamidomethyl (C)]LEK_.4	693693	1.07809e+06	598202	561054	560892	569219	322652	125409	505935	694012	611643	940643	335043	655204	515079
P00747	PLG	Plasminogen	_FGMHFC[Carbamidomethyl (C)]GGTLISPEWVLTAAHC[Carbamidomethyl (C)]LEK_.3	163171	337479	92828	65033.5	122796	68914	55970.8	27644.1	54351.4	117810	94551.8	136936	46022.2	92864.8	66816.3
P00747	PLG	Plasminogen	_FGM[Oxidation (M)]HFC[Carbamidomethyl (C)]GGTLISPEWVLTAAHC[Carbamidomethyl (C)]LEK_.4	81154.7	94405.5	93846.6	118003	48455.4	83427.9	102435	39779	76352.1	89195.1	102788	101737	28094.3	76236.6	76766
P00747	PLG	Plasminogen	_ELRPWC[Carbamidomethyl (C)]FTTDPNK_.3	444892	437779	461832	429472	415522	455623	445376	508297	512362	319810	379309	448502	446018	481793	476054
P00747	PLG	Plasminogen	_ELRPWC[Carbamidomethyl (C)]FTTDPNK_.2	141505	151031	126274	99427.3	145013	186892	173708	125902	100108	78902	169397	107243	93403.2	157402	163120
P00747	PLG	Plasminogen	_EQQC[Carbamidomethyl (C)]VIMAENRK_.3	436666	370280	512206	314205	505927	524545	415295	273633	420148	421405	296029	618824	329154	468939	379224
P00747	PLG	Plasminogen	_EQQC[Carbamidomethyl (C)]VIMAENRK_.2	53363.6	32273.7	45646	25656.3	48811	49457.4	36616.5	24914.5	28466	33278.6	19136.7	47200.5	23098.8	38661.9	35277
P00747	PLG	Plasminogen	_EQQC[Carbamidomethyl (C)]VIM[Oxidation (M)]AENRK_.3	18053.3	4843.94	1703.16	13322.9	24069.2	10228	11281.2	51183.5	31435.8	Filtered	9413.76	34679	Filtered	38552.4	15470.2
P00747	PLG	Plasminogen	_GPWC[Carbamidomethyl (C)]FTTDPSVR_.2	477415	383201	351140	459444	415304	385301	491859	520529	417542	364009	437957	310049	378343	392428	421085
P00747	PLG	Plasminogen	_RWELC[Carbamidomethyl (C)]DIPR_.3	102262	143875	113289	96381.8	108716	112653	155869	102758	116972	126203	104967	139447	112976	152626	140718
P00747	PLG	Plasminogen	_RWELC[Carbamidomethyl (C)]DIPR_.2	90628.7	93747.6	91740.4	58768	95749.2	108049	117823	101282	86347.3	75647.3	89919.3	101094	98669.7	129069	88334.8
P00747	PLG	Plasminogen	_YEFLNGR_.2	118018	184867	183689	183372	184427	191916	144361	105092	195174	237696	236065	274474	244481	282278	194360
P00747	PLG	Plasminogen	_WEYC[Carbamidomethyl (C)]NLKK_.2	185597	144171	135367	110718	188907	207074	174246	115278	178276	165120	166971	199949	Filtered	197841	180139
P00747	PLG	Plasminogen	_KC[Carbamidomethyl (C)]QSWSSMTPHR_.3	69793.6	92258.3	99735.6	95487.9	89369.3	107315	94754.7	70132.1	79592	75442.5	82989	94545.3	91919.7	98361.7	64662.6
P00747	PLG	Plasminogen	_WSSTSPHRPR_.3	40167.3	136660	102630	100996	59589.4	46663.8	52326.6	26235.8	54710	42717.2	32998.7	35972.7	46090.5	39208.9	36754.7
P00747	PLG	Plasminogen	_WELC[Carbamidomethyl (C)]DIPR_.2	4.55914e+06	5363275	5.42383e+06	5.11993e+06	5.02772e+06	4805610	5.69423e+06	5.60959e+06	5.28791e+06	4.8972e+06	5.51977e+06	5386948	4.30532e+06	5567152	5.44582e+06
P00747	PLG	Plasminogen	_WELC[Carbamidomethyl (C)]DIPR_.1	38319.1	39178.3	17309.5	6706.53	0	6540.01	11005	31332.7	6193.97	11881.9	11043.5	19741.3	10555.4	15292	0
P00747	PLG	Plasminogen	_GNVAVTVSGHTC[Carbamidomethyl (C)]QHWSAQTPHTHNR_.5	612704	500133	477014	317218	635012	712942	386380	357200	219385	544319	609649	600708	260941	531987	491609
P00747	PLG	Plasminogen	_GNVAVTVSGHTC[Carbamidomethyl (C)]QHWSAQTPHTHNR_.4	649788	390334	492726	283655	651403	766019	415936	232162	173209	534263	678825	621210	276606	448677	400459
P00747	PLG	Plasminogen	_GNVAVTVSGHTC[Carbamidomethyl (C)]QHWSAQTPHTHNR_.3	34632.4	6001.21	14772.9	1518.78	21479.1	27597.2	9106.38	0	Filtered	7852.76	24571.1	11949.5	Filtered	0	12919.1
P00747	PLG	Plasminogen	_RAPWC[Carbamidomethyl (C)]HTTNSQVR_.3	686156	685993	845333	725827	760687	885505	751891	690136	693930	709706	886882	742324	843118	893105	630391
P00747	PLG	Plasminogen	_RAPWC[Carbamidomethyl (C)]HTTNSQVR_.4	180208	142790	145831	101212	153321	188780	171929	117205	106556	175814	226955	202638	170552	212763	164960
P00747	PLG	Plasminogen	_RAPWC[Carbamidomethyl (C)]HTTNSQVR_.2	28262.4	17207	13666.4	Filtered	14343.1	26826.5	16033.9	Filtered	Filtered	20889.4	16882.4	8399.97	43966	12157.3	9782.54
P00747	PLG	Plasminogen	_MRDVVLFEK_.2	341537	236194	240384	171941	349608	342529	356616	193271	225070	339339	213983	370427	237038	222509	218384
P00747	PLG	Plasminogen	_M[Oxidation (M)]RDVVLFEK_.2	80131.5	Filtered	Filtered	31401.1	31666.6	6834.71	Filtered	15457.7	14701	49272	12671	Filtered	29114.8	Filtered	8011.72
P00747	PLG	Plasminogen	_RYDYC[Carbamidomethyl (C)]DILEC[Carbamidomethyl (C)]EEEC[Carbamidomethyl (C)]MHC[Carbamidomethyl (C)]SGENYDGK_.4	66503.8	160491	101393	98883.8	76793.6	29239.6	33253.6	40552.8	52455.8	94659.6	86229.7	150570	55277.8	80398.7	74014.2
P00747	PLG	Plasminogen	_RYDYC[Carbamidomethyl (C)]DILEC[Carbamidomethyl (C)]EEEC[Carbamidomethyl (C)]MHC[Carbamidomethyl (C)]SGENYDGK_.3	23605.2	27665.7	9041.37	13207.1	11140.7	0	102.175	3370.95	12537.7	21297.1	13311.7	10545	4404.99	0	10778.7
P00747	PLG	Plasminogen	_C[Carbamidomethyl (C)]SGTEASVVAPPPVVLLPDVETPSEEDC[Carbamidomethyl (C)]MFGNGK_.3	15690.3	3529.62	24561.3	38204.3	7634.03	16700.1	Filtered	9753.7	17746.3	32391.6	25474.7	22630.3	12032.7	13883.1	Filtered
P00747	PLG	Plasminogen	_ATTVTGTPC[Carbamidomethyl (C)]QDWAAQEPHR_.3	12298228	12229644	11869530	12570611	12174154	13447557	12477260	13070935	12662980	11040730	12616735	12484761	11707235	13274554	13508098
P00747	PLG	Plasminogen	_ATTVTGTPC[Carbamidomethyl (C)]QDWAAQEPHR_.2	844186	333539	554233	469395	536064	537879	596638	387639	192843	411811	578569	357644	412418	459145	220661
P00747	PLG	Plasminogen	_ATTVTGTPC[Carbamidomethyl (C)]QDWAAQEPHR_.4	Filtered	Filtered	31765.5	41664.9	Filtered	Filtered	Filtered	Filtered	54401.1	Filtered	56985.1	59405.1	50283.7	40223.1	25535.8
P00747	PLG	Plasminogen	_YDYC[Carbamidomethyl (C)]DILEC[Carbamidomethyl (C)]EEEC[Carbamidomethyl (C)]MHC[Carbamidomethyl (C)]SGENYDGK_.3	1.29044e+06	2.75927e+06	2273187	2.0056e+06	1.23794e+06	278342	287435	533489	760457	1.66894e+06	700300	2.43995e+06	589644	529953	496781
P00747	PLG	Plasminogen	_YDYC[Carbamidomethyl (C)]DILEC[Carbamidomethyl (C)]EEEC[Carbamidomethyl (C)]M[Oxidation (M)]HC[Carbamidomethyl (C)]SGENYDGK_.3	15144.9	62254.5	52738	24736.7	9923.17	0	0	436.555	4502.62	22879.1	0	12787.9	8627.16	9673.74	0
P00747	PLG	Plasminogen	_RATTVTGTPC[Carbamidomethyl (C)]QDWAAQEPHR_.4	419230	537100	477923	470276	475097	508371	539013	482082	551682	465876	460112	593807	501499	704078	462243
P00747	PLG	Plasminogen	_RATTVTGTPC[Carbamidomethyl (C)]QDWAAQEPHR_.3	292064	276784	286561	233596	303007	328928	288210	204418	226660	246948	239605	264329	246656	319040	275712
P00747	PLG	Plasminogen	_RATTVTGTPC[Carbamidomethyl (C)]QDWAAQEPHR_.2	11030.7	7142.41	0	0	4199.23	9401.65	8525.22	7245.47	Filtered	2690.1	7582.37	0	0	0	6602.24
P00747	PLG	Plasminogen	_DKYILQGVTSWGLGC[Carbamidomethyl (C)]ARPNKPGVYVR_.4	0	4488.4	16256.1	0	28773.5	13983.2	14864.5	0	11555.3	0	6916.81	33420.7	2800.72	13226.9	3615.98
P00747	PLG	Plasminogen	_KVYLSEC[Carbamidomethyl (C)]K_.2	7725.92	8445.55	6663.88	3534.62	4452.23	4471.57	6611.5	Filtered	Filtered	4708.05	1585.89	Filtered	4963.08	5255.37	Filtered
P00747	PLG	Plasminogen	_VQSTELC[Carbamidomethyl (C)]AGHLAGGTDSC[Carbamidomethyl (C)]QGDSGGPLVC[Carbamidomethyl (C)]FEKDK_.4	6174.2	4393.87	14798.9	Filtered	6770.27	5760.75	Filtered	Filtered	4992.95	9607.95	Filtered	51939.2	0	12941.8	Filtered
P00747	PLG	Plasminogen	_YILQGVTSWGLGC[Carbamidomethyl (C)]ARPNKPGVYVR_.4	37602.5	61527.8	62226.4	46035.3	86606.5	54871.1	40105.4	37328	32648.4	66251.5	53349.7	125614	55261.9	68560.8	52979.5
P00747	PLG	Plasminogen	_YILQGVTSWGLGC[Carbamidomethyl (C)]ARPNKPGVYVR_.3	9414.12	0	0	Filtered	0	0	6413.97	Filtered	Filtered	0	Filtered	0	Filtered	Filtered	Filtered
P00748	F12	Coagulation factor XII	_TTLSGAPC[Carbamidomethyl (C)]QPWASEATYR_.2	1.0594e+06	893590	905219	939598	997963	979346	1.05682e+06	894793	926633	919295	874251	649310	840541	904329	941112
P00748	F12	Coagulation factor XII	_TTLSGAPC[Carbamidomethyl (C)]QPWASEATYR_.3	186981	184305	151954	140886	125370	175643	159651	149305	160301	247194	188078	162719	155089	124850	160709
P00748	F12	Coagulation factor XII	_NPDNDIRPWC[Carbamidomethyl (C)]FVLNR_.3	507087	596005	581584	583084	662823	466075	569999	460959	628526	680950	698170	780427	621706	662710	593764
P00748	F12	Coagulation factor XII	_NPDNDIRPWC[Carbamidomethyl (C)]FVLNR_.2	70588.4	56259.7	66487.4	26630.6	64733.7	37454.8	29129.5	9576.63	28048.3	60256	97095.2	14854.5	48312	29833	44136
P00748	F12	Coagulation factor XII	_C[Carbamidomethyl (C)]FEPQLLR_.2	466512	444206	413475	426988	392165	368989	430522	554240	421633	443937	409224	429842	489570	452497	456217
P00748	F12	Coagulation factor XII	_LTLQGIISWGSGC[Carbamidomethyl (C)]GDR_.2	51606.1	130933	40054.1	53192.2	76431.9	32267.4	81936.4	36438.6	54696.1	72151.9	118837	107783	70493.4	85039.1	73095.1
P00748	F12	Coagulation factor XII	_LTLQGIISWGSGC[Carbamidomethyl (C)]GDR_.3	20844.4	41019.6	31312.8	39236.4	12015	15309.5	12510.8	31994.4	4335.47	30006.2	8653.4	52700.6	27031.4	19975.7	16429.8
P00748	F12	Coagulation factor XII	_C[Carbamidomethyl (C)]SAPDVHGSSILPGMLC[Carbamidomethyl (C)]AGFLEGGTDAC[Carbamidomethyl (C)]QGDSGGPLVC[Carbamidomethyl (C)]EDQAAER_.4	42484.9	50111.5	33223	38877.2	50387	14468.3	3966.09	Filtered	31172.3	66733.9	41662.6	77756.7	22104.7	17703.8	3663.78
P00748	F12	Coagulation factor XII	_VVGGLVALR_.2	1.73109e+06	1.87172e+06	1592727	2.18015e+06	2084994	1956895	1.8792e+06	2177815	1.87244e+06	1880714	1463280	1.93038e+06	1.64795e+06	1.77551e+06	2029917
P00748	F12	Coagulation factor XII	_VVGGLVALR_.1	42102.6	29049.1	26010.5	46959	28482.2	41305.4	40444.7	29726.2	6628.18	17081.6	18223.3	33644.3	21765.4	Filtered	39821.3
P00748	F12	Coagulation factor XII	_EQPPSLTR_.2	1664317	1.5065e+06	1.65921e+06	1.57266e+06	1610219	1.61454e+06	1.6721e+06	1.6672e+06	1.63814e+06	1.55801e+06	1.5407e+06	1.59466e+06	1.51254e+06	1.52736e+06	1.70217e+06
P00748	F12	Coagulation factor XII	_EQPPSLTR_.1	8676.56	1397.67	3922.86	0	Filtered	2399.77	1609.5	3461.09	1841.45	3274.99	3388.68	1362.82	1657.21	Filtered	1944.47
P00748	F12	Coagulation factor XII	_AEEHTVVLTVTGEPC[Carbamidomethyl (C)]HFPFQYHR_.4	289395	381358	385958	368634	326480	263731	269128	252737	349170	255148	362301	306572	286531	205503	277295
P00748	F12	Coagulation factor XII	_AEEHTVVLTVTGEPC[Carbamidomethyl (C)]HFPFQYHR_.5	207373	262993	152758	146393	171438	160941	157740	128332	144732	151062	225315	184970	179880	104890	189006
P00748	F12	Coagulation factor XII	_AEEHTVVLTVTGEPC[Carbamidomethyl (C)]HFPFQYHR_.3	17864.7	14380.6	12296.3	26518.6	18403	0	31914.6	22915.8	6667.77	13681.7	33262.3	0	8935.01	26145.6	18655.7
P00748	F12	Coagulation factor XII	_NHSC[Carbamidomethyl (C)]EPC[Carbamidomethyl (C)]QTLAVR_.3	31754.1	38546	36705.9	37242.3	27737.2	33749.9	38260.5	49144.5	44384.1	41119.1	41189.7	26587.4	38112	38603.5	47039.4
P00748	F12	Coagulation factor XII	_NHSC[Carbamidomethyl (C)]EPC[Carbamidomethyl (C)]QTLAVR_.2	6187.35	2890.99	5041.6	3992.1	0	0	1893.39	Filtered	0	1515.13	4619.41	5155.88	2120.36	2289.34	4393.12
P00748	F12	Coagulation factor XII	_LHEAFSPVSYQHDLALLR_.4	1.02552e+06	1.35287e+06	1.19667e+06	1.1516e+06	1.21082e+06	1.10414e+06	964434	976456	1.23204e+06	1166970	783832	1.34361e+06	1.1004e+06	1.1541e+06	1.06212e+06
P00748	F12	Coagulation factor XII	_LHEAFSPVSYQHDLALLR_.3	1.03726e+06	933924	736466	759155	770812	674793	682538	806364	716311	694723	610469	744555	708824	674735	745726
P00748	F12	Coagulation factor XII	_LHEAFSPVSYQHDLALLR_.2	83246.7	15304	0	0	9225.25	0	0	21163.3	0	0	0	0	9136.71	0	5161.85
P00748	F12	Coagulation factor XII	_GRPGPQPWC[Carbamidomethyl (C)]ATTPNFDQDQR_.3	1.58006e+06	1724989	1.4825e+06	1658738	1.65393e+06	1.70091e+06	1.65469e+06	1.4506e+06	1.62622e+06	1.60855e+06	1.54348e+06	1.74887e+06	1393492	1.58766e+06	1.66803e+06
P00748	F12	Coagulation factor XII	_GRPGPQPWC[Carbamidomethyl (C)]ATTPNFDQDQR_.2	7550.72	18594.3	6472.78	0	0	0	20240.6	0	Filtered	16402.7	2585.29	0	4200.88	3566.68	8424.59
P00748	F12	Coagulation factor XII	_NWGLGGHAFC[Carbamidomethyl (C)]R_.3	694579	560052	741692	681618	726694	778514	756761	596297	688187	674624	594024	751878	668637	756207	758882
P00748	F12	Coagulation factor XII	_NWGLGGHAFC[Carbamidomethyl (C)]R_.2	45235.8	5978.38	0	0	22997.8	38356.1	33731.3	11807.7	0	0	5493.4	14241.2	0	0	0
P00748	F12	Coagulation factor XII	_NKPGVYTDVAYYLAWIR_.3	149205	267480	239501	177146	229211	58349.7	77189.6	87318.9	150297	265808	130884	220120	99000.9	134023	75340.9
P00748	F12	Coagulation factor XII	_NKPGVYTDVAYYLAWIR_.2	17209.1	18545.1	22862	26802.1	6657.6	Filtered	3140.98	Filtered	0	15745	0	8121.81	Filtered	2467.37	5753.11
P00748	F12	Coagulation factor XII	_YKAEEHTVVLTVTGEPC[Carbamidomethyl (C)]HFPFQYHR_.5	444982	336822	367850	233727	459537	438021	272454	225917	184560	418673	437246	448345	213114	388244	297645
P00748	F12	Coagulation factor XII	_YKAEEHTVVLTVTGEPC[Carbamidomethyl (C)]HFPFQYHR_.4	192078	116952	156867	75765.5	151208	165017	162566	67832.5	65505.1	180655	121395	161974	90754.2	81719.5	142578
P00748	F12	Coagulation factor XII	_YKAEEHTVVLTVTGEPC[Carbamidomethyl (C)]HFPFQYHR_.3	0	Filtered	7910.99	Filtered	0	0	0	0	Filtered	4587.78	0	Filtered	5467.94	Filtered	0
P00748	F12	Coagulation factor XII	_RLTLQGIISWGSGC[Carbamidomethyl (C)]GDR_.3	144450	167669	136808	128358	144379	79279	76480.6	76145	103451	146111	107368	249039	98807.4	96228.5	90497.4
P00748	F12	Coagulation factor XII	_RLTLQGIISWGSGC[Carbamidomethyl (C)]GDR_.2	6613.4	0	0	Filtered	6901.65	Filtered	Filtered	Filtered	Filtered	Filtered	10405.1	17900.2	Filtered	Filtered	0
P00748	F12	Coagulation factor XII	_WGYC[Carbamidomethyl (C)]LEPK_.2	848949	797957	839932	834214	682493	872176	961691	853847	776366	718573	1.00064e+06	583271	685605	881096	803474
P00748	F12	Coagulation factor XII	_WGYC[Carbamidomethyl (C)]LEPK_.1	0	0	0	0	0	0	0	0	0	0	0	0	0	0	0
P00751	CFB	Complement factor B	_LEDSVTYHC[Carbamidomethyl (C)]SR_.3	7.82194e+06	8646662	9123413	8694724	8.33256e+06	8486668	8804629	9424204	10108422	8420500	9624875	8598673	9748793	6658329	8747578
P00751	CFB	Complement factor B	_LEDSVTYHC[Carbamidomethyl (C)]SR_.2	1.89618e+06	1.3889e+06	1.48232e+06	1.31952e+06	1.59826e+06	1.68738e+06	1556103	1769491	1.4584e+06	1.35194e+06	1.6622e+06	1.24085e+06	1.529e+06	1.09444e+06	1.65101e+06
P00751	CFB	Complement factor B	_FLC[Carbamidomethyl (C)]TGGVSPYADPNTC[Carbamidomethyl (C)]R_.2	7.95954e+06	7461860	7.50393e+06	7.2411e+06	7.51662e+06	7427565	7443813	6.25276e+06	7531182	6583758	7446071	7.5115e+06	7.41242e+06	8152964	8994970
P00751	CFB	Complement factor B	_FLC[Carbamidomethyl (C)]TGGVSPYADPNTC[Carbamidomethyl (C)]R_.3	1.61775e+06	1.50566e+06	1.38088e+06	1.6293e+06	1.66471e+06	1.53499e+06	1.73637e+06	1.55231e+06	1.81529e+06	2.0268e+06	1.73757e+06	1.96329e+06	2.44904e+06	1.84924e+06	1.97313e+06
P00751	CFB	Complement factor B	_EELLPAQDIK_.2	7.4768e+06	7889756	7.9964e+06	8.23109e+06	6.20986e+06	7.71103e+06	7347702	7.75272e+06	7749505	7426201	7564926	7970711	7491326	8.08883e+06	7.7018e+06
P00751	CFB	Complement factor B	_EELLPAQDIK_.1	49391.5	33978.2	47856.9	39625.1	25854.9	23225.5	149501	21097.8	13259.6	77096.9	8365.84	24198.5	75271.2	5925.54	21919.6
P00751	CFB	Complement factor B	_VSEADSSNADWVTK_.2	7.67735e+06	7.7244e+06	7132570	6.64134e+06	7578154	8.21625e+06	6871867	8494797	7.92605e+06	6.8301e+06	7313059	6904344	6583165	6.95477e+06	7.31112e+06
P00751	CFB	Complement factor B	_YGLVTYATYPK_.2	5649574	6355470	6.60543e+06	7099823	6914027	7.07136e+06	6.79975e+06	5952259	6.95242e+06	5508183	6573466	6914652	6.67845e+06	7.26539e+06	7.11533e+06
P00751	CFB	Complement factor B	_YGQTIRPIC[Carbamidomethyl (C)]LPC[Carbamidomethyl (C)]TEGTTR_.3	5.4894e+06	6011408	6428325	6.08482e+06	5.69753e+06	5881223	5280418	5.80878e+06	5.98541e+06	5.01882e+06	6.25539e+06	6869112	5.82564e+06	7394150	5.94278e+06
P00751	CFB	Complement factor B	_YGQTIRPIC[Carbamidomethyl (C)]LPC[Carbamidomethyl (C)]TEGTTR_.2	398838	278466	357475	265052	416301	350539	630609	224979	157087	549687	339020	272949	489877	209773	242806
P00751	CFB	Complement factor B	_STGSWSTLK_.2	5.12137e+06	5.14521e+06	4885011	4948261	5.0246e+06	5090432	5.06346e+06	5.12207e+06	4362079	4.8312e+06	5.00371e+06	4.7933e+06	4710088	4.50589e+06	5.03884e+06
P00751	CFB	Complement factor B	_STGSWSTLK_.1	320630	185600	196653	143846	199300	217068	214028	197802	95290.7	150732	162511	127084	159879	112343	165546
P00751	CFB	Complement factor B	_QLNEINYEDHK_.3	3294910	3.81039e+06	3.97086e+06	3.8486e+06	3.74207e+06	3633627	3.76392e+06	3725848	4381770	3.94296e+06	4.4019e+06	4241279	4.34334e+06	4546234	3.39236e+06
P00751	CFB	Complement factor B	_QLNEINYEDHK_.2	1.12893e+06	969738	980162	831507	934809	1.19499e+06	907565	1.0071e+06	723659	830049	1.08512e+06	880487	890522	880805	947834
P00751	CFB	Complement factor B	_DISEVVTPR_.2	3903086	4668877	4.88654e+06	4.86409e+06	4.3802e+06	4234758	4369190	4462770	4872663	4612398	4371088	3.97424e+06	4211707	4.34167e+06	4.70792e+06
P00751	CFB	Complement factor B	_DISEVVTPR_.1	168468	65992.4	144258	72918.7	106926	118013	230684	54218.9	58672.2	140460	174030	53768.5	160761	73302.8	90449.5
P00751	CFB	Complement factor B	_VKDISEVVTPR_.3	2.81122e+06	3386350	3.43487e+06	3.64042e+06	3131727	3.12611e+06	3.09803e+06	3227908	3.80825e+06	3.65549e+06	3.30376e+06	3.73644e+06	4.0166e+06	3965251	3.16339e+06
P00751	CFB	Complement factor B	_VKDISEVVTPR_.2	1.21422e+06	969219	1070737	958750	958129	969130	1.01961e+06	1.01818e+06	792769	959255	989604	1.01793e+06	974859	967500	1.04596e+06
P00751	CFB	Complement factor B	_DAQYAPGYDK_.2	3.86912e+06	3.5034e+06	3.63792e+06	3.51909e+06	3533368	3.37153e+06	3.48762e+06	3886676	3.35005e+06	3286410	3.11097e+06	3.64888e+06	3.38793e+06	3483969	3.42e+06
P00751	CFB	Complement factor B	_DAQYAPGYDK_.1	183172	73564.2	108703	71235	87237	130066	95237.8	129901	56782.5	63061	89926.2	54879.8	79338.3	82499.2	99743.6
P00751	CFB	Complement factor B	_LKYGQTIRPIC[Carbamidomethyl (C)]LPC[Carbamidomethyl (C)]TEGTTR_.4	4.0393e+06	3.53783e+06	3.46639e+06	3507213	3.66746e+06	3.38972e+06	3.65471e+06	4.09799e+06	3.33799e+06	3.14437e+06	3.59528e+06	2566839	Filtered	2.93766e+06	3.40451e+06
P00751	CFB	Complement factor B	_C[Carbamidomethyl (C)]LVNLIEK_.2	2.45439e+06	2.76424e+06	2.44179e+06	2.68211e+06	2.60873e+06	2.31205e+06	2.54598e+06	2.7647e+06	2.87807e+06	2.49164e+06	2.75728e+06	2760750	2625654	2.70762e+06	2.65092e+06
P00751	CFB	Complement factor B	_C[Carbamidomethyl (C)]LVNLIEK_.1	91100.3	41271.4	23267	8641.91	29978.8	28015.3	15796.1	53543.7	10323	8147.59	27006.7	25648.7	12040.5	19036.5	21468.1
P00751	CFB	Complement factor B	_EKLQDEDLGFL_.2	2044093	2.21663e+06	1.87614e+06	2.03158e+06	2.72888e+06	3.26879e+06	3.39463e+06	3.09919e+06	2550818	2.18149e+06	2.41957e+06	1.86392e+06	2.62102e+06	2810026	2.79222e+06
P00751	CFB	Complement factor B	_LPPTTTC[Carbamidomethyl (C)]QQQK_.2	2.72293e+06	2.48658e+06	2.47285e+06	2.53073e+06	2.59057e+06	2.51177e+06	2.56655e+06	2.47117e+06	2.47719e+06	2.60737e+06	2.51965e+06	1.94245e+06	2.16621e+06	2.54756e+06	2.64149e+06
P00751	CFB	Complement factor B	_EAGIPEFYDYDVALIK_.2	2.45624e+06	2.31063e+06	2.61412e+06	2.44161e+06	2.66118e+06	1.31253e+06	1.4629e+06	1.92323e+06	2.07467e+06	2.16913e+06	2.08125e+06	2.28124e+06	2.08487e+06	1.85884e+06	1.62213e+06
P00751	CFB	Complement factor B	_EAGIPEFYDYDVALIK_.3	52337	53432	77715.2	49548.1	64498.3	24141.8	28146	50985.3	37595.2	75958.7	69759.9	64400.9	50809.4	49965.8	34189.6
P00751	CFB	Complement factor B	_GHESC[Carbamidomethyl (C)]MGAVVSEYFVLTAAHC[Carbamidomethyl (C)]FTVDDKEHSIK_.5	1.49311e+06	1.43079e+06	1.27536e+06	958563	1596660	1.64827e+06	1.04632e+06	594363	747117	1.54623e+06	1.48217e+06	2017961	1.3095e+06	1.39297e+06	1.13832e+06
P00751	CFB	Complement factor B	_GHESC[Carbamidomethyl (C)]MGAVVSEYFVLTAAHC[Carbamidomethyl (C)]FTVDDKEHSIK_.6	356122	338989	277011	188876	375831	324879	173172	131435	146297	310402	303640	335433	220457	275941	205771
P00751	CFB	Complement factor B	_GHESC[Carbamidomethyl (C)]MGAVVSEYFVLTAAHC[Carbamidomethyl (C)]FTVDDKEHSIK_.4	319464	287397	210309	134041	326917	294097	137845	112189	80842.1	266287	268635	237566	159763	206176	148850
P00751	CFB	Complement factor B	_GDSGGPLIVHK_.2	2.09621e+06	1.77615e+06	1.79521e+06	1.76739e+06	1.61166e+06	1.65963e+06	1.85409e+06	2.0818e+06	1.6932e+06	1.68634e+06	1.53886e+06	1.61677e+06	1.69424e+06	1.63688e+06	1.80007e+06
P00751	CFB	Complement factor B	_LQDEDLGFL_.2	787797	414763	629988	850634	811411	1.39942e+06	1488065	1.2622e+06	1.11441e+06	635404	1.40181e+06	439769	1.36788e+06	1.14436e+06	1.37298e+06
P00751	CFB	Complement factor B	_LQDEDLGFL_.1	503866	217490	276861	411747	399986	680932	760240	532397	421856	262115	512711	208060	500780	447383	546474
P00751	CFB	Complement factor B	_FIQVGVISWGVVDVC[Carbamidomethyl (C)]K_.2	520151	746563	692940	590140	450803	383566	389387	349553	409731	528222	531703	935300	377176	550237	416102
P00751	CFB	Complement factor B	_FIQVGVISWGVVDVC[Carbamidomethyl (C)]K_.3	118620	211966	211446	165618	119322	111188	101958	96727.2	114400	160095	139832	231083	101296	133197	112538
P00751	CFB	Complement factor B	_LPPTTTC[Carbamidomethyl (C)]QQQKEELLPAQDIK_.3	414415	297492	245661	298224	575554	512041	500424	255981	413535	486937	270689	1.2697e+06	285077	728461	410957
P00751	CFB	Complement factor B	_WSGQTAIC[Carbamidomethyl (C)]DNGAGYC[Carbamidomethyl (C)]SNPGIPIGTR_.3	271463	241764	400659	382064	372528	235337	202563	193316	340230	363763	461054	546726	407204	395248	359365
P00751	CFB	Complement factor B	_GHESC[Carbamidomethyl (C)]MGAVVSEYFVLTAAHC[Carbamidomethyl (C)]FTVDDK_.4	369093	341615	324039	355579	322733	277164	264910	205161	308736	319000	364583	268160	285145	263335	415821
P00751	CFB	Complement factor B	_GHESC[Carbamidomethyl (C)]M[Oxidation (M)]GAVVSEYFVLTAAHC[Carbamidomethyl (C)]FTVDDK_.4	21111.8	17392.6	26900	16182	16840.7	8586.57	19270.4	2232.95	22906.1	29102.5	27318.5	15725.5	24655.8	Filtered	14276.5
P00751	CFB	Complement factor B	_GHESC[Carbamidomethyl (C)]MGAVVSEYFVLTAAHC[Carbamidomethyl (C)]FTVDDK_.3	26429.7	6490.81	20454.7	12061.2	22357.5	7270.4	13632.2	1595.3	11131.4	6259.6	15642.5	Filtered	11676.2	7411.71	20026.3
P00751	CFB	Complement factor B	_DFHINLFQVLPWLK_.3	280151	355632	269459	358178	353370	109589	43541.6	131676	99065.8	470344	269106	683168	204351	190154	156924
P00751	CFB	Complement factor B	_DFHINLFQVLPWLK_.2	31122.3	70608.7	26701	33927.6	118926	6740.52	4894.99	22093.6	10148.3	24771.8	23997.9	85969.3	19360.9	26754.1	11349.3
P00751	CFB	Complement factor B	_EDYLDVYVFGVGPLVNQVNINALASK_.3	99066.3	238572	127756	34285.2	65816.4	68455.4	20893.7	41117.6	36438.3	97955.2	39680.2	55772.2	42203.4	54692	53855.8
P00751	CFB	Complement factor B	_VASYGVKPR_.2	49975.1	111674	75268.7	68742.9	60003	41310	48357.7	32082.7	32430	43224.4	38131.8	39654.8	46391	41533	34460.8
P00751	CFB	Complement factor B	_LLQEGQALEYVC[Carbamidomethyl (C)]PSGFYPYPVQTR_.3	1.72096e+06	1.65347e+06	1.99937e+06	2.21222e+06	2.09978e+06	969620	914314	1.20251e+06	1.70103e+06	2.63805e+06	1.82594e+06	2.82172e+06	1.40491e+06	1.2286e+06	656010
P00751	CFB	Complement factor B	_LLQEGQALEYVC[Carbamidomethyl (C)]PSGFYPYPVQTR_.4	4175.28	16878.1	6571.68	8981.3	9613.89	3160.14	0	869.619	8924.22	11890.9	2858.26	7002.71	3612.86	0	0
P00751	CFB	Complement factor B	_KEAGIPEFYDYDVALIK_.3	514825	484340	466537	513793	478985	553581	431952	555435	407244	512105	621760	537928	594451	548694	578279
P00751	CFB	Complement factor B	_KEAGIPEFYDYDVALIK_.2	45396.5	38480.7	39523.2	34308.9	40399.2	33442.3	20322.6	18694.3	9138.42	15347.3	49529.7	19643.9	23997.2	31147.4	Filtered
P00751	CFB	Complement factor B	_ISVIRPSK_.2	1.71738e+06	1.4417e+06	1.3748e+06	1.48304e+06	1647472	1.61348e+06	1.49917e+06	1.51124e+06	1.32052e+06	1.5336e+06	1.58e+06	1.51028e+06	1.52068e+06	1.54174e+06	1.69729e+06
P00751	CFB	Complement factor B	_ISVIRPSK_.1	11782.4	0	0	2763.77	3916.78	6957.05	6509.42	1703.24	0	0	4121.19	3523.57	0	1576.31	6486.35
P00751	CFB	Complement factor B	_HVIILMTDGLHNMGGDPITVIDEIR_.4	705040	626391	784638	399144	815389	299346	312081	218452	847774	686145	817030	321013	375304	409162	413407
P00751	CFB	Complement factor B	_HVIILMTDGLHNMGGDPITVIDEIR_.3	418359	352257	522099	134231	441054	84714.8	109999	205451	953303	301458	446252	119940	246785	154124	160062
P00751	CFB	Complement factor B	_HVIILM[Oxidation (M)]TDGLHNMGGDPITVIDEIR_.4	48405.1	22929.4	14590.4	12482.6	2451.75	33415.1	12481.8	12109	20592.7	69259.1	32280.7	11845.1	56204.3	28905	7081.58
P00751	CFB	Complement factor B	_HVIILMTDGLHNM[Oxidation (M)]GGDPITVIDEIR_.4	2560.37	8474.16	0	4271.43	1654.07	0	0	4984.58	2057.91	0	0	3266.85	0	2832.65	0
P00751	CFB	Complement factor B	_HVIILM[Oxidation (M)]TDGLHNMGGDPITVIDEIR_.3	4599.87	0	4067.23	3559.84	Filtered	86.5632	0	Filtered	0	0	63.0161	12948.9	0	0	0
P00751	CFB	Complement factor B	_AIHC[Carbamidomethyl (C)]PRPHDFENGEYWPR_.4	43900.4	64739	56136.9	0	46636.7	52732.7	42514.9	67948.9	29894.9	26602.9	62494.5	125392	45339.7	61946.7	83188
P00751	CFB	Complement factor B	_AIHC[Carbamidomethyl (C)]PRPHDFENGEYWPR_.3	23781.2	Filtered	Filtered	Filtered	37918.9	11609.2	21590.6	Filtered	Filtered	24334.3	8678.98	Filtered	Filtered	0	Filtered
P00751	CFB	Complement factor B	_DLEIEVVLFHPNYNINGK_.3	33660.5	56138	59535.4	50322.3	28516.4	62774.7	54459.9	51173.1	34337	75759.4	Filtered	82573.7	31836.9	43771.1	30033.7
P00751	CFB	Complement factor B	_DLEIEVVLFHPNYNINGK_.2	0	0	3269.15	0	2554.96	5090.65	0	0	351.851	4793.4	0	4284.15	0	0	0
P00751	CFB	Complement factor B	_ALFVSEEEK_.2	470426	399706	406689	452548	320856	367492	359109	471156	338874	373462	348383	356781	379618	370211	420613
P00751	CFB	Complement factor B	_ALFVSEEEK_.1	14679.9	0	0	0	6671.77	0	0	0	0	0	0	6262.46	0	0	0
P00751	CFB	Complement factor B	_ALFVSEEEKK_.2	3.35127e+06	2.7624e+06	3.08517e+06	2782031	3.21691e+06	3.07556e+06	3.32716e+06	3.26357e+06	2.63342e+06	2.93031e+06	2.98842e+06	2.83008e+06	2.92328e+06	2.90552e+06	2.72444e+06
P00751	CFB	Complement factor B	_ALFVSEEEKK_.1	0	3296.99	0	0	0	0	0	0	0	7577.35	0	0	0	0	0
P00751	CFB	Complement factor B	_KC[Carbamidomethyl (C)]LVNLIEK_.2	572364	502055	521496	522426	527843	615052	533947	480653	503688	501194	426119	571698	449392	639375	424707
P00751	CFB	Complement factor B	_KC[Carbamidomethyl (C)]LVNLIEK_.1	0	0	0	Filtered	0	0	Filtered	0	Filtered	Filtered	Filtered	0	0	Filtered	Filtered
P00751	CFB	Complement factor B	_GDSGGPLIVHKR_.3	Filtered	2843.16	4967.93	Filtered	4822.31	Filtered	Filtered	Filtered	Filtered	Filtered	Filtered	Filtered	Filtered	Filtered	Filtered
P00751	CFB	Complement factor B	_VKDMENLEDVFYQMIDESQSLSLC[Carbamidomethyl (C)]GMVWEHR_.4	Filtered	40216	15078.3	1752.81	Filtered	Filtered	Filtered	Filtered	Filtered	251.545	Filtered	Filtered	Filtered	Filtered	Filtered
P00751	CFB	Complement factor B	_VKDMENLEDVFYQM[Oxidation (M)]IDESQSLSLC[Carbamidomethyl (C)]GMVWEHR_.4	Filtered	8397.5	4525.15	Filtered	Filtered	Filtered	Filtered	Filtered	Filtered	0	Filtered	5292.06	Filtered	Filtered	Filtered
P00751	CFB	Complement factor B	_VKDM[Oxidation (M)]ENLEDVFYQMIDESQSLSLC[Carbamidomethyl (C)]GMVWEHR_.4	Filtered	5240.75	2749.28	Filtered	Filtered	Filtered	Filtered	Filtered	Filtered	Filtered	Filtered	4203.96	Filtered	Filtered	Filtered
P00751	CFB	Complement factor B	_VKDMENLEDVFYQMIDESQSLSLC[Carbamidomethyl (C)]GM[Oxidation (M)]VWEHR_.4	Filtered	6159.02	1751.79	Filtered	Filtered	Filtered	Filtered	Filtered	Filtered	Filtered	Filtered	Filtered	Filtered	Filtered	Filtered
P00915	CA1	Carbonic anhydrase 1	_HDTSLKPISVSYNPATAK_.4	85461.1	119571	112986	105375	83533.6	87103.2	120804	86195.9	75414.7	133032	92143	77117.4	89797	105949	73346.3
P00915	CA1	Carbonic anhydrase 1	_HDTSLKPISVSYNPATAK_.3	67412.2	50733.5	63783.2	66986.4	26878.3	61481.5	69733.7	68316.4	57644.5	52959.1	81828.3	50312.5	56817.2	74370.1	69981.3
P00915	CA1	Carbonic anhydrase 1	_VLDALQAIK_.2	9287.2	68048.8	64801.3	50888.2	25742.1	41056.2	44226.7	72838.3	30787.4	62305.1	30475.2	30875.3	20148.7	35497.6	36995.8
P00915	CA1	Carbonic anhydrase 1	_ADGLAVIGVLMK_.2	40878.3	15394.3	26997.3	32858	34308.7	48899.6	46732.7	53905.9	35072	26698.1	47081.8	26046.8	38033.3	41521.6	33319.2
P00915	CA1	Carbonic anhydrase 1	_ESISVSSEQLAQFR_.2	50656.5	22528.4	26492.9	31268.1	37529.6	12340.5	10209.9	31542.1	29500.6	27732.5	49167	25165.3	40654.1	47250.6	23839
P00915	CA1	Carbonic anhydrase 1	_GGPFSDSYR_.2	8959.91	44774	15636	15760.1	18108.5	7535.08	17553.3	34552.6	Filtered	6724.37	0	8462.42	16820.2	28226	23512.5
P00915	CA1	Carbonic anhydrase 1	_YSSLAEAASK_.2	5125.42	2928.53	0	Filtered	0	13140.8	2543.58	5856.64	7191.6	0	0	0	Filtered	Filtered	Filtered
P00915	CA1	Carbonic anhydrase 1	_SLLSNVEGDNAVPMQHNNRPTQPLK_.4	0	0	0	12795.8	0	0	11820.4	0	0	0	11668.3	Filtered	Filtered	0	Filtered
P00918	CA2	Carbonic anhydrase 2	_AVQQPDGLAVLGIFLK_.2	7111.24	2172.77	7489.88	7629.1	9463.02	14274.2	9625.34	8456.61	4747.71	5430.38	13149.1	5045.59	14130.9	14076.6	10757.7
P00918	CA2	Carbonic anhydrase 2	_YDPSLKPLSVSYDQATSLR_.3	Filtered	18582.9	Filtered	Filtered	35357.5	29058.9	Filtered	9484.28	28791.3	19977	13389.1	19489.8	33507.5	29953.3	33272
P01008	SERPINC1	Antithrombin-III	_TSDQIHFFFAK_.3	11840064	15061012	14343284	14925932	14040162	15570615	14469093	14363196	17164112	15142893	14787471	14127610	17055888	17854016	16691610
P01008	SERPINC1	Antithrombin-III	_TSDQIHFFFAK_.2	3322334	1.9445e+06	2.43347e+06	1.86996e+06	1965390	3.29195e+06	2.16789e+06	2.31903e+06	1859898	2.29103e+06	2.08728e+06	1.6933e+06	2.03399e+06	2.29065e+06	2.11103e+06
P01008	SERPINC1	Antithrombin-III	_DDLYVSDAFHK_.3	7.72557e+06	8852630	9707387	10005473	7934123	8614644	7.22835e+06	9105314	10060595	8600485	8953233	8584924	9285376	10447806	9523898
P01008	SERPINC1	Antithrombin-III	_DDLYVSDAFHK_.2	5.34398e+06	4554918	5561457	4756377	4.16141e+06	5.18018e+06	4.89984e+06	4635887	4.08898e+06	4459147	4826002	3820717	5.13143e+06	4.36095e+06	4882502
P01008	SERPINC1	Antithrombin-III	_LQPLDFK_.2	10415276	10846000	11152143	10684802	10533285	11115945	11298598	11083179	11731000	11655548	11319015	10652769	11185860	11605966	11176220
P01008	SERPINC1	Antithrombin-III	_LQPLDFK_.1	384150	212757	386879	171409	256614	357710	516260	209433	184257	378363	266453	216976	287160	226976	271960
P01008	SERPINC1	Antithrombin-III	_EVPLNTIIFMGR_.2	10931142	7336501	8355547	10171558	9442423	13848712	14310055	12228006	11906357	5.73584e+06	13330026	7.75242e+06	12145694	8796651	11741379
P01008	SERPINC1	Antithrombin-III	_EVPLNTIIFM[Oxidation (M)]GR_.2	512511	325100	340654	394244	445380	697563	587788	638518	519180	373914	451040	310432	504786	362559	493389
P01008	SERPINC1	Antithrombin-III	_EVPLNTIIFMGR_.3	16350.3	11276.3	4475.41	5807.84	22888.1	14762.1	14743.8	7947.08	12255.8	4558.34	19275.1	8919.74	25834.6	12205.6	12665
P01008	SERPINC1	Antithrombin-III	_FATTFYQHLADSK_.3	7613331	7138789	8038279	7825920	7.25646e+06	7.612e+06	7.539e+06	8.15417e+06	8755413	7179915	8377652	7.48525e+06	7.80933e+06	8922700	8762909
P01008	SERPINC1	Antithrombin-III	_FATTFYQHLADSK_.2	3.26673e+06	2.53854e+06	3065298	2430603	3.08687e+06	3300828	4309533	2.75286e+06	2.25316e+06	3.71385e+06	3.03816e+06	2.23869e+06	3749036	2.5374e+06	2.82112e+06
P01008	SERPINC1	Antithrombin-III	_ATEDEGSEQKIPEATNR_.3	6.38831e+06	7.40329e+06	6903798	5803301	7.12077e+06	7.40933e+06	7.21051e+06	7.40298e+06	7364644	7.3139e+06	7.95205e+06	8516641	8288609	8.37246e+06	5696252
P01008	SERPINC1	Antithrombin-III	_ATEDEGSEQKIPEATNR_.2	933279	565618	551162	450377	680005	781190	617749	508685	393588	491949	651235	533710	595094	558722	501378
P01008	SERPINC1	Antithrombin-III	_VAEGTQVLELPFK_.2	7412686	6560457	5940170	6108875	7.65398e+06	10613980	9743300	10093229	8617800	6.35489e+06	8414426	3644029	7027555	7.18399e+06	9813954
P01008	SERPINC1	Antithrombin-III	_IEDGFSLK_.2	5857927	7.10691e+06	7010647	6723440	6.27367e+06	6074866	6.01793e+06	6324458	7.00025e+06	6195066	6340775	6.50571e+06	5414638	6.66809e+06	6.56478e+06
P01008	SERPINC1	Antithrombin-III	_IEDGFSLK_.1	519039	302017	601946	308708	269856	288095	521501	434073	220908	526195	705266	671539	466580	418595	199145
P01008	SERPINC1	Antithrombin-III	_ANRPFLVFIR_.3	4.08982e+06	4.61758e+06	4771377	5567267	5.47799e+06	5.74738e+06	5356248	3.34827e+06	6.30024e+06	5.42367e+06	5526542	5.73712e+06	5.07944e+06	5.52783e+06	5.71976e+06
P01008	SERPINC1	Antithrombin-III	_ANRPFLVFIR_.2	1.27345e+06	550241	828296	651038	789895	813637	663420	583322	664534	623979	767174	678886	555395	593310	715166
P01008	SERPINC1	Antithrombin-III	_FDTISEK_.2	4.44242e+06	5438184	5239482	5531940	5.14638e+06	4.28518e+06	4.98172e+06	4.74996e+06	5749512	5.16842e+06	4776798	5080789	5.33197e+06	4911930	5169810
P01008	SERPINC1	Antithrombin-III	_FDTISEK_.1	596305	301397	440734	327766	448913	439191	427990	316516	276781	300624	343855	303006	297487	303693	480180
P01008	SERPINC1	Antithrombin-III	_ADGESC[Carbamidomethyl (C)]SASMMYQEGK_.2	3.50493e+06	4459354	4337406	4.07084e+06	4.35284e+06	4.63495e+06	3.71668e+06	2851663	3.88787e+06	3532337	3972995	3401079	3.72475e+06	4.10762e+06	4.22039e+06
P01008	SERPINC1	Antithrombin-III	_ADGESC[Carbamidomethyl (C)]SASM[Oxidation (M)]MYQEGK_.2	149729	126047	222219	155080	205599	118204	150584	292186	221312	138852	152068	192169	236462	216680	202507
P01008	SERPINC1	Antithrombin-III	_ADGESC[Carbamidomethyl (C)]SASMM[Oxidation (M)]YQEGK_.2	44752.7	98276.2	25403.9	115236	107537	42917.3	129343	134018	115282	95210.4	117227	137896	149827	149591	92829.2
P01008	SERPINC1	Antithrombin-III	_ADGESC[Carbamidomethyl (C)]SASM[Oxidation (M)]M[Oxidation (M)]YQEGK_.2	13049.5	20354.5	12248.9	18417.4	15285.2	11446.3	19087.2	13028.8	25191.3	14446.1	21779.7	15499.6	14201.3	27271.8	15255.9
P01008	SERPINC1	Antithrombin-III	_ADGESC[Carbamidomethyl (C)]SASMMYQEGK_.3	16150.7	0	42973.8	53374.9	46545.4	7873.7	56762.3	23123.8	68240.1	91030.8	84194.1	34618	38549.8	37897.6	53926.3
P01008	SERPINC1	Antithrombin-III	_SKLPGIVAEGRDDLYVSDAFHK_.4	1.94066e+06	1.93539e+06	1.98081e+06	1.57676e+06	2.39151e+06	2.65047e+06	1.98885e+06	1.29537e+06	1.85281e+06	2.02452e+06	1.45756e+06	3.70076e+06	1.33984e+06	2.48012e+06	1.53377e+06
P01008	SERPINC1	Antithrombin-III	_SKLPGIVAEGRDDLYVSDAFHK_.5	268956	202581	257691	175988	260330	438245	315729	144318	232357	424989	208048	541197	214094	342535	166932
P01008	SERPINC1	Antithrombin-III	_SKLPGIVAEGRDDLYVSDAFHK_.3	163385	76970.3	122281	58033.2	103297	314968	143403	44844	43370.2	197272	62608.3	202846	96604.7	98305.7	25607.3
P01008	SERPINC1	Antithrombin-III	_FRIEDGFSLK_.3	1.59012e+06	1.48837e+06	1704384	1.35651e+06	1647578	1.66075e+06	1.59695e+06	1.28402e+06	1.75493e+06	1863771	1.49409e+06	2.48781e+06	1.62132e+06	2.22541e+06	1.66027e+06
P01008	SERPINC1	Antithrombin-III	_RVAEGTQVLELPFK_.3	761024	845824	889744	803213	911024	995052	905605	930058	840320	844118	841551	744959	922912	982392	896814
P01008	SERPINC1	Antithrombin-III	_RVAEGTQVLELPFK_.2	332144	220179	193146	132922	226486	254153	93109.3	248244	142598	195240	166873	132563	151674	134615	188971
P01008	SERPINC1	Antithrombin-III	_VAEGTQVLELPFKGDDITMVLILPKPEK_.4	834399	880714	529416	280406	800027	679304	450210	149845	316934	647177	657809	1.13468e+06	415244	730023	603592
P01008	SERPINC1	Antithrombin-III	_VAEGTQVLELPFKGDDITMVLILPKPEK_.3	343615	296377	208797	154112	242718	109911	96438	41788.1	72464.8	225429	316890	345178	82682.7	137293	173972
P01008	SERPINC1	Antithrombin-III	_VAEGTQVLELPFKGDDITM[Oxidation (M)]VLILPKPEK_.4	68743.6	43020.6	39299.9	53052.4	35856.3	80366.7	60097.2	46728.8	52796.1	45355.4	92434.2	67991.7	64403.7	46196.5	63599.4
P01008	SERPINC1	Antithrombin-III	_NDNDNIFLSPLSISTAFAMTK_.3	301554	181672	286425	240615	292713	145268	108849	163427	158656	263524	184599	274262	241745	204386	135075
P01008	SERPINC1	Antithrombin-III	_NDNDNIFLSPLSISTAFAMTK_.2	135902	96566.5	143694	104795	173036	64797.9	49866.2	82280.4	89099.6	126291	81416	130252	75131.2	94610.5	51700.2
P01008	SERPINC1	Antithrombin-III	_NDNDNIFLSPLSISTAFAM[Oxidation (M)]TK_.3	54524.6	14519.3	28687.7	44414.6	35271.5	35813.7	42582.9	33733.5	25579.3	36380.3	43528.1	21204.1	53519.7	55307.4	39628.2
P01008	SERPINC1	Antithrombin-III	_NDNDNIFLSPLSISTAFAM[Oxidation (M)]TK_.2	28657.9	8869.3	15630.2	26278.4	20956.6	14463.5	22020.4	19388.8	11658.1	15261.5	13686.3	8515.29	18446.7	20888.9	13353.3
P01008	SERPINC1	Antithrombin-III	_FSPENTR_.2	231922	268752	218152	244931	227975	230126	204705	181019	231627	210733	198450	105478	221015	170407	170913
P01008	SERPINC1	Antithrombin-III	_RVWELSK_.2	8478275	7086948	7259803	7080972	7.86885e+06	7.37647e+06	6.98876e+06	7209146	6.16427e+06	7276373	6879096	7.29109e+06	6.76367e+06	6766578	7.04724e+06
P01008	SERPINC1	Antithrombin-III	_RVWELSK_.1	57592.2	27116.8	49167.1	38250.9	12777.5	45877.8	16942.4	19615.1	0	7663.85	43215.7	30977.5	7894.26	0	15406.8
P01008	SERPINC1	Antithrombin-III	_LPGIVAEGR_.2	5439138	4843138	5413641	4.63042e+06	4.44113e+06	4.4486e+06	4922623	6.40954e+06	5.65568e+06	4927180	5338253	4.18251e+06	5128146	4.30948e+06	5107639
P01008	SERPINC1	Antithrombin-III	_LPGIVAEGR_.1	87335.6	4442.79	55858.6	12161.2	23845.2	0	55426.5	59910.8	27768.3	41981.3	43478.2	8152.67	38930.3	Filtered	6683.06
P01008	SERPINC1	Antithrombin-III	_AFLEVNEEGSEAAASTAVVIAGR_.3	2.24041e+06	3.89056e+06	3.8366e+06	3.51984e+06	3.12719e+06	1.75867e+06	1.40161e+06	1.7769e+06	2.2972e+06	3887561	2.91884e+06	4467787	2696436	2.93209e+06	2.74919e+06
P01008	SERPINC1	Antithrombin-III	_AFLEVNEEGSEAAASTAVVIAGR_.2	1.63218e+06	2.25132e+06	2.4808e+06	2.11144e+06	1.70337e+06	983573	752112	1.0016e+06	1259235	2.09386e+06	1.53565e+06	2315183	1201034	1542874	1345862
P01008	SERPINC1	Antithrombin-III	_AFLEVNEEGSEAAASTAVVIAGR_.4	0	5811.05	2177.98	3155.85	108.711	2966.41	2788.73	16554.2	0	0	6463.11	1951.5	Filtered	3390.66	4576.48
P01008	SERPINC1	Antithrombin-III	_SKLPGIVAEGR_.2	3.17445e+06	2.99027e+06	2.94222e+06	2.89419e+06	3075943	3078307	3.15363e+06	3.33561e+06	2.67886e+06	2.68754e+06	3.07279e+06	2.65617e+06	2947964	3.00366e+06	3.08741e+06
P01008	SERPINC1	Antithrombin-III	_SKLPGIVAEGR_.1	74642.3	34732.6	37642.6	0	24061.3	6689.15	32397.3	37187.3	0	21027.6	12947	13440.8	3044.54	6319.27	22671.2
P01008	SERPINC1	Antithrombin-III	_KATEDEGSEQKIPEATNR_.4	839697	903597	965269	935168	904741	1.0396e+06	983871	971138	1.04854e+06	1.0004e+06	1.10524e+06	1402534	1.05756e+06	1.31663e+06	626310
P01008	SERPINC1	Antithrombin-III	_KATEDEGSEQKIPEATNR_.3	730630	693194	700303	676897	798515	854584	797115	650148	535665	794337	821873	1.03892e+06	767249	1.01156e+06	597243
P01008	SERPINC1	Antithrombin-III	_KATEDEGSEQKIPEATNR_.2	39128	17844.1	13366.4	12666.7	7141.16	22690.3	11607.3	3762.89	0	16978.3	18766.9	21716.7	0	29264	7003.17
P01008	SERPINC1	Antithrombin-III	_DIPMNPMC[Carbamidomethyl (C)]IYR_.2	601671	503395	367411	319485	722659	822931	716105	544905	593634	558624	549369	472477	558968	651320	512536
P01008	SERPINC1	Antithrombin-III	_DIPMNPM[Oxidation (M)]C[Carbamidomethyl (C)]IYR_.2	208309	139618	209604	171668	145130	264773	257454	191713	161002	204564	163345	92643.5	226302	176066	254379
P01008	SERPINC1	Antithrombin-III	_DIPM[Oxidation (M)]NPMC[Carbamidomethyl (C)]IYR_.2	159680	161630	161738	177499	150030	197230	193925	180573	180286	176207	171582	161095	207297	208327	177384
P01008	SERPINC1	Antithrombin-III	_DIPMNPMC[Carbamidomethyl (C)]IYR_.3	6124.28	2028.6	3040.2	0	5591.56	9421.16	186.542	5160.09	0	0	973.089	6128.01	777.463	11053.9	8498.28
P01008	SERPINC1	Antithrombin-III	_ATEDEGSEQKIPEATNRR_.4	50736	45900.3	57734.9	29184.8	54345.7	57749.6	69211.3	38905	58792	57836.7	49883.7	98574.6	55561.1	66847.6	57358.6
P01008	SERPINC1	Antithrombin-III	_ATEDEGSEQKIPEATNRR_.3	20873.5	18521.4	29032.6	17404.6	23396.5	22914.6	40035.2	Filtered	18665.1	17464.8	24619	44661.3	25065.4	30041.5	Filtered
P01008	SERPINC1	Antithrombin-III	_RVAEGTQVLELPFKGDDITMVLILPKPEK_.4	59738.5	69339.4	172188	23429.5	104179	35250.4	33563	13169.4	27397.5	43707.4	31995.5	84408.8	19445	89557.1	48186.8
P01008	SERPINC1	Antithrombin-III	_RVAEGTQVLELPFKGDDITMVLILPKPEK_.5	26377	25991.5	61369.8	9322.04	22630.7	20212.2	Filtered	14055.5	10483.1	23541.8	19635.2	50832.8	4704.26	36844.5	10825.8
P01008	SERPINC1	Antithrombin-III	_ITDVIPSEAINELTVLVLVNTIYFK_.3	6659.62	1782.83	4772.65	8222.26	1913.67	1204.82	525.813	0	1014.67	Filtered	858.82	8194.81	154.448	6466.66	1885.45
P01008	SERPINC1	Antithrombin-III	_GDDITMVLILPKPEK_.3	4686268	4622837	4905524	5331275	5.62364e+06	6.21371e+06	5.06879e+06	4.42626e+06	5.2869e+06	5.27384e+06	6.7767e+06	3.85844e+06	5214646	5262155	5571823
P01008	SERPINC1	Antithrombin-III	_GDDITMVLILPKPEK_.2	1.84182e+06	1.31934e+06	1.58231e+06	1.66602e+06	1.45734e+06	2.06963e+06	1.57711e+06	1.49702e+06	1.12555e+06	1.60661e+06	2370042	845555	1.32187e+06	1.08141e+06	1871963
P01008	SERPINC1	Antithrombin-III	_GDDITM[Oxidation (M)]VLILPKPEK_.3	108095	156370	109892	160484	114106	159680	168405	198105	108411	123131	129453	109708	146466	148048	135286
P01008	SERPINC1	Antithrombin-III	_GDDITMVLILPKPEK_.4	Filtered	264.591	0	0	0	369.854	Filtered	0	Filtered	0	0	0	Filtered	0	4933.19
P01008	SERPINC1	Antithrombin-III	_LPGIVAEGRDDLYVSDAFHK_.4	1211206	1.25504e+06	996459	1.01672e+06	1.48049e+06	1.43984e+06	1.16548e+06	1.08053e+06	1.32431e+06	1.56355e+06	1.1353e+06	1.81405e+06	1038894	1.47265e+06	1.17473e+06
P01008	SERPINC1	Antithrombin-III	_LPGIVAEGRDDLYVSDAFHK_.3	554601	574230	482520	351772	656221	604315	439853	384870	455879	603056	448122	687080	445602	562115	446599
P01008	SERPINC1	Antithrombin-III	_LPGIVAEGRDDLYVSDAFHK_.2	33687.1	0	Filtered	Filtered	8380.05	11171.5	6098.57	21758.9	Filtered	16912.2	16361.9	0	Filtered	0	Filtered
P01008	SERPINC1	Antithrombin-III	_FATTFYQHLADSKNDNDNIFLSPLSISTAFAMTK_.4	41473.3	56067.1	54469.3	19052.5	37173.7	0	778.21	Filtered	Filtered	75047.2	9540.18	113657	7104	34756.7	7503.34
P01008	SERPINC1	Antithrombin-III	_EQLQDMGLVDLFSPEK_.2	3.7759e+06	3.11359e+06	3.1057e+06	4.00231e+06	4355411	4.96078e+06	3.84211e+06	3.79651e+06	4.80299e+06	3.4713e+06	5812410	3.04257e+06	4438803	3.34085e+06	3.92041e+06
P01008	SERPINC1	Antithrombin-III	_EQLQDMGLVDLFSPEK_.3	489027	422958	537237	565179	632201	675691	546129	515880	723256	498269	795060	424610	731187	483579	486996
P01008	SERPINC1	Antithrombin-III	_EQLQDM[Oxidation (M)]GLVDLFSPEK_.2	39324.9	0	0	26297.9	2802.7	80824.6	35013.2	82731.8	41364.3	17496.6	72906.3	11402.3	3.05316	3547.72	39234.1
P01008	SERPINC1	Antithrombin-III	_EQLQDMGLVDLFSPEK_.4	0	0	0	251.723	0	0	0	0	0	0	0	0	0	0	0
P01008	SERPINC1	Antithrombin-III	_LQPLDFKENAEQSR_.3	169330	204387	151641	111060	273675	280241	208265	55451	222879	265554	114465	826072	96907.9	361330	167597
P01008	SERPINC1	Antithrombin-III	_LQPLDFKENAEQSR_.2	21736.3	0	0	0	46357.1	6009.64	15018.4	0	0	35423.7	0	28523.7	Filtered	0	0
P01009	SERPINA1	Alpha-1-antitrypsin	_LQHLENELTHDIITK_.3	113005096	134630848	126311048	144066304	123033608	135461232	112930368	114241272	116923120	105967560	123759976	115688784	108757904	124879232	134550608
P01009	SERPINA1	Alpha-1-antitrypsin	_LQHLENELTHDIITK_.4	53571676	83020584	69146280	81271072	67227240	76047920	74448848	60866112	68660416	70102528	73432880	64710704	75586760	72691264	70308328
P01009	SERPINA1	Alpha-1-antitrypsin	_LQHLENELTHDIITK_.2	9345199	6999542	10435560	5.88649e+06	6.27043e+06	11622185	17975222	7570395	4513787	15129863	14182902	5233141	14721299	7.78797e+06	8654292
P01009	SERPINA1	Alpha-1-antitrypsin	_AVLTIDEK_.2	107740736	100961704	104596768	94104904	116801896	110184632	100403080	104619928	119776760	114301112	102880640	117196704	110373408	105624152	105355360
P01009	SERPINA1	Alpha-1-antitrypsin	_AVLTIDEK_.1	9245488	3.20057e+06	5988729	3.55499e+06	6959365	6.62961e+06	5.17088e+06	5156739	4.09023e+06	4.8237e+06	5386969	4.65099e+06	4670116	4.04492e+06	4.12456e+06
P01009	SERPINA1	Alpha-1-antitrypsin	_DTEEEDFHVDQVTTVK_.3	71422208	75907096	78618904	95286936	79243720	80191272	73345216	76522456	99288440	68061112	76654096	73639224	62227520	91682616	81731904
P01009	SERPINA1	Alpha-1-antitrypsin	_DTEEEDFHVDQVTTVK_.2	37183012	25908482	28742340	26361274	27600374	30998914	36259944	24434110	22566940	31159832	37167808	19340336	27084388	23951742	25516568
P01009	SERPINA1	Alpha-1-antitrypsin	_SVLGQLGITK_.2	104923424	116118624	91857680	116518712	103486048	100710432	106880104	111263176	103690272	103695168	85482024	73761736	116671224	82726472	119623832
P01009	SERPINA1	Alpha-1-antitrypsin	_SVLGQLGITK_.1	3.09535e+06	1.54875e+06	995178	1049275	1.14832e+06	1339751	1.41365e+06	1.69422e+06	754719	1.26757e+06	1.27882e+06	801866	1.0261e+06	757136	1447031
P01009	SERPINA1	Alpha-1-antitrypsin	_LSITGTYDLK_.2	93704072	102314488	105741456	115415768	104311656	62224264	81927896	99174824	115539776	111590432	102893080	98092976	94081680	109325064	90913120
P01009	SERPINA1	Alpha-1-antitrypsin	_LSITGTYDLK_.1	2.97951e+06	1.43944e+06	2087379	1.85833e+06	1.42783e+06	1.09047e+06	1.60002e+06	2.35056e+06	1.72514e+06	2492484	2.47823e+06	1.14389e+06	1.4763e+06	1477608	1.41264e+06
P01009	SERPINA1	Alpha-1-antitrypsin	_LYHSEAFTVNFGDTEEAKK_.4	53205128	67343656	62363092	66129920	69671640	72254016	57292604	59087860	68443792	57370200	61874548	75287800	62052264	76078512	70928976
P01009	SERPINA1	Alpha-1-antitrypsin	_LYHSEAFTVNFGDTEEAKK_.3	24752934	24256792	25654898	20982456	25877348	28422370	30103748	28096538	22720010	30282764	26818056	31185704	29552304	29775266	27688920
P01009	SERPINA1	Alpha-1-antitrypsin	_LYHSEAFTVNFGDTEEAKK_.2	876188	565039	1.01978e+06	468582	765143	816605	1.73256e+06	1.20233e+06	445542	1.62389e+06	1346811	1.03071e+06	1.61775e+06	1.12422e+06	670558
P01009	SERPINA1	Alpha-1-antitrypsin	_LGMFNIQHC[Carbamidomethyl (C)]K_.3	59508164	73997736	68460024	73123696	69822528	70519856	65599172	61006056	82283360	76038424	79913304	80217592	77941088	74194464	80853144
P01009	SERPINA1	Alpha-1-antitrypsin	_LGMFNIQHC[Carbamidomethyl (C)]K_.2	21375438	12922454	11752657	10468746	17857376	12692032	14022811	13203573	11693848	14789417	19352308	13087679	16485799	9649547	12101384
P01009	SERPINA1	Alpha-1-antitrypsin	_LGM[Oxidation (M)]FNIQHC[Carbamidomethyl (C)]K_.3	1.89942e+06	2.72681e+06	2.24758e+06	3172069	2.12858e+06	2.06528e+06	2.27305e+06	3952408	3512844	2.92832e+06	3.14494e+06	3121136	3.80363e+06	4410993	2.85386e+06
P01009	SERPINA1	Alpha-1-antitrypsin	_LGM[Oxidation (M)]FNIQHC[Carbamidomethyl (C)]K_.2	463106	571637	500522	645646	569068	389845	520601	974206	555392	676113	560901	624303	569802	897824	598828
P01009	SERPINA1	Alpha-1-antitrypsin	_KLYHSEAFTVNFGDTEEAK_.4	58759920	47531156	62354108	37486124	63337412	72341288	49335376	59903916	49903320	57018992	14137534	54158060	61992912	56136784	70943208
P01009	SERPINA1	Alpha-1-antitrypsin	_KLYHSEAFTVNFGDTEEAK_.3	26449266	21802088	25653666	21062440	28962208	31172430	30092094	28309182	22559848	27422260	30075606	25883594	29517536	32354544	29335398
P01009	SERPINA1	Alpha-1-antitrypsin	_KLYHSEAFTVNFGDTEEAK_.2	1.72482e+06	1.20116e+06	2.1866e+06	1.0739e+06	1.67765e+06	1718812	3.96017e+06	2.8197e+06	906136	3.63907e+06	3.12079e+06	2317898	3.31554e+06	2.31261e+06	1.39325e+06
P01009	SERPINA1	Alpha-1-antitrypsin	_GKWERPFEVK_.3	64138632	62797060	78397312	65671964	68669672	73046280	69176024	74922776	60365268	71533392	75709712	68166512	70849312	71208400	69005648
P01009	SERPINA1	Alpha-1-antitrypsin	_GKWERPFEVK_.2	10918407	5.89158e+06	6804422	5.6904e+06	7473290	10185223	7.3644e+06	6.38061e+06	5035415	5212820	7.34769e+06	6698777	6517276	6.01121e+06	7.22576e+06
P01009	SERPINA1	Alpha-1-antitrypsin	_FLEDVKK_.2	48532756	50822860	49138908	48554092	50296220	47584472	48575144	54281672	51373972	50276420	47421720	50576848	47707284	48553680	50884460
P01009	SERPINA1	Alpha-1-antitrypsin	_FLEDVKK_.1	658135	244347	264594	184484	340790	352949	288892	291886	141904	199567	233130	208162	177708	179907	276124
P01009	SERPINA1	Alpha-1-antitrypsin	_SASLHLPK_.2	41231568	34037740	36060152	39482192	40149068	40477340	40233680	35697064	37627548	36204700	37380276	35997956	37209708	36630632	41124016
P01009	SERPINA1	Alpha-1-antitrypsin	_SASLHLPK_.1	905612	495608	512792	405628	603101	700082	586230	491010	392512	471988	545383	475917	470912	414109	619151
P01009	SERPINA1	Alpha-1-antitrypsin	_KLSSWVLLMK_.2	17968064	18702462	18538008	19819490	19635104	26475394	20166502	18675868	19161560	16710060	21097492	22343846	19599314	21021606	21386096
P01009	SERPINA1	Alpha-1-antitrypsin	_KLSSWVLLMK_.3	12154260	13335571	13599545	13983464	14115899	16174685	13785811	15082648	14775237	13725899	14367069	19587320	14552377	15685350	15416855
P01009	SERPINA1	Alpha-1-antitrypsin	_KLSSWVLLM[Oxidation (M)]K_.3	872698	994203	832593	787822	882290	900741	1.02302e+06	949667	1.00974e+06	1.08543e+06	838280	926742	1.02796e+06	1.0983e+06	1.00877e+06
P01009	SERPINA1	Alpha-1-antitrypsin	_KLSSWVLLM[Oxidation (M)]K_.2	1.04107e+06	796036	793261	729629	839450	958682	925220	850253	794164	722208	688004	667395	754980	803625	881572
P01009	SERPINA1	Alpha-1-antitrypsin	_LYHSEAFTVNFGDTEEAK_.3	24859156	24625896	26621846	30228842	27247366	25493692	24037332	25004060	30303924	24512682	28841202	23391958	29727092	28153822	28144560
P01009	SERPINA1	Alpha-1-antitrypsin	_LYHSEAFTVNFGDTEEAK_.2	2.62036e+06	2.074e+06	2.28371e+06	2.02209e+06	2.47226e+06	2548281	1.84512e+06	2.25097e+06	2.05765e+06	2.17941e+06	2.74494e+06	2.0382e+06	2.15508e+06	2232719	2.22614e+06
P01009	SERPINA1	Alpha-1-antitrypsin	_QINDYVEK_.2	27025780	23839326	26802438	27433360	27834246	27302316	24306646	29621084	25687674	27349650	26968358	33223120	28807790	28379576	26258508
P01009	SERPINA1	Alpha-1-antitrypsin	_QINDYVEK_.1	990611	347222	593189	469540	661202	854215	558488	537503	267927	449500	598314	502480	418235	419949	507929
P01009	SERPINA1	Alpha-1-antitrypsin	_FNKPFVFLMIEQNTK_.3	20805820	19448020	21427594	20333446	24352064	23828564	19769980	17823980	19365216	21349134	24041678	24836446	21453676	20927068	23656672
P01009	SERPINA1	Alpha-1-antitrypsin	_FNKPFVFLMIEQNTK_.2	3.10484e+06	1.52558e+06	1.56393e+06	1.57712e+06	2.11915e+06	1877242	1.07278e+06	1.23032e+06	1.03339e+06	2.20144e+06	1.62796e+06	2.36497e+06	1.11149e+06	1.63262e+06	2.71035e+06
P01009	SERPINA1	Alpha-1-antitrypsin	_FNKPFVFLM[Oxidation (M)]IEQNTK_.3	1168880	1.27844e+06	1.28594e+06	850824	1.18807e+06	1488070	1.08575e+06	1.24047e+06	1.45753e+06	1.16079e+06	1250253	980853	1.33742e+06	1425355	1.44754e+06
P01009	SERPINA1	Alpha-1-antitrypsin	_FNKPFVFLM[Oxidation (M)]IEQNTK_.2	259746	234870	131959	31186.1	188795	197214	140816	364988	116846	94616.1	190006	61985.4	125825	128398	210926
P01009	SERPINA1	Alpha-1-antitrypsin	_RLGMFNIQHC[Carbamidomethyl (C)]K_.3	22900010	22612122	24076640	19917426	22269484	25714670	22900824	16298064	17362278	20799468	21594320	26660954	20977444	24896660	21408622
P01009	SERPINA1	Alpha-1-antitrypsin	_RLGMFNIQHC[Carbamidomethyl (C)]K_.2	1809706	1.16938e+06	1.39143e+06	935773	1.46211e+06	1.26708e+06	1190309	849802	509887	1.11675e+06	1.37309e+06	1.53435e+06	1.0845e+06	1.38655e+06	1.33772e+06
P01009	SERPINA1	Alpha-1-antitrypsin	_RLGM[Oxidation (M)]FNIQHC[Carbamidomethyl (C)]K_.3	961247	758744	844497	723675	807876	857108	930661	832051	784222	827346	850879	921648	821621	895310	809009
P01009	SERPINA1	Alpha-1-antitrypsin	_RLGM[Oxidation (M)]FNIQHC[Carbamidomethyl (C)]K_.2	67370.9	18138.2	35467.5	32252.3	35087.3	35214.5	38850.9	31510	28490.4	36793.4	46932.4	34975	31257.2	36314.1	34110.2
P01009	SERPINA1	Alpha-1-antitrypsin	_FLENEDR_.2	13393763	16572682	15942381	19266594	16593694	15565372	16206052	15569310	20561716	16869686	17359286	15278200	18141058	15705348	17226270
P01009	SERPINA1	Alpha-1-antitrypsin	_FLENEDR_.1	1.02645e+06	376990	635144	580054	617693	532886	671773	257145	414752	316170	559569	411299	482836	420838	603543
P01009	SERPINA1	Alpha-1-antitrypsin	_FLENEDRR_.2	19868602	16301659	14817168	14458514	18488518	20237328	16957828	14251305	11667152	16695715	16238130	16645185	15573394	16236134	17527614
P01009	SERPINA1	Alpha-1-antitrypsin	_FLENEDRR_.1	140419	47080	45368.4	32255.6	77553	90253.5	63639.5	45152.6	13251.8	48831.8	46710	42312.9	24652.7	38533.6	55195.2
P01009	SERPINA1	Alpha-1-antitrypsin	_VFSNGADLSGVTEEAPLK_.2	8919409	10148654	12684280	12446597	11910828	13049121	9547132	7089643	7.57745e+06	12815729	14668510	16553365	14875450	13763983	12077815
P01009	SERPINA1	Alpha-1-antitrypsin	_VFSNGADLSGVTEEAPLK_.3	284541	194496	254699	248770	271985	327557	184912	162203	150289	315454	348190	469733	370480	370796	255099
P01009	SERPINA1	Alpha-1-antitrypsin	_GKWERPFEVKDTEEEDFHVDQVTTVK_.5	4.04504e+06	3.95496e+06	4.30229e+06	2.79191e+06	6.3867e+06	5.80668e+06	3.81774e+06	2.45405e+06	3.36944e+06	4888506	3.218e+06	10226515	3.3285e+06	5.49929e+06	3.33018e+06
P01009	SERPINA1	Alpha-1-antitrypsin	_GKWERPFEVKDTEEEDFHVDQVTTVK_.4	4.04211e+06	3.18939e+06	3.77088e+06	2.45011e+06	5.91774e+06	5.40457e+06	3.37602e+06	2.30482e+06	2.90964e+06	4.01478e+06	2.74333e+06	8587002	2.61061e+06	4780769	2.76059e+06
P01009	SERPINA1	Alpha-1-antitrypsin	_GKWERPFEVKDTEEEDFHVDQVTTVK_.3	155469	61895.3	84653.6	37899.9	228424	266378	283557	61691	Filtered	252376	66708.4	143025	123472	96611.2	81760.9
P01009	SERPINA1	Alpha-1-antitrypsin	_WERPFEVKDTEEEDFHVDQVTTVK_.4	5196328	4547527	4631105	3.76919e+06	6.15528e+06	4.88853e+06	4493097	4.02041e+06	4467774	5503497	4.20055e+06	6.82421e+06	4580888	5.22196e+06	5217070
P01009	SERPINA1	Alpha-1-antitrypsin	_WERPFEVKDTEEEDFHVDQVTTVK_.5	2.95984e+06	2.65789e+06	2819430	2271823	3297175	2.73203e+06	2.48198e+06	2.26078e+06	2.423e+06	3092389	2.19305e+06	3.64167e+06	2.53592e+06	3.31233e+06	2.62167e+06
P01009	SERPINA1	Alpha-1-antitrypsin	_WERPFEVKDTEEEDFHVDQVTTVK_.3	676675	244646	367577	211428	398942	263308	373704	440282	194622	575694	245565	331597	509834	354969	323121
P01009	SERPINA1	Alpha-1-antitrypsin	_GTEAAGAMFLEAIPMSIPPEVK_.3	1.8714e+06	1.25657e+06	2084011	2.16205e+06	1.60048e+06	2366569	1.95396e+06	1.17629e+06	2.0533e+06	1802131	3.04411e+06	1.41163e+06	2883419	2454458	2.58941e+06
P01009	SERPINA1	Alpha-1-antitrypsin	_GTEAAGAMFLEAIPMSIPPEVK_.2	2.37946e+06	1.21743e+06	1905167	2.05264e+06	2.89731e+06	2.36742e+06	1.81679e+06	1.03615e+06	1684141	1572757	2.48911e+06	1.74235e+06	2.01424e+06	1.90738e+06	1461100
P01009	SERPINA1	Alpha-1-antitrypsin	_GTEAAGAMFLEAIPM[Oxidation (M)]SIPPEVK_.3	939899	533585	659716	856394	1.03692e+06	750066	813851	620604	915407	764716	899806	642014	1.05797e+06	979665	1.30424e+06
P01009	SERPINA1	Alpha-1-antitrypsin	_GTEAAGAMFLEAIPM[Oxidation (M)]SIPPEVK_.2	635431	328307	439052	515757	513943	548519	551782	303582	437068	409274	372714	316802	489838	503885	703439
P01009	SERPINA1	Alpha-1-antitrypsin	_GTEAAGAM[Oxidation (M)]FLEAIPMSIPPEVK_.3	684642	124380	227156	272671	253279	315095	167080	116930	265655	326360	552592	215243	273034	499204	431610
P01009	SERPINA1	Alpha-1-antitrypsin	_GTEAAGAM[Oxidation (M)]FLEAIPM[Oxidation (M)]SIPPEVK_.3	254316	159277	228605	244269	294119	220916	213650	200277	260102	196104	288950	168969	305647	274004	352058
P01009	SERPINA1	Alpha-1-antitrypsin	_GTEAAGAM[Oxidation (M)]FLEAIPMSIPPEVK_.2	213941	141561	171797	158735	193698	164671	136405	156369	85543.1	106025	249139	93693.3	308924	114166	108981
P01009	SERPINA1	Alpha-1-antitrypsin	_GTEAAGAM[Oxidation (M)]FLEAIPMSIPPEVK_.4	161205	15044	4043.47	211024	3488.93	437267	161148	26276.5	5889.87	151595	297143	7962.77	20659.6	171737	16028.8
P01009	SERPINA1	Alpha-1-antitrypsin	_GTEAAGAM[Oxidation (M)]FLEAIPM[Oxidation (M)]SIPPEVK_.2	92332.9	44891.6	55290.9	20353.2	54774.7	86310.1	83839.4	48587.6	90925.6	39419.4	70858.1	2557.26	38580.8	61997.4	67599
P01009	SERPINA1	Alpha-1-antitrypsin	_GTEAAGAMFLEAIPMSIPPEVK_.4	5592	10186.5	11060.4	9515.13	11964.1	5579.22	3505.86	2491.27	9761.67	4819.33	15529.9	11196.1	9475.06	14901.3	8352.15
P01009	SERPINA1	Alpha-1-antitrypsin	_GTEAAGAMFLEAIPM[Oxidation (M)]SIPPEVK_.4	6281.04	2662.96	2891.74	4749.05	9733.1	4434.86	5597.95	0	3586.92	4178.51	6657.6	1386.89	840.866	41.5868	6199.35
P01009	SERPINA1	Alpha-1-antitrypsin	_SPLFMGK_.1	4685136	3.00185e+06	2.72959e+06	2.28869e+06	4267100	3834318	4627299	2.22236e+06	2.35725e+06	3.45281e+06	2.68124e+06	3081496	2492746	2.23457e+06	3.00403e+06
P01009	SERPINA1	Alpha-1-antitrypsin	_SPLFM[Oxidation (M)]GK_.1	77869.7	39527.2	37081.6	54806.5	22405.7	24403.7	55075	41364.9	22553.6	43893.7	35408.2	6783.96	17390.7	36527.4	33347.2
P01009	SERPINA1	Alpha-1-antitrypsin	_TLNQPDSQLQLTTGNGLFLSEGLK_.3	1.95975e+06	2.30822e+06	2.52351e+06	2.63132e+06	2.10918e+06	2681266	1.74215e+06	1.60898e+06	2.71207e+06	2.40498e+06	3.03922e+06	3.65716e+06	3.62339e+06	2.90401e+06	1947352
P01009	SERPINA1	Alpha-1-antitrypsin	_LVDKFLEDVKK_.3	1.35388e+06	1.53925e+06	1.89586e+06	1065887	1.99168e+06	2.10627e+06	1.4447e+06	954352	1.68427e+06	2113970	1.07606e+06	4.32667e+06	1526235	2748107	1494336
P01009	SERPINA1	Alpha-1-antitrypsin	_LVDKFLEDVKK_.2	417618	180505	395436	191071	360073	443136	338464	150902	143336	410882	216841	607447	304629	442974	109528
P01009	SERPINA1	Alpha-1-antitrypsin	_TDTSHHDQDHPTFNK_.3	1.07504e+06	2.5476e+06	1.97134e+06	1.68815e+06	1.52524e+06	636939	1.34215e+06	687612	916993	1.15384e+06	957596	1.07966e+06	1226611	517470	903354
P01009	SERPINA1	Alpha-1-antitrypsin	_TDTSHHDQDHPTFNK_.4	622569	832540	1.19841e+06	1.07178e+06	962833	617794	450757	426120	547164	719405	216279	701488	782479	295479	563358
P01009	SERPINA1	Alpha-1-antitrypsin	_TDTSHHDQDHPTFNK_.2	14942.5	44745.6	24390.4	18038.6	18273.7	10502	14396.1	5591.66	Filtered	8550.29	Filtered	Filtered	6064.82	4064.93	8744.49
P01009	SERPINA1	Alpha-1-antitrypsin	_LVDKFLEDVK_.3	935588	1180035	1.28073e+06	1045787	1.58817e+06	1.50842e+06	1.16948e+06	856502	1.37656e+06	1565092	907586	2.77939e+06	1.2695e+06	1.883e+06	1.17231e+06
P01009	SERPINA1	Alpha-1-antitrypsin	_LVDKFLEDVK_.2	367828	283080	372764	280959	579356	492015	444554	279304	323526	524164	285834	677808	477580	472427	380132
P01009	SERPINA1	Alpha-1-antitrypsin	_ITPNLAEFAFSLYR_.3	353258	247458	377739	254768	548672	291741	242057	255228	371155	560239	302219	1.07994e+06	153866	516487	290636
P01009	SERPINA1	Alpha-1-antitrypsin	_YLGNATAIFFLPDEGK_.2	58180.5	36154.3	33645.9	36004.1	40803.1	16266.4	14212.9	21074.5	20668.8	27792.7	45401.6	55453.6	28158.9	27512.7	30102.3
P01009	SERPINA1	Alpha-1-antitrypsin	_KLYHSEAFTVNFGDTEEAKK_.4	8.18818e+06	8968975	9036818	8542569	9940169	10578360	9339730	8876301	8690508	8559828	8562867	9439108	9348050	10219372	10167861
P01009	SERPINA1	Alpha-1-antitrypsin	_KLYHSEAFTVNFGDTEEAKK_.3	1.28601e+06	537104	1.21866e+06	904377	1.34055e+06	884715	1.16546e+06	449141	375714	851239	1.21034e+06	763609	1.07561e+06	560974	628711
P01009	SERPINA1	Alpha-1-antitrypsin	_KLYHSEAFTVNFGDTEEAKK_.5	458681	551732	493781	472254	590441	688019	525565	457018	487663	476360	456131	517393	519202	678210	575987
P01009	SERPINA1	Alpha-1-antitrypsin	_KLYHSEAFTVNFGDTEEAKK_.2	89407.3	0	49064.4	31545.4	50107.2	22802.9	60361.6	4567.65	0	27012.5	62819	14915.2	33780.3	0	6471.32
P01009	SERPINA1	Alpha-1-antitrypsin	_WERPFEVK_.2	10543567	6852012	7757124	7019768	8336924	6926113	8796268	8992870	4.95316e+06	6432116	9402755	3.62116e+06	6656702	5.08983e+06	5.52809e+06
P01009	SERPINA1	Alpha-1-antitrypsin	_WERPFEVK_.1	145845	36011.9	68501.8	37874.7	60077.8	43843.6	71304.6	40741.8	3097.72	42013.1	73850.4	0	34621.8	7806.61	2965.33
P01009	SERPINA1	Alpha-1-antitrypsin	_KQINDYVEK_.2	5.20041e+06	5764357	5.3956e+06	5.55312e+06	5462469	5996647	5.30435e+06	5247359	6.04278e+06	4.8073e+06	5030445	5376461	5237009	5.55874e+06	5.55159e+06
P01009	SERPINA1	Alpha-1-antitrypsin	_KQINDYVEK_.1	8572.48	5126.98	4962.16	3195.73	9408.6	8245.3	4598.42	3084.62	0	2937.35	9742.42	7080.09	0	0	6841.67
P01009	SERPINA1	Alpha-1-antitrypsin	_FNKPFVFLMIEQNTKSPLFMGK_.4	64235.6	34248.2	55309.1	48340.5	56520.4	51341.7	9572.29	Filtered	Filtered	42403.1	39918.8	48789.9	50516.2	43537.3	24720.5
P01009	SERPINA1	Alpha-1-antitrypsin	_LSSWVLLMK_.2	17952638	19558974	13844016	22239712	20670186	29424422	31260424	26308126	23924042	17325886	21134548	17047034	27722182	20299802	24340460
P01009	SERPINA1	Alpha-1-antitrypsin	_LSSWVLLM[Oxidation (M)]K_.2	1.73224e+06	1.20165e+06	1.27624e+06	1.68843e+06	1.39392e+06	1.68341e+06	2.12486e+06	2.17675e+06	1.77361e+06	1.37298e+06	1.30488e+06	1.08445e+06	1.73139e+06	1.55263e+06	1.75269e+06
P01009	SERPINA1	Alpha-1-antitrypsin	_LSSWVLLMK_.1	524611	405311	243198	261254	358712	544615	436104	410997	310556	331936	322424	281654	454204	428993	413675
P01009	SERPINA1	Alpha-1-antitrypsin	_LSSWVLLM[Oxidation (M)]K_.1	15256.2	0	0	0	6109.83	0	0	12645.9	3986.33	0	0	0	3839.49	0	0
P01009	SERPINA1	Alpha-1-antitrypsin	_DTVFALVNYIFFK_.2	291906	105785	169851	289847	186882	94137.2	22377.6	142318	74201.6	155038	139684	281186	38152.6	177361	91968.9
P01009	SERPINA1	Alpha-1-antitrypsin	_DTVFALVNYIFFK_.3	5063.22	0	2068.99	5650.22	1759.76	Filtered	Filtered	719.014	Filtered	4053.72	Filtered	881.576	0	Filtered	134.242
P01009	SERPINA1	Alpha-1-antitrypsin	_LGMFNIQHC[Carbamidomethyl (C)]KK_.3	52247.1	Filtered	53712.8	38342.9	67251.7	97729	Filtered	Filtered	Filtered	Filtered	40229.6	90095.5	36576	53877.2	Filtered
P01009	SERPINA1	Alpha-1-antitrypsin	_ELDRDTVFALVNYIFFK_.3	175600	2.53e+06	769700	158873	95279.1	32720.9	12704.3	76987.1	39362.9	151673	283451	1.17841e+06	125214	96820.8	35372.9
P01009	SERPINA1	Alpha-1-antitrypsin	_ELDRDTVFALVNYIFFK_.2	1830.47	163303	65886.8	9536.87	0	0	395.227	0	2940	67502.4	31369.1	390480	11638.3	6386.77	2180.62
P01009	SERPINA1	Alpha-1-antitrypsin	_ELDRDTVFALVNYIFFK_.4	0	569.663	0	Filtered	0	Filtered	Filtered	0	Filtered	0	0	819.171	Filtered	Filtered	124.644
P01009	SERPINA1	Alpha-1-antitrypsin	_SPLFMGKVVNPTQK_.3	32311.8	Filtered	22195.4	Filtered	44512.2	68402.1	Filtered	Filtered	Filtered	27139.6	56132.2	57344.3	Filtered	Filtered	35428.9
P01009	SERPINA1	Alpha-1-antitrypsin	_ADTHDEILEGLNFNLTEIPEAQIHEGFQELLR_.4	0	12015.3	10903.1	6749.71	8755.9	Filtered	Filtered	Filtered	0	11020.9	897.68	12332.2	Filtered	2518.3	2770.07
P01009	SERPINA1	Alpha-1-antitrypsin	_LSITGTYDLKSVLGQLGITK_.3	14770.4	Filtered	Filtered	Filtered	20433	12778	Filtered	Filtered	Filtered	Filtered	13743.3	Filtered	Filtered	Filtered	Filtered
P01009	SERPINA1	Alpha-1-antitrypsin	_VFSNGADLSGVTEEAPLKLSK_.3	15620	Filtered	Filtered	Filtered	Filtered	13265.5	Filtered	Filtered	Filtered	Filtered	Filtered	Filtered	Filtered	4117.73	Filtered
P01009	SERPINA1	Alpha-1-antitrypsin	_SVLGQLGITKVFSNGADLSGVTEEAPLK_.3	Filtered	0	0	0	2572.05	2197.5	0	0	Filtered	0	0	0	Filtered	0	0
P01011	SERPINA3	Alpha-1-antichymotrypsin	_NLAVSQVVHK_.2	26431032	26146126	26859198	27617250	27438860	27393844	27972320	26813486	26516446	28654540	26756504	26270072	27996252	26609038	27398044
P01011	SERPINA3	Alpha-1-antichymotrypsin	_NLAVSQVVHK_.1	49051.6	69857.9	71987.2	76495	75112.8	94991.8	87480.2	101137	70404.5	79638.6	82583.8	81785.9	75660.1	71516.6	78899.3
P01011	SERPINA3	Alpha-1-antichymotrypsin	_LYGSEAFATDFQDSAAAK_.2	21879816	20480384	20464930	21771650	19971408	18270716	19831526	18636006	20790362	18294546	21712404	19233002	18867496	18966556	21001730
P01011	SERPINA3	Alpha-1-antichymotrypsin	_LYGSEAFATDFQDSAAAK_.3	229753	121551	116522	149533	151265	191384	146687	240018	56475.1	226639	99628.8	64434.2	95755.8	67325.4	126789
P01011	SERPINA3	Alpha-1-antichymotrypsin	_ADLSGITGAR_.2	18311502	18448592	18528070	18993140	18293804	18264890	18044358	16570115	19636760	18420064	17946606	19964198	18428896	19671538	18830986
P01011	SERPINA3	Alpha-1-antichymotrypsin	_ADLSGITGAR_.1	797800	324837	563210	409693	470492	383624	506679	396759	325841	425794	500759	431260	403395	373948	318935
P01011	SERPINA3	Alpha-1-antichymotrypsin	_EIGELYLPK_.2	15849994	16333481	15244108	16806486	17731244	18487880	17758614	18407640	17265550	16664501	17313700	15430830	16826458	17808238	17093574
P01011	SERPINA3	Alpha-1-antichymotrypsin	_EIGELYLPK_.1	638691	377815	377919	246566	408804	531438	301130	423054	269630	393565	364648	265086	244505	286300	294797
P01011	SERPINA3	Alpha-1-antichymotrypsin	_EQLSLLDR_.2	13320938	16632825	11990357	18059742	15547975	17274258	14742246	18580214	16078446	15169118	13236862	16195020	15451964	16226291	17408382
P01011	SERPINA3	Alpha-1-antichymotrypsin	_EQLSLLDR_.1	824149	385826	324568	407957	640072	824852	645165	663134	227126	471666	441103	432585	468856	268649	588694
P01011	SERPINA3	Alpha-1-antichymotrypsin	_AVLDVFEEGTEASAATAVK_.2	9514993	7831733	7049577	6600160	7701560	10979245	9892683	9293862	9151324	7336180	9256991	5.92381e+06	8713007	8.26268e+06	8937628
P01011	SERPINA3	Alpha-1-antichymotrypsin	_AVLDVFEEGTEASAATAVK_.3	3.40535e+06	2.79124e+06	2616327	2.65013e+06	3.21636e+06	4.43401e+06	3973904	3.69512e+06	4080389	3.62536e+06	4.03124e+06	2814605	3.84932e+06	3732910	4000278
P01011	SERPINA3	Alpha-1-antichymotrypsin	_DEELSC[Carbamidomethyl (C)]TVVELK_.2	7490541	8.13621e+06	7.11601e+06	9054776	8.14274e+06	9009680	8871026	8495355	8990901	8109356	9451560	6760397	9291865	9458084	8910742
P01011	SERPINA3	Alpha-1-antichymotrypsin	_LINDYVK_.2	7692275	7831464	7.81024e+06	7.44022e+06	8988794	8.26145e+06	7436550	7.62934e+06	8951042	8717169	8426919	9390873	8615503	7876265	7.63159e+06
P01011	SERPINA3	Alpha-1-antichymotrypsin	_AKWEMPFDPQDTHQSR_.4	2.87814e+06	2.97089e+06	2927182	2.62273e+06	2.69406e+06	3167179	2.2273e+06	2.2415e+06	2.79433e+06	2.22065e+06	2.16627e+06	3652518	1.93051e+06	2.79588e+06	2.48285e+06
P01011	SERPINA3	Alpha-1-antichymotrypsin	_AKWEMPFDPQDTHQSR_.3	1.24933e+06	993426	1.17554e+06	808000	1.10125e+06	1.105e+06	1155437	817224	930903	949334	912135	1.155e+06	830915	956971	1.05123e+06
P01011	SERPINA3	Alpha-1-antichymotrypsin	_AKWEM[Oxidation (M)]PFDPQDTHQSR_.4	46538.5	54319.6	58716.2	70544.6	35931.1	49024.7	48779.9	80368.2	89751.1	56154.4	55858	72387.9	43753	91865.9	40815.6
P01011	SERPINA3	Alpha-1-antichymotrypsin	_AKWEMPFDPQDTHQSR_.2	165841	59649.7	70901.4	30085.1	0	110547	221751	6111.66	13504.9	97092.2	126953	67834.3	144954	65664.5	11304.5
P01011	SERPINA3	Alpha-1-antichymotrypsin	_KLINDYVK_.2	2.66028e+06	2709463	2.55398e+06	2520043	2842146	2.81025e+06	2.59034e+06	2.36955e+06	2217286	2.5438e+06	2545407	3.04792e+06	2.59754e+06	2.71191e+06	2.72643e+06
P01011	SERPINA3	Alpha-1-antichymotrypsin	_KLINDYVK_.1	126977	44758.2	52067.7	57551.6	64294.2	79800.6	54262.2	45040.9	22676.1	65115.2	89617.4	40525.2	25955.6	50436.9	54481.3
P01011	SERPINA3	Alpha-1-antichymotrypsin	_RLYGSEAFATDFQDSAAAK_.3	854924	977745	973767	1047251	1.02845e+06	1.02061e+06	922948	920380	911334	779602	780584	1.08937e+06	739895	1.04269e+06	956132
P01011	SERPINA3	Alpha-1-antichymotrypsin	_RLYGSEAFATDFQDSAAAK_.2	94407.2	69157.8	85988	75502.3	85544	108802	90566.5	77010.4	45050.9	103554	67880	93239.3	103795	81896	76097.4
P01011	SERPINA3	Alpha-1-antichymotrypsin	_MEEVEAMLLPETLKR_.3	709349	812814	788289	644349	537981	797719	619680	558562	583683	620096	736734	853548	616106	664321	771015
P01011	SERPINA3	Alpha-1-antichymotrypsin	_MEEVEAMLLPETLKR_.2	119146	63248.2	48480	6484.4	42072.4	68981.4	35512.6	41702.9	52118.2	51856.5	43048.3	38366.7	24783.7	53409.6	44583
P01011	SERPINA3	Alpha-1-antichymotrypsin	_MEEVEAMLLPETLK_.2	4329384	3.32624e+06	3471750	3.45318e+06	3.63128e+06	3392369	4.91228e+06	4.38035e+06	3.69823e+06	2.55218e+06	5.11232e+06	2437448	4078837	3317211	4.25736e+06
P01011	SERPINA3	Alpha-1-antichymotrypsin	_MEEVEAMLLPETLK_.3	339436	319657	329357	345057	334318	330573	521082	490123	427241	264799	430168	280744	417223	297666	451369
P01011	SERPINA3	Alpha-1-antichymotrypsin	_M[Oxidation (M)]EEVEAMLLPETLK_.2	149501	114019	139755	108891	114336	224416	195480	240214	165460	127342	193801	76840.3	204898	151466	203087
P01011	SERPINA3	Alpha-1-antichymotrypsin	_MEEVEAM[Oxidation (M)]LLPETLK_.2	80894.8	120275	107000	117655	70922.1	121780	115518	141718	126696	74495.8	93480.7	44808.3	78789.8	59557	66929.9
P01011	SERPINA3	Alpha-1-antichymotrypsin	_M[Oxidation (M)]EEVEAMLLPETLK_.3	0	0	0	1349.17	Filtered	Filtered	6711.66	4055.64	2632.69	3857.03	12374	Filtered	6075.65	9642.11	18425.3
P01011	SERPINA3	Alpha-1-antichymotrypsin	_DYNLNDILLQLGIEEAFTSK_.3	37446	7165.1	19888.8	45049	11605.6	20642.3	535.755	3018.91	3296.72	21844.6	15982.5	35107.2	4809.46	11961.2	6874.75
P01011	SERPINA3	Alpha-1-antichymotrypsin	_DYNLNDILLQLGIEEAFTSK_.2	22649	36166.4	21686.2	41871.1	16730.4	14471.3	8794.07	45233.4	Filtered	22215.7	20201.5	18013.9	999.867	8465.5	0
P01011	SERPINA3	Alpha-1-antichymotrypsin	_FNRPFLMIIVPTDTQNIFFMSK_.3	339801	335768	482604	304293	523125	200351	100918	127665	296723	436245	435564	840642	198965	429937	218975
P01011	SERPINA3	Alpha-1-antichymotrypsin	_FNRPFLMIIVPTDTQNIFFM[Oxidation (M)]SK_.3	52474.2	22193.5	70557.6	30941.6	56374.4	24200.1	18087.7	13828.2	11535.9	52650.3	30525.8	55223.2	35022.4	47901.6	45078.9
P01011	SERPINA3	Alpha-1-antichymotrypsin	_FNRPFLM[Oxidation (M)]IIVPTDTQNIFFMSK_.3	Filtered	13485.3	50039.5	4700.61	51494.7	Filtered	0	0	850.339	39496.1	0	13341.1	26017.8	42610.6	0
P01011	SERPINA3	Alpha-1-antichymotrypsin	_WEMPFDPQDTHQSR_.3	8535020	7.71797e+06	8.10731e+06	8857595	8631534	8881381	8.16059e+06	8391346	8082421	7.20923e+06	8983114	6413640	8.13938e+06	7.66411e+06	8350894
P01011	SERPINA3	Alpha-1-antichymotrypsin	_WEMPFDPQDTHQSR_.2	2.13531e+06	996089	777547	864661	757406	1.49993e+06	1.09702e+06	1.27345e+06	494072	821421	1.09634e+06	716112	474257	491014	642403
P01011	SERPINA3	Alpha-1-antichymotrypsin	_WEM[Oxidation (M)]PFDPQDTHQSR_.3	477895	464888	428067	440164	418901	443089	471943	527417	468992	354765	336874	336595	427296	419041	448262
P01011	SERPINA3	Alpha-1-antichymotrypsin	_WEM[Oxidation (M)]PFDPQDTHQSR_.2	32958	2932.34	0	5457.07	5942.73	14690.2	38270.2	9125.04	6089.93	12526.9	11526.5	0	2696.35	10494.9	4033.37
P01011	SERPINA3	Alpha-1-antichymotrypsin	_WEMPFDPQDTHQSR_.4	0	0	0	0	0	0	1266.63	Filtered	0	0	0	0	0	0	0
P01011	SERPINA3	Alpha-1-antichymotrypsin	_GTHVDLGLASANVDFAFSLYK_.3	979871	2597443	1.46169e+06	4.00977e+06	1.6249e+06	276142	483374	302526	337983	1.08713e+06	444857	1225293	337234	471864	2.20022e+06
P01011	SERPINA3	Alpha-1-antichymotrypsin	_GTHVDLGLASANVDFAFSLYK_.2	66664	218062	122702	2.34318e+06	60338.8	0	Filtered	0	7092.07	52718.4	16412.9	23935.8	0	0	168398
P01011	SERPINA3	Alpha-1-antichymotrypsin	_WVMVPMM[Oxidation (M)]SLHHLTIPYFR_.4	20802.1	9673.05	7887.56	Filtered	16897.2	2652.68	2697.07	24488.5	0	19322	9203.6	13507.9	Filtered	Filtered	5804.98
P01011	SERPINA3	Alpha-1-antichymotrypsin	_WVMVPM[Oxidation (M)]MSLHHLTIPYFR_.4	20802.1	9672.98	7881.57	Filtered	16801.3	2652.75	2700.36	24494.2	0	19303.7	9203.64	13507.9	Filtered	Filtered	5813.51
P01011	SERPINA3	Alpha-1-antichymotrypsin	_ITLLSALVETR_.2	7.75196e+06	6783732	3.88127e+06	8875547	8472479	7336377	10184935	10554170	9784997	6616669	9561195	5.54907e+06	10071053	6930172	10947377
P01011	SERPINA3	Alpha-1-antichymotrypsin	_ITLLSALVETR_.3	9255.1	0	0	0	0	2016.65	0	16567.6	0	4744.79	7357.23	0	24456.3	0	0
P01011	SERPINA3	Alpha-1-antichymotrypsin	_DLDSQTM[Oxidation (M)]MVLVNYIFFK_.2	7444.34	12134.7	7148.19	4319.44	6429.83	2010.16	Filtered	6629.4	643.622	8638.01	Filtered	10178	Filtered	1506.74	Filtered
P01011	SERPINA3	Alpha-1-antichymotrypsin	_DLDSQTM[Oxidation (M)]M[Oxidation (M)]VLVNYIFFK_.2	7607.69	6435.69	8846.6	6400.36	3081.87	Filtered	Filtered	858.851	2556.6	7704.05	Filtered	4476.64	Filtered	Filtered	2048.57
P01011	SERPINA3	Alpha-1-antichymotrypsin	_DLDSQTMMVLVNYIFFK_.2	9868.82	2521.28	5333.85	8047.23	3815.04	1369.43	Filtered	Filtered	Filtered	1405.73	167.911	6191.6	Filtered	1947.61	Filtered
P01011	SERPINA3	Alpha-1-antichymotrypsin	_DLDSQTMM[Oxidation (M)]VLVNYIFFK_.2	2571.9	9211.53	1286.49	Filtered	Filtered	Filtered	Filtered	727.221	Filtered	Filtered	151.34	3804.73	Filtered	Filtered	587.334
P01011	SERPINA3	Alpha-1-antichymotrypsin	_DLDSQTMMVLVNYIFFK_.3	7207.27	600.389	3355.96	6794.84	102.037	Filtered	Filtered	Filtered	Filtered	Filtered	Filtered	2031.64	Filtered	Filtered	Filtered
P01011	SERPINA3	Alpha-1-antichymotrypsin	_DLDSQTMM[Oxidation (M)]VLVNYIFFK_.3	0	1739.64	Filtered	1569.39	1187	Filtered	Filtered	Filtered	Filtered	Filtered	Filtered	3312.95	Filtered	Filtered	Filtered
P01011	SERPINA3	Alpha-1-antichymotrypsin	_TLNQSSDELQLSMGNAMFVK_.2	0	0	0	0	0	0	0	0	0	0	0	0	0	6849.67	0
P01019	AGT	Angiotensinogen	_VLSALQAVQGLLVAQGR_.3	2.99289e+06	1.1962e+06	1814900	2.73663e+06	2.85529e+06	3.07956e+06	3.13549e+06	2.16079e+06	3774666	2.54066e+06	3.82987e+06	1959346	4.18586e+06	3.06406e+06	3.24583e+06
P01019	AGT	Angiotensinogen	_VLSALQAVQGLLVAQGR_.2	1.27859e+06	456905	821026	992738	1.2345e+06	1.17614e+06	1.20374e+06	825942	1.33906e+06	967394	1.57492e+06	825966	1.64407e+06	1.14484e+06	1.1709e+06
P01019	AGT	Angiotensinogen	_FMQAVTGWK_.2	3657746	3.01753e+06	3.6529e+06	3.74113e+06	3545437	3857696	3.54299e+06	2.91983e+06	3.16388e+06	3.04753e+06	3.66191e+06	2860192	3.32535e+06	3.31488e+06	3377542
P01019	AGT	Angiotensinogen	_FM[Oxidation (M)]QAVTGWK_.2	141405	108394	108727	116774	115423	118347	126650	172641	109562	93296.3	117006	110759	126308	119133	116274
P01019	AGT	Angiotensinogen	_FMQAVTGWK_.1	107598	34772.2	100993	54333.9	57579.6	116206	74004.1	75270.1	27705.1	47195.7	87959.7	17594.6	77362.8	40815.2	33548.8
P01019	AGT	Angiotensinogen	_VANPLSTA_.1	2071456	2.14579e+06	1.80027e+06	1863216	2.09332e+06	2.05332e+06	2.01076e+06	1.77586e+06	1.80935e+06	2.01701e+06	1.69404e+06	1.88491e+06	1714636	1.7022e+06	2.03862e+06
P01019	AGT	Angiotensinogen	_LDTEDKLR_.2	482269	461949	308920	374968	431171	458053	405823	385592	283161	374952	348564	423746	330868	393415	391199
P01019	AGT	Angiotensinogen	_ADSQAQLLLSTVVGVFTAPGLHLK_.3	462934	198329	255273	397851	431175	192805	187016	109156	375580	402816	502213	323083	472516	485498	267651
P01019	AGT	Angiotensinogen	_ADSQAQLLLSTVVGVFTAPGLHLK_.4	35685.7	20302.5	18799.4	31232.2	25077.5	11392.8	6098.35	6359.7	16526.2	39933.9	33495.7	36916.5	30623.3	42457.5	18582.7
P01019	AGT	Angiotensinogen	_AAMVGMLANFLGFR_.2	128189	106932	254124	199142	127848	16164.3	29635.5	78113.5	130955	181743	104744	112814	242358	156224	79371
P01019	AGT	Angiotensinogen	_AAM[Oxidation (M)]VGM[Oxidation (M)]LANFLGFR_.2	64619.9	Filtered	64162.4	11974	73942.6	73513.8	39908.1	61521.5	83622.9	38406.4	79153.1	40817.8	53488.6	64475.9	65859.1
P01019	AGT	Angiotensinogen	_AAMVGM[Oxidation (M)]LANFLGFR_.2	63618.6	30984	15749.7	42003.7	55071	63454.3	60609.5	38468.7	56989.6	45396.1	73968.3	34147.3	57827.2	51393.4	57441.1
P01019	AGT	Angiotensinogen	_AAM[Oxidation (M)]VGMLANFLGFR_.2	47394.7	19681	22798	29839.6	40117.1	42603.2	35176	24514.4	45362.5	28869.7	45338.2	20479.7	36961.2	37482	38231.7
P01019	AGT	Angiotensinogen	_AAMVGMLANFLGFR_.3	7289.13	8649.26	9507.58	9764.6	9642.42	Filtered	Filtered	3890.89	9894.86	14442.2	7516.08	8351.55	14733.9	12819.8	7402.36
P01019	AGT	Angiotensinogen	_VEGLTFQQNSLNWMK_.2	45109.4	57823.9	60023.4	58503.6	106879	126463	68352.9	28140.5	44540.4	45589.1	92631.1	102738	55496.7	92167.9	57095.3
P01019	AGT	Angiotensinogen	_LQAILGVPWK_.2	2703696	2.13335e+06	1.55881e+06	2145944	2.21403e+06	3.22707e+06	2.2703e+06	2.79894e+06	2.66142e+06	1.87932e+06	2.54037e+06	1.8838e+06	2.47022e+06	2.06292e+06	2656704
P01019	AGT	Angiotensinogen	_LQAILGVPWK_.1	33851.6	0	11222.7	0	3385.66	9784.39	3277.49	3213.18	5262.23	0	0	4490.01	9627.44	0	4145.66
P01019	AGT	Angiotensinogen	_SLDFTELDVAAEK_.2	3527389	3.64446e+06	3.24954e+06	4.04346e+06	4.63021e+06	3.52886e+06	3.87982e+06	3.22318e+06	3925524	3745087	4236213	3449364	3.95596e+06	4086779	4.12911e+06
P01019	AGT	Angiotensinogen	_SLDFTELDVAAEK_.3	0	7488.63	0	0	0	17483.3	0	3831.44	0	28906.4	24674.7	0	16954.2	Filtered	30587.1
P01019	AGT	Angiotensinogen	_QPFVQGLALYTPVVLPR_.2	561893	300654	403759	442818	317088	875150	738446	533199	511496	395563	694525	448236	488591	671611	643164
P01019	AGT	Angiotensinogen	_QPFVQGLALYTPVVLPR_.3	276316	163706	219275	250672	244138	493666	403036	290842	281025	209846	391469	274294	254258	353969	370604
P01019	AGT	Angiotensinogen	_QPFVQGLALYTPVVLPR_.4	0	0	Filtered	0	113.619	0	813.102	0	0	0	38.199	0	Filtered	0	1112.42
P01019	AGT	Angiotensinogen	_ALQDQLVLVAAK_.2	4.79934e+06	5.13737e+06	4.97179e+06	4146015	5.18294e+06	5904828	6228165	5.56916e+06	5.21301e+06	5082078	5313145	5097375	3.97321e+06	5221817	5.68122e+06
P01019	AGT	Angiotensinogen	_ALQDQLVLVAAK_.3	7781.08	6935.27	Filtered	Filtered	0	0	4706.17	Filtered	2885.52	3122.03	Filtered	Filtered	Filtered	8983.4	Filtered
P01019	AGT	Angiotensinogen	_TGC[Carbamidomethyl (C)]SLMGASVDSTLAFNTYVHFQGK_.3	402163	433664	461214	381911	314933	184315	142913	119574	302554	459351	344596	501271	327425	393033	265704
P01019	AGT	Angiotensinogen	_TGC[Carbamidomethyl (C)]SLM[Oxidation (M)]GASVDSTLAFNTYVHFQGK_.3	11126.9	0	0	20357.5	Filtered	Filtered	Filtered	Filtered	23192.4	18103	22028.5	Filtered	10897.7	0	Filtered
P01019	AGT	Angiotensinogen	_VGEVLNSIFFELEADER_.2	6858.11	11113.6	11252.3	7094.37	5649.84	Filtered	Filtered	6356.63	Filtered	6909.86	4120.92	3727.99	Filtered	1694.24	Filtered
P01019	AGT	Angiotensinogen	_VGEVLNSIFFELEADER_.3	4947.57	6384.4	Filtered	1996.06	Filtered	Filtered	Filtered	Filtered	Filtered	9607.58	932.325	4900.8	Filtered	Filtered	Filtered
P01019	AGT	Angiotensinogen	_TIHLTM[Oxidation (M)]PQLVLQGSYDLQDLLAQAELPAILHTELNLQK_.4	1419.28	3475.56	5602.01	2100.22	Filtered	Filtered	Filtered	Filtered	Filtered	Filtered	Filtered	4422	Filtered	3351.76	Filtered
P01019	AGT	Angiotensinogen	_TIHLTMPQLVLQGSYDLQDLLAQAELPAILHTELNLQK_.4	533.913	1162.09	2235.32	Filtered	Filtered	416.999	1492.91	Filtered	Filtered	Filtered	Filtered	4989.6	Filtered	Filtered	Filtered
P01023	A2M	Alpha-2-macroglobulin	_DTVIKPLLVEPEGLEK_.3	37824464	34878808	40159828	45998556	39476548	42444728	56208140	42513540	39642836	34125468	40511192	44416752	45819784	40663228	46410720
P01023	A2M	Alpha-2-macroglobulin	_DTVIKPLLVEPEGLEK_.2	14525929	10338159	8944593	12802905	12650392	6.72128e+06	16411087	10682021	5373617	6.99017e+06	7.73783e+06	9003866	9858068	8761020	12769133
P01023	A2M	Alpha-2-macroglobulin	_DTVIKPLLVEPEGLEK_.4	175484	218285	233853	463547	267011	179234	262979	556887	318209	293219	240864	364933	329370	378313	382590
P01023	A2M	Alpha-2-macroglobulin	_VDLSFSPSQSLPASHAHLR_.4	34920124	36393904	33250980	38650640	25575718	37257708	34234940	34285188	37870368	35596460	37504528	41917880	33409774	39263640	33852268
P01023	A2M	Alpha-2-macroglobulin	_VDLSFSPSQSLPASHAHLR_.3	16203544	13581395	13897831	14262562	9582408	16740398	19786776	14323471	11905144	20014406	15104482	17679022	18249724	14909895	13680613
P01023	A2M	Alpha-2-macroglobulin	_VDLSFSPSQSLPASHAHLR_.2	645374	324633	386388	329835	218162	584735	1.63549e+06	437376	136535	1.21725e+06	290224	491923	1.13684e+06	316297	376831
P01023	A2M	Alpha-2-macroglobulin	_VTAAPQSVC[Carbamidomethyl (C)]ALR_.2	51343984	44219924	51510300	49678688	54473760	49713936	51252536	53485984	45860708	49349016	53215300	49364700	51758876	49009636	49982260
P01023	A2M	Alpha-2-macroglobulin	_TEVSSNHVLIYLDK_.3	30263628	39919072	30418290	45564612	39515376	36820920	33391796	38604956	42998144	36623536	31802814	41375320	32348162	37640340	42232280
P01023	A2M	Alpha-2-macroglobulin	_TEVSSNHVLIYLDK_.2	13790386	9494510	8969829	12036252	14271530	13447503	12776778	11487245	6556389	9946716	10345135	10515613	8928627	5754834	12210712
P01023	A2M	Alpha-2-macroglobulin	_MVSGFIPLKPTVK_.3	41591896	46157624	42997492	42165284	41001312	47832020	43648092	39832996	46006832	45534236	42602032	46424332	33118370	41623628	39051744
P01023	A2M	Alpha-2-macroglobulin	_MVSGFIPLKPTVK_.2	4478048	3.70093e+06	3.79204e+06	3.51508e+06	3.50062e+06	4.09357e+06	4.18013e+06	3.50891e+06	3128311	5.0912e+06	3.05207e+06	4.41262e+06	4.05415e+06	3.05166e+06	3.08569e+06
P01023	A2M	Alpha-2-macroglobulin	_M[Oxidation (M)]VSGFIPLKPTVK_.3	951904	704288	916206	1.20459e+06	787933	549597	955950	1.1013e+06	1.03038e+06	1.04904e+06	944748	944315	1.06988e+06	1.14646e+06	1.05266e+06
P01023	A2M	Alpha-2-macroglobulin	_M[Oxidation (M)]VSGFIPLKPTVK_.2	413696	357067	393942	290977	259543	254414	539148	458535	288099	366027	444182	225585	394191	360143	260351
P01023	A2M	Alpha-2-macroglobulin	_YGAATFTR_.2	32337198	35862636	36560332	35411396	34764644	32343776	36203648	34961804	36349584	33956796	35591596	34490740	36285724	37883620	34004860
P01023	A2M	Alpha-2-macroglobulin	_YGAATFTR_.1	1.68735e+06	1.19464e+06	1.27114e+06	1.0314e+06	1259884	1.42041e+06	1.15448e+06	1158734	889369	977585	1.28027e+06	999906	1.03651e+06	1.04649e+06	1165049
P01023	A2M	Alpha-2-macroglobulin	_FEVQVTVPK_.2	31787922	34312516	30100190	30064472	33433848	31840342	33092544	31491960	33741324	30172764	31435270	36013852	37825944	32605858	36378244
P01023	A2M	Alpha-2-macroglobulin	_FEVQVTVPK_.1	525443	592861	474895	391112	610135	552755	706972	507940	381494	705942	506167	681355	749905	403958	623812
P01023	A2M	Alpha-2-macroglobulin	_TEHPFTVEEFVLPK_.3	16114937	17742682	20989388	21651554	19873958	25685274	26329388	23009966	26035032	22211450	18751086	22032214	26151774	25667724	20427510
P01023	A2M	Alpha-2-macroglobulin	_TEHPFTVEEFVLPK_.2	13363055	7.34314e+06	10661875	8711126	8748264	11275373	11879648	8422892	7719548	7.47212e+06	12048501	9590227	7.92977e+06	8233562	9552897
P01023	A2M	Alpha-2-macroglobulin	_VGFYESDVMGR_.2	31887066	30244324	29242852	29742202	29041792	31179236	28620906	27117006	31397128	26013120	30164926	27639026	27678118	29519130	29589468
P01023	A2M	Alpha-2-macroglobulin	_VGFYESDVM[Oxidation (M)]GR_.2	2.2372e+06	2196042	2126106	2.17886e+06	2.28957e+06	2.15369e+06	2.272e+06	2.33809e+06	2.49343e+06	2.00894e+06	1.92974e+06	2077502	2.10857e+06	2.00542e+06	2.17929e+06
P01023	A2M	Alpha-2-macroglobulin	_LVHVEEPHTETVR_.3	28865184	27275968	29444592	29229812	28685168	30278594	30588284	35383180	27514472	29425416	34808476	29880486	31453378	32540738	23871898
P01023	A2M	Alpha-2-macroglobulin	_LVHVEEPHTETVR_.2	2.09055e+06	1.30878e+06	1.45235e+06	1.22821e+06	1.51595e+06	1.60727e+06	1.37663e+06	1715586	820572	1.25347e+06	1.54003e+06	1.26141e+06	1.32239e+06	1.45522e+06	1.03202e+06
P01023	A2M	Alpha-2-macroglobulin	_YDVENC[Carbamidomethyl (C)]LANK_.2	31226358	32614220	31294988	27784800	30566140	32012710	29334486	32426032	32937566	29764160	31522024	28397620	27787146	27830642	29117664
P01023	A2M	Alpha-2-macroglobulin	_FSGQLNSHGC[Carbamidomethyl (C)]FYQQVK_.3	22733302	26764014	27690802	26978660	26288972	28237608	25910104	23215604	30055672	26869628	27690496	27782224	28549844	32154658	29301560
P01023	A2M	Alpha-2-macroglobulin	_FSGQLNSHGC[Carbamidomethyl (C)]FYQQVK_.2	4334497	1442151	3393797	2.63549e+06	3.65268e+06	2.55564e+06	3.06887e+06	1.31969e+06	1.22539e+06	2.28499e+06	3700057	1.77356e+06	2.73157e+06	1.61413e+06	2.49575e+06
P01023	A2M	Alpha-2-macroglobulin	_YNILPEKEEFPFALGVQTLPQTC[Carbamidomethyl (C)]DEPK_.3	27812324	17494538	27980128	32307624	33749048	27004806	20387168	4517872	31837138	30958148	33270038	29130490	29068456	29824442	28954102
P01023	A2M	Alpha-2-macroglobulin	_YNILPEKEEFPFALGVQTLPQTC[Carbamidomethyl (C)]DEPK_.4	670763	469772	981483	824157	1425409	624320	549002	181413	1.1209e+06	1.08864e+06	1.27338e+06	707072	904352	1029087	953358
P01023	A2M	Alpha-2-macroglobulin	_AAQVTIQSSGTFSSK_.2	25875928	24154514	26125904	28506538	25869642	27611028	29652296	25808810	29770416	25906264	26064000	22630558	30024074	29841724	29067222
P01023	A2M	Alpha-2-macroglobulin	_AAQVTIQSSGTFSSK_.3	177693	98225.3	172830	199238	142472	24159.4	233657	180494	115900	341251	320838	152157	311009	261539	95889.1
P01023	A2M	Alpha-2-macroglobulin	_VTGEGC[Carbamidomethyl (C)]VYLQTSLK_.2	28250428	26066626	28106688	24985754	29278160	24061094	27157096	20987316	29416168	25554196	29296924	24973946	28140712	27866166	26448434
P01023	A2M	Alpha-2-macroglobulin	_VTGEGC[Carbamidomethyl (C)]VYLQTSLK_.3	257627	270604	287073	228713	257471	196087	515595	281697	357836	600482	356566	364873	598639	282820	317782
P01023	A2M	Alpha-2-macroglobulin	_SPC[Carbamidomethyl (C)]YGYQWVSEEHEEAHHTAYLVFSPSK_.4	21201242	20459642	19712350	16294630	21329974	17867022	13362000	12438526	13745418	18935858	18247028	23980156	15666885	15337295	15708501
P01023	A2M	Alpha-2-macroglobulin	_SPC[Carbamidomethyl (C)]YGYQWVSEEHEEAHHTAYLVFSPSK_.5	9090902	9472946	9182608	8674144	10002337	7868078	5740207	5.83085e+06	6.18357e+06	7776717	8782959	10049287	6697878	7.30637e+06	8126925
P01023	A2M	Alpha-2-macroglobulin	_SPC[Carbamidomethyl (C)]YGYQWVSEEHEEAHHTAYLVFSPSK_.3	2.4321e+06	1.42051e+06	950139	915508	832882	1.48866e+06	942198	1.01985e+06	382336	1.03909e+06	1346781	1.39912e+06	555565	502115	606886
P01023	A2M	Alpha-2-macroglobulin	_LHTEAQIQEEGTVVELTGR_.3	20654136	23665362	16800148	27946566	22688170	20094284	20261628	22798142	25054260	21222604	19343232	24285346	17693972	21736134	24840946
P01023	A2M	Alpha-2-macroglobulin	_LHTEAQIQEEGTVVELTGR_.2	3750611	2359994	2.03771e+06	3.07985e+06	3.54729e+06	3.34654e+06	3.35378e+06	2.97298e+06	1.43099e+06	2726644	2.85387e+06	2.49109e+06	2.17224e+06	1.18723e+06	3.16696e+06
P01023	A2M	Alpha-2-macroglobulin	_LHTEAQIQEEGTVVELTGR_.4	Filtered	8776	14086.6	5847.49	7926.49	9691.47	18107.5	15242.7	5180.98	22820.9	10798.2	6685.54	11492.9	6671.49	32760.2
P01023	A2M	Alpha-2-macroglobulin	_DNSVHWERPQKPK_.4	13710514	13286731	13215865	13390641	14472198	15882663	14344349	14805414	13398794	14568093	17176176	16711225	15020619	16405368	14982184
P01023	A2M	Alpha-2-macroglobulin	_DNSVHWERPQKPK_.3	10331206	9494209	9748247	8598775	9887995	11736158	9708664	9792263	7999451	8549642	10487411	9742208	8871505	9745614	9257189
P01023	A2M	Alpha-2-macroglobulin	_DNSVHWERPQKPK_.2	294058	130151	101863	90330.8	217235	251791	154916	154426	34621.1	119207	164048	139064	110919	107645	185091
P01023	A2M	Alpha-2-macroglobulin	_IAQWQSFQLEGGLK_.2	24068788	22713470	23155850	21502614	22229618	24311086	22574894	20041820	22400746	20724502	24161394	23723360	20550592	22572956	21725638
P01023	A2M	Alpha-2-macroglobulin	_IAQWQSFQLEGGLK_.3	312595	346233	378944	163635	149284	341257	303630	377216	356352	211621	428982	464996	335739	490878	240486
P01023	A2M	Alpha-2-macroglobulin	_HYDGSYSTFGER_.3	10030530	11629093	12535060	13326113	11776964	11984584	12480162	12535531	12545713	12008694	12914938	11376411	12767627	12755399	11624298
P01023	A2M	Alpha-2-macroglobulin	_HYDGSYSTFGER_.2	13275945	8907620	11133730	8979312	10095029	12281142	10620712	10821122	7975128	7.81625e+06	10109208	8830025	9590410	9003318	9864406
P01023	A2M	Alpha-2-macroglobulin	_SSGSLLNNAIK_.2	21327444	19969902	17814164	21657208	21803660	22361462	16881558	20549694	21520832	23575918	20850366	20464426	22559342	22422390	19867808
P01023	A2M	Alpha-2-macroglobulin	_SSGSLLNNAIK_.1	784810	359273	288142	323054	539421	689809	430461	379753	273207	381898	546401	318724	386112	339965	372264
P01023	A2M	Alpha-2-macroglobulin	_KYSDASDC[Carbamidomethyl (C)]HGEDSQAFC[Carbamidomethyl (C)]EK_.4	6.78772e+06	10116646	9948593	9793312	9844885	8681280	9749015	10955893	11727349	9702553	11860700	10588454	10280637	12496224	9434245
P01023	A2M	Alpha-2-macroglobulin	_KYSDASDC[Carbamidomethyl (C)]HGEDSQAFC[Carbamidomethyl (C)]EK_.3	7931402	9640464	9363870	9351838	8695161	8930745	9255637	10793609	9786299	8.32949e+06	10562249	9292959	8796496	10917487	8881571
P01023	A2M	Alpha-2-macroglobulin	_KYSDASDC[Carbamidomethyl (C)]HGEDSQAFC[Carbamidomethyl (C)]EK_.2	1.23555e+06	847157	1.00122e+06	921053	975997	1055894	1.12429e+06	1.06352e+06	655659	835698	1.06133e+06	858017	726549	957235	903063
P01023	A2M	Alpha-2-macroglobulin	_ATVLNYLPK_.2	20760174	21072438	16342049	20611570	19009188	19861650	20357458	21087262	18726350	17322350	14039488	14938531	19701752	16951612	20861218
P01023	A2M	Alpha-2-macroglobulin	_ATVLNYLPK_.1	887208	522356	305788	361425	369036	540228	438327	504545	266880	421259	404825	265306	320448	246231	432688
P01023	A2M	Alpha-2-macroglobulin	_NALFC[Carbamidomethyl (C)]LESAWK_.2	16900448	16930996	15624574	16414793	19204042	19011036	20366562	19371048	18570190	16240713	21504490	15537436	16146581	9002756	17557462
P01023	A2M	Alpha-2-macroglobulin	_SDIAPVAR_.2	16980078	16846856	16757525	17436886	18327478	16342697	16193055	15863285	17984658	17256226	15643405	15853314	16048152	15262184	15830579
P01023	A2M	Alpha-2-macroglobulin	_SDIAPVAR_.1	623829	321003	397825	336598	451096	479992	366816	390343	280055	331764	357408	319485	322951	287954	377724
P01023	A2M	Alpha-2-macroglobulin	_LLIYAVLPTGDVIGDSAK_.2	13297874	12542088	15700631	13623302	20597732	17789854	15421032	11149632	17821756	13304264	13623742	8446298	12891327	16510339	18920064
P01023	A2M	Alpha-2-macroglobulin	_LLIYAVLPTGDVIGDSAK_.3	1.7982e+06	2009795	2.51794e+06	1796227	2.48344e+06	1.77485e+06	1.95737e+06	1.27311e+06	1.94425e+06	1.45189e+06	1.72714e+06	1.09095e+06	1586765	2.01301e+06	2.02257e+06
P01023	A2M	Alpha-2-macroglobulin	_QTVSWAVTPK_.2	15355328	13553462	16292977	14316142	15994209	15809481	14021722	17322828	14378703	14493017	15671919	16247510	14072512	14561631	14796679
P01023	A2M	Alpha-2-macroglobulin	_QTVSWAVTPK_.1	294066	220585	298315	207590	308540	335690	326534	348567	230251	220986	293978	275624	241040	229794	277491
P01023	A2M	Alpha-2-macroglobulin	_DLKPAIVK_.2	17649532	13081925	14747061	14724953	15974212	16724944	15379862	14870392	11383638	13954904	13486320	14588514	13685241	13015778	14203862
P01023	A2M	Alpha-2-macroglobulin	_DLKPAIVK_.1	299284	83917.8	178984	116521	202718	246977	179403	119368	62312.3	94858	138996	110844	101458	90476.7	143386
P01023	A2M	Alpha-2-macroglobulin	_GHFSISIPVK_.2	16750174	15476144	14328923	15311349	15461182	16222408	17211858	12057463	13489577	13498016	15601612	13766882	12056610	12151109	13124827
P01023	A2M	Alpha-2-macroglobulin	_GHFSISIPVK_.1	250781	155681	195491	88306.8	113988	91642.2	365887	23954.1	97909.4	253606	274651	54406.2	262953	106260	42533.6
P01023	A2M	Alpha-2-macroglobulin	_KDTVIKPLLVEPEGLEK_.3	9861302	9156147	9103383	7.89235e+06	10107088	9050538	10178000	8721034	9367103	10175384	9011739	10715569	7888167	7741197	9087629
P01023	A2M	Alpha-2-macroglobulin	_KDTVIKPLLVEPEGLEK_.4	4.36852e+06	5068294	5.08185e+06	4.87026e+06	5.26638e+06	4.6889e+06	4950698	4694675	5.75976e+06	6011235	5.08778e+06	6.38999e+06	4.2891e+06	4.49448e+06	4901610
P01023	A2M	Alpha-2-macroglobulin	_KDTVIKPLLVEPEGLEK_.2	446247	176762	283486	75057	291067	147077	572945	148784	88716.3	420193	136542	227990	280903	81406.2	137448
P01023	A2M	Alpha-2-macroglobulin	_QQNAQGGFSSTQDTVVALHALSK_.3	12934164	10417421	14263566	13411556	12889336	15302355	12611575	9641435	15721409	13552490	13197364	13979738	13553970	14598137	13843229
P01023	A2M	Alpha-2-macroglobulin	_QQNAQGGFSSTQDTVVALHALSK_.2	272754	201570	281945	129277	139901	333007	344207	115530	168570	160087	176752	156207	84838.2	60762.2	129848
P01023	A2M	Alpha-2-macroglobulin	_AVDQSVLLMKPDAELSASSVYNLLPEK_.3	12664912	9170560	9521850	9727602	8797671	7.60952e+06	6785902	5.51843e+06	8879721	10158096	10591376	7.56535e+06	8675641	7956367	10135543
P01023	A2M	Alpha-2-macroglobulin	_AVDQSVLLMKPDAELSASSVYNLLPEK_.4	1.68036e+06	1.52969e+06	1.58748e+06	1.25715e+06	1.21828e+06	942189	937850	689194	1.13599e+06	1.51231e+06	1.43652e+06	1042800	1.16584e+06	1.10003e+06	1.35609e+06
P01023	A2M	Alpha-2-macroglobulin	_AVDQSVLLM[Oxidation (M)]KPDAELSASSVYNLLPEK_.3	720944	774359	934046	868839	878974	819930	423997	726514	890372	737458	943203	457384	876822	300219	917469
P01023	A2M	Alpha-2-macroglobulin	_AVDQSVLLM[Oxidation (M)]KPDAELSASSVYNLLPEK_.4	46938.5	25743.3	Filtered	45230.7	76076.4	27003.5	18648.5	33392.5	50805.7	60469.1	51749.4	24243	46452.5	1381.05	47832.7
P01023	A2M	Alpha-2-macroglobulin	_NQGNTWLTAFVLK_.2	10428411	6.13586e+06	6938373	7.61281e+06	9712310	13925949	16180699	10317750	10116535	8633471	10739332	8810926	9976129	11492356	11255180
P01023	A2M	Alpha-2-macroglobulin	_NQGNTWLTAFVLK_.3	495498	328755	391755	420079	519261	643808	858424	487516	552720	494158	593549	472599	584965	781904	633490
P01023	A2M	Alpha-2-macroglobulin	_SSSNEEVMFLTVQVK_.2	8782609	12983429	10249051	10555787	10501678	4.83334e+06	5.88742e+06	5.12652e+06	8536054	10755064	9890653	11293766	8.11128e+06	7514954	7.57209e+06
P01023	A2M	Alpha-2-macroglobulin	_SSSNEEVM[Oxidation (M)]FLTVQVK_.2	592414	785914	786590	967661	816211	931070	957871	1.12317e+06	1.02881e+06	831491	856131	834455	953750	869778	902311
P01023	A2M	Alpha-2-macroglobulin	_SSSNEEVMFLTVQVK_.3	499337	1.04889e+06	660330	823676	806271	339569	347408	470743	663896	979192	829081	858618	619032	532252	576916
P01023	A2M	Alpha-2-macroglobulin	_SSSNEEVM[Oxidation (M)]FLTVQVK_.3	68896.9	87486.6	64936	158168	106858	69309.6	113166	167276	159421	142394	118037	129427	135962	133597	129163
P01023	A2M	Alpha-2-macroglobulin	_VVSMDENFHPLNELIPLVYIQDPK_.3	11696965	3343404	9331619	9903019	9170779	8610296	5995429	4.59685e+06	8491222	7779293	8638800	6898517	9947964	8888124	5341005
P01023	A2M	Alpha-2-macroglobulin	_VVSM[Oxidation (M)]DENFHPLNELIPLVYIQDPK_.3	2335097	1.09346e+06	1.43906e+06	1.92171e+06	1655404	2.74383e+06	2.87532e+06	1.80693e+06	1.78306e+06	1.48152e+06	2.53339e+06	1427584	1.55764e+06	2296580	2.67497e+06
P01023	A2M	Alpha-2-macroglobulin	_VVSMDENFHPLNELIPLVYIQDPK_.4	475441	166848	328088	302658	360664	305156	278634	141966	277021	324595	370710	380445	319429	332039	348969
P01023	A2M	Alpha-2-macroglobulin	_VVSM[Oxidation (M)]DENFHPLNELIPLVYIQDPK_.4	33411.4	0	38478.7	36012.1	22103	35482.4	42489.7	16524.1	35726.1	28277	38829.3	25789.5	34237.9	32933.9	52986.2
P01023	A2M	Alpha-2-macroglobulin	_QFSFPLSSEPFQGSYK_.2	10581167	8.19091e+06	7.33336e+06	7552919	10165150	10461911	10199630	10711800	7.27503e+06	7.90749e+06	10001490	8510368	9158840	7705373	9148097
P01023	A2M	Alpha-2-macroglobulin	_QFSFPLSSEPFQGSYK_.3	619551	449186	361263	445079	563035	787672	873798	760168	650253	651010	787470	681266	595501	645768	616398
P01023	A2M	Alpha-2-macroglobulin	_YSDASDC[Carbamidomethyl (C)]HGEDSQAFC[Carbamidomethyl (C)]EK_.3	4.9697e+06	8704453	8.07148e+06	8552425	6739266	7130189	7687245	8680541	9183582	6372104	8.03403e+06	6.5477e+06	9262904	8219879	7.64937e+06
P01023	A2M	Alpha-2-macroglobulin	_YSDASDC[Carbamidomethyl (C)]HGEDSQAFC[Carbamidomethyl (C)]EK_.2	1.75948e+06	1.27932e+06	1.67957e+06	1.36622e+06	1.71081e+06	1.75877e+06	1.62612e+06	1435189	1.22112e+06	1228690	2.38284e+06	1.27872e+06	1.75344e+06	1.68811e+06	1.91373e+06
P01023	A2M	Alpha-2-macroglobulin	_SIYKPGQTVK_.2	8.33544e+06	6458998	4.55221e+06	6049314	7.23768e+06	7480562	6.83474e+06	6.37792e+06	5280941	6.63201e+06	6.92132e+06	6.5079e+06	6269807	6.29117e+06	7.26513e+06
P01023	A2M	Alpha-2-macroglobulin	_SIYKPGQTVK_.1	31614.6	14212	8899.73	5789.76	21291.6	19926.7	14745.8	5440.91	2003.81	10897.5	11794	8851.91	3921.83	2889.15	17823.9
P01023	A2M	Alpha-2-macroglobulin	_ALLAYAFALAGNQDK_.2	3.87337e+06	3.5001e+06	3.92659e+06	3.90195e+06	4.79974e+06	5.15385e+06	5081953	3.25968e+06	5.40373e+06	4384546	5.95818e+06	6.27507e+06	5.72647e+06	4.93529e+06	4.4552e+06
P01023	A2M	Alpha-2-macroglobulin	_ALLAYAFALAGNQDK_.3	752226	706006	750650	711237	900008	945756	978314	625135	1.22091e+06	905277	1.20664e+06	1.36143e+06	1.09917e+06	935312	869279
P01023	A2M	Alpha-2-macroglobulin	_ETTFNSLLC[Carbamidomethyl (C)]PSGGEVSEELSLK_.3	3.31915e+06	5.37239e+06	5512827	5.08627e+06	3.23051e+06	2.42568e+06	2.10722e+06	2.90027e+06	2.96109e+06	4.23236e+06	3.14234e+06	6295390	3.52769e+06	3.75296e+06	1.87224e+06
P01023	A2M	Alpha-2-macroglobulin	_ETTFNSLLC[Carbamidomethyl (C)]PSGGEVSEELSLK_.2	632059	894262	865697	757165	533011	421546	404051	503434	650005	604381	474011	894318	655980	632736	300144
P01023	A2M	Alpha-2-macroglobulin	_TGTHGLLVK_.2	4237623	4670700	3.80605e+06	4.61452e+06	4586110	4.10657e+06	4.39612e+06	3.94004e+06	3826220	4013978	3.904e+06	4.03555e+06	4.26944e+06	3.66039e+06	4178545
P01023	A2M	Alpha-2-macroglobulin	_TGTHGLLVK_.1	89513.7	53989.6	30977.8	44142.8	69035.3	66502	65691.7	37706.2	27165	43360.5	55128.1	48852.7	42136.3	34570.7	57878.9
P01023	A2M	Alpha-2-macroglobulin	_KLSFYYLIMAK_.2	1.99888e+06	1842198	2422154	1.59919e+06	2.23854e+06	2192507	1.84366e+06	1.69291e+06	1.17915e+06	1.94872e+06	1.52962e+06	2.38991e+06	1.82888e+06	2.09539e+06	1.85873e+06
P01023	A2M	Alpha-2-macroglobulin	_KLSFYYLIMAK_.3	1.03101e+06	1.48008e+06	1.6533e+06	1.25675e+06	1.45946e+06	1.44619e+06	1.46954e+06	1.21097e+06	1.20784e+06	1.45208e+06	983545	1.71684e+06	1.57251e+06	1.6244e+06	1.44328e+06
P01023	A2M	Alpha-2-macroglobulin	_KLSFYYLIM[Oxidation (M)]AK_.3	185529	170264	197620	197599	178001	180734	180333	193951	198477	189144	203917	192370	163928	179328	191347
P01023	A2M	Alpha-2-macroglobulin	_KLSFYYLIM[Oxidation (M)]AK_.2	81198.1	72841.4	73926.5	70611.8	82029.7	105723	82667.1	85141.1	78871.8	77159	71979.7	54606.9	62593	64767.1	77801.3
P01023	A2M	Alpha-2-macroglobulin	_LSFYYLIMAK_.2	1606467	1.67277e+06	1.66097e+06	1.99642e+06	1.19631e+06	1.88351e+06	1.49097e+06	2.0165e+06	2.19247e+06	1.82371e+06	2.07612e+06	2.21901e+06	1.97461e+06	2126480	1.14351e+06
P01023	A2M	Alpha-2-macroglobulin	_LSFYYLIM[Oxidation (M)]AK_.2	239015	289864	339594	264825	328185	247521	198865	319500	249130	296121	257193	211118	250935	95194	270290
P01023	A2M	Alpha-2-macroglobulin	_GEAFTLK_.1	2.78954e+06	1.42302e+06	2.09969e+06	1.73603e+06	2101076	2.01113e+06	2.00865e+06	2.13364e+06	1.45423e+06	1.72874e+06	1.80828e+06	1.76056e+06	1.53458e+06	1.30893e+06	1.64389e+06
P01023	A2M	Alpha-2-macroglobulin	_DMYSFLEDMGLK_.2	1.25428e+06	905933	1.05939e+06	1.04932e+06	1.16824e+06	885878	607823	653448	906533	820554	1.03981e+06	1119928	843810	439782	609040
P01023	A2M	Alpha-2-macroglobulin	_DMYSFLEDM[Oxidation (M)]GLK_.2	350451	337122	339232	382002	371748	300587	346920	453053	416177	283425	321199	324724	312133	277760	406539
P01023	A2M	Alpha-2-macroglobulin	_DM[Oxidation (M)]YSFLEDMGLK_.2	336594	238921	324070	348964	303359	272407	303701	365394	273359	259745	271198	173281	286872	222088	307538
P01023	A2M	Alpha-2-macroglobulin	_DM[Oxidation (M)]YSFLEDM[Oxidation (M)]GLK_.2	136196	129923	212094	197514	207271	165958	173213	214801	276323	166574	169518	88939.7	212255	192027	179177
P01023	A2M	Alpha-2-macroglobulin	_VYDYYETDEFAIAEYNAPC[Carbamidomethyl (C)]SK_.3	1.1764e+06	2.45292e+06	1.72126e+06	1.18173e+06	1.24117e+06	509922	527715	1.22247e+06	953166	1.96229e+06	682175	2.56759e+06	714451	777571	584856
P01023	A2M	Alpha-2-macroglobulin	_GVPIPNK_.1	1371070	866056	950718	884640	1.08741e+06	1.11938e+06	1.0323e+06	788709	738568	941910	927906	835982	829821	733562	1.05059e+06
P01023	A2M	Alpha-2-macroglobulin	_EEFPFALGVQTLPQTC[Carbamidomethyl (C)]DEPK_.3	371264	367644	259550	355216	401870	494806	634400	579950	513961	402770	510645	300941	454518	379967	498910
P01023	A2M	Alpha-2-macroglobulin	_EEFPFALGVQTLPQTC[Carbamidomethyl (C)]DEPK_.2	278564	196446	184192	243451	265807	354572	352072	336583	303700	228199	283860	126979	279174	167943	227297
P01023	A2M	Alpha-2-macroglobulin	_HNVYINGITYTPVSSTNEK_.3	317531	415226	542604	542464	565971	507747	256511	212683	486832	574936	677692	946094	619868	777548	508415
P01023	A2M	Alpha-2-macroglobulin	_HNVYINGITYTPVSSTNEK_.2	116360	40105.4	43298	57975.3	93385.7	113361	134201	17445.7	72737.4	186976	169660	207471	157324	97767.5	88743.4
P01023	A2M	Alpha-2-macroglobulin	_AGAFC[Carbamidomethyl (C)]LSEDAGLGISSTASLR_.3	463225	754460	834607	707088	691880	52979.6	30823.1	135086	199317	145187	100753	175184	187200	90415.7	258699
P01023	A2M	Alpha-2-macroglobulin	_AGAFC[Carbamidomethyl (C)]LSEDAGLGISSTASLR_.2	1.00725e+06	257954	719078	400478	142944	131259	23381.6	152468	227491	240929	355085	670619	28319.1	59024.7	235936
P01023	A2M	Alpha-2-macroglobulin	_AFQPFFVELTMPYSVIR_.2	340967	311028	351967	262942	441409	148560	118981	274782	196169	313803	217262	489277	219556	262831	129697
P01023	A2M	Alpha-2-macroglobulin	_AFQPFFVELTMPYSVIR_.3	172094	167250	233693	174625	232663	59430	37018	148568	77843.8	166292	102384	378901	76515.9	119698	46868.2
P01023	A2M	Alpha-2-macroglobulin	_AFQPFFVELTM[Oxidation (M)]PYSVIR_.2	100844	54115.8	90795.4	76417.3	114247	88426.6	57023.1	79741.3	76636.2	79460.1	53003.7	61552.9	77241.6	86800	64572.8
P01023	A2M	Alpha-2-macroglobulin	_AFQPFFVELTM[Oxidation (M)]PYSVIR_.3	35525.3	21773.9	37185.6	28331.3	42760	34541	18433	33235.4	35862.6	28147.9	21523.1	27223.8	28936.3	42626.6	23336.6
P01023	A2M	Alpha-2-macroglobulin	_EQAPHC[Carbamidomethyl (C)]IC[Carbamidomethyl (C)]ANGR_.3	306204	345863	417205	343716	374929	416038	315413	206513	399950	555988	575376	791456	543775	627001	402104
P01023	A2M	Alpha-2-macroglobulin	_EQAPHC[Carbamidomethyl (C)]IC[Carbamidomethyl (C)]ANGR_.2	19473.5	18580.2	17783.7	12893.1	22295.1	23314.2	15169.7	8994.75	20866.6	22215.9	32244	32454.6	23903.9	21623.2	18955.3
P01023	A2M	Alpha-2-macroglobulin	_SLNEEAVK_.2	442429	457804	393221	453614	355226	368077	402616	320629	402473	430561	386283	327808	308938	255961	344582
P01023	A2M	Alpha-2-macroglobulin	_FQVDNNNR_.2	360631	368532	360022	377133	376862	331290	327057	217551	356998	343219	349813	360788	360521	286677	281938
P01023	A2M	Alpha-2-macroglobulin	_GPTQEFK_.2	119056	97539.9	98492.5	129137	133485	133510	86842.5	83674.7	128385	136119	84695.1	80129.1	68697.1	82665.9	84233.5
P01023	A2M	Alpha-2-macroglobulin	_DRSPC[Carbamidomethyl (C)]YGYQWVSEEHEEAHHTAYLVFSPSK_.4	92195.3	24080.9	84995.8	3409.59	112893	11804	45109.5	Filtered	10619.7	9393.06	68502.2	114022	27699.1	39945.9	34651.3
P01023	A2M	Alpha-2-macroglobulin	_YNILPEK_.1	79235.7	19169.6	32393.8	16465.6	33074.8	43874.9	41012.7	42551.1	17227.3	30151.8	49406.5	6537.33	17853.8	7057.13	31238.8
P01023	A2M	Alpha-2-macroglobulin	_SDIAPVARLLIYAVLPTGDVIGDSAK_.3	10092	4990.51	6322.44	4660.42	4922.93	7172.56	2065	688.021	8855.02	7876.2	15879.2	5567.8	10147.4	6731.13	10351.3
P01023	A2M	Alpha-2-macroglobulin	_LPPNVVEESAR_.2	51871932	38699196	47928444	38927304	43738828	45690960	47728152	43251896	40641960	46928208	47501900	39472064	43121072	42497876	36587272
P01023	A2M	Alpha-2-macroglobulin	_LPPNVVEESAR_.3	67786.8	Filtered	51413.5	53164.6	20393.2	Filtered	Filtered	29744.8	53005.2	34621.3	68285.6	19314.5	84571.9	46728.1	69306.8
P01023	A2M	Alpha-2-macroglobulin	_MC[Carbamidomethyl (C)]PQLQQYEMHGPEGLR_.3	35080364	34466608	36318624	31289776	31854074	31736710	32113418	26576378	30450868	26414842	34799300	32914942	31539586	32400052	28768372
P01023	A2M	Alpha-2-macroglobulin	_MC[Carbamidomethyl (C)]PQLQQYEM[Oxidation (M)]HGPEGLR_.3	2.02854e+06	2.12868e+06	2.10324e+06	2.2802e+06	1934956	1.83708e+06	2.11033e+06	2089666	2.14002e+06	1.80859e+06	1.76438e+06	1924996	1.86865e+06	2153377	1.90933e+06
P01023	A2M	Alpha-2-macroglobulin	_M[Oxidation (M)]C[Carbamidomethyl (C)]PQLQQYEMHGPEGLR_.3	2079982	2.06845e+06	1.68575e+06	2229518	1.99203e+06	1.93792e+06	1.97228e+06	2.21354e+06	1.32536e+06	1.8899e+06	1.92233e+06	1.74101e+06	1.98801e+06	1.94956e+06	1.88472e+06
P01023	A2M	Alpha-2-macroglobulin	_MC[Carbamidomethyl (C)]PQLQQYEMHGPEGLR_.2	580673	321328	659324	252000	426092	353171	868082	375292	243832	514196	562454	308587	687392	241347	294016
P01023	A2M	Alpha-2-macroglobulin	_M[Oxidation (M)]C[Carbamidomethyl (C)]PQLQQYEM[Oxidation (M)]HGPEGLR_.3	156626	138496	141657	145658	146267	159204	183858	198345	158568	132601	141124	159091	164045	142731	165777
P01023	A2M	Alpha-2-macroglobulin	_MC[Carbamidomethyl (C)]PQLQQYEM[Oxidation (M)]HGPEGLR_.2	45357.9	58908.6	24362.1	22356.6	25096.4	51941.5	69494.1	36245.9	30782.7	39934.1	30562.6	27027.6	28682.2	25156.3	13468.1
P01023	A2M	Alpha-2-macroglobulin	_M[Oxidation (M)]C[Carbamidomethyl (C)]PQLQQYEMHGPEGLR_.2	46684.5	58807.6	7493.26	9797.79	22390.4	48405.7	91305	33947.8	30560.1	55862.1	17305.9	1045.98	57904.6	26999.5	7380.4
P01023	A2M	Alpha-2-macroglobulin	_MC[Carbamidomethyl (C)]PQLQQYEMHGPEGLR_.4	4458.58	6568.15	10149.5	0	3044	4073.85	6427.1	0	5255.7	3589.58	14826.2	3056.47	8931.17	0	0
P01023	A2M	Alpha-2-macroglobulin	_VSVQLEASPAFLAVPVEK_.2	19816362	17034264	19007918	16910254	19252590	24638622	19275314	19189750	20410976	16333526	14836829	13521793	14320032	9713622	19738102
P01023	A2M	Alpha-2-macroglobulin	_VSVQLEASPAFLAVPVEK_.3	4578114	4535392	5992591	5.21853e+06	6071822	6734657	4147176	5.59236e+06	5120714	5.18954e+06	4.24875e+06	4.00637e+06	4.134e+06	2690371	6497856
P01023	A2M	Alpha-2-macroglobulin	_VSVQLEASPAFLAVPVEK_.4	11301.4	5468.7	18921.6	12933.2	13881.7	24337.3	0	14126.5	0	3769.01	6828.49	10976.2	2089.08	6247.63	5566.33
P01023	A2M	Alpha-2-macroglobulin	_SFVHLEPMSHELPC[Carbamidomethyl (C)]GHTQTVQAHYILNGGTLLGLK_.6	759940	1.41569e+06	545964	613014	1.30133e+06	999959	549762	364257	596486	914388	1.28537e+06	1483328	94804.6	846700	113723
P01023	A2M	Alpha-2-macroglobulin	_SFVHLEPMSHELPC[Carbamidomethyl (C)]GHTQTVQAHYILNGGTLLGLK_.5	1.47917e+06	359173	537220	294396	439935	336618	288411	578876	166277	400323	575810	907634	340125	303795	364800
P01023	A2M	Alpha-2-macroglobulin	_SFVHLEPMSHELPC[Carbamidomethyl (C)]GHTQTVQAHYILNGGTLLGLK_.4	75294.2	54369.4	68151.9	77268	82555.5	13448.2	34706.5	76032.8	103574	70898.4	111564	169090	43942.9	61746.6	111343
P01023	A2M	Alpha-2-macroglobulin	_SFVHLEPM[Oxidation (M)]SHELPC[Carbamidomethyl (C)]GHTQTVQAHYILNGGTLLGLK_.4	107529	Filtered	60897.4	20341.7	118485	128998	Filtered	36894.1	Filtered	43831.8	107464	50272.4	58182.1	22590.2	53991
P01023	A2M	Alpha-2-macroglobulin	_KDNSVHWERPQKPK_.4	1.0138e+06	791732	960827	386519	1.05046e+06	1.41202e+06	680267	722129	236154	850894	1.12989e+06	1.29088e+06	531816	723703	1.00385e+06
P01023	A2M	Alpha-2-macroglobulin	_KDNSVHWERPQKPK_.3	60617.7	43978.2	45831.7	15501.2	66573.1	77875	40068.4	35292	Filtered	2880.53	50212.8	64382.1	21285.1	36446.4	54323.2
P01023	A2M	Alpha-2-macroglobulin	_AHTSFQISLSVSYTGSR_.3	272161	816131	705212	619717	480611	122100	172600	110735	392480	765165	292048	940699	413945	476747	222147
P01023	A2M	Alpha-2-macroglobulin	_AHTSFQISLSVSYTGSR_.2	213063	280606	333312	289426	285702	47708.3	40899.1	0	163056	314071	221681	394260	143816	270809	148570
P01023	A2M	Alpha-2-macroglobulin	_LVHVEEPHTETVRK_.4	316950	233407	284446	222968	337318	363009	334806	253543	276705	363635	239376	638703	270334	500549	274778
P01023	A2M	Alpha-2-macroglobulin	_LVHVEEPHTETVRK_.3	36412.4	13512.8	Filtered	Filtered	40929.7	125413	24919.6	Filtered	Filtered	32731.6	11935.2	65304.5	88142.5	36170.8	21529.7
P01023	A2M	Alpha-2-macroglobulin	_AIGYLNTGYQR_.2	34840532	38075556	39686556	40050316	40416456	37679576	35938096	39722832	37259992	31698926	36110492	42406456	35298384	41744384	36741992
P01023	A2M	Alpha-2-macroglobulin	_AIGYLNTGYQR_.3	0	12645	4262.75	Filtered	3529.71	5294.63	3976.1	5805.33	Filtered	5384.3	10276	7540.83	2822.28	4010.11	0
P01023	A2M	Alpha-2-macroglobulin	_YDVENC[Carbamidomethyl (C)]LANKVDLSFSPSQSLPASHAHLR_.4	Filtered	27669.1	16564.9	24663.2	0	31013.1	31388.3	1417.45	6272.82	Filtered	34680.1	38232.9	5197.25	12641.2	11368.4
P01023	A2M	Alpha-2-macroglobulin	_SASNMAIVDVK_.2	26134114	23067852	25347930	22213260	25654282	26516492	22867076	20016736	22789238	22214170	22911894	22997626	21362254	21078840	22648166
P01023	A2M	Alpha-2-macroglobulin	_SASNM[Oxidation (M)]AIVDVK_.2	1214797	1.24272e+06	1.05733e+06	1.18411e+06	1.14801e+06	1.12348e+06	1.22469e+06	1249471	1.24246e+06	1.21426e+06	978919	985854	1.04728e+06	1.09337e+06	1.15024e+06
P01023	A2M	Alpha-2-macroglobulin	_SASNMAIVDVK_.1	714755	219479	287066	191055	470261	493077	324134	220065	181126	266523	331984	213194	203206	183825	231709
P01023	A2M	Alpha-2-macroglobulin	_SASNM[Oxidation (M)]AIVDVK_.1	2901.36	0	0	0	4847.76	0	0	0	0	4698.33	0	0	0	0	0
P01023	A2M	Alpha-2-macroglobulin	_LLLQQVSLPELPGEYSMK_.2	13248110	12968415	12359852	14512398	16868762	14984079	15138366	8206167	13069243	13363238	12609804	12258355	16069330	14790936	15059277
P01023	A2M	Alpha-2-macroglobulin	_LLLQQVSLPELPGEYSMK_.3	4369347	3155775	4.16838e+06	4.90009e+06	5136515	3.8792e+06	4.44084e+06	2.98796e+06	4.33646e+06	4.49961e+06	3.94903e+06	4513808	4975723	4782301	4.90646e+06
P01023	A2M	Alpha-2-macroglobulin	_LLLQQVSLPELPGEYSM[Oxidation (M)]K_.2	1218151	698622	702688	1.13873e+06	829203	1.20178e+06	966301	1.42533e+06	1133626	378257	1136171	567320	1.19571e+06	811387	1.17414e+06
P01023	A2M	Alpha-2-macroglobulin	_LLLQQVSLPELPGEYSM[Oxidation (M)]K_.3	740553	166147	418305	735894	522728	728131	719390	871197	710984	465698	746931	381131	708220	698700	825265
P01023	A2M	Alpha-2-macroglobulin	_LLLQQVSLPELPGEYSMK_.4	0	0	0	0	1869.94	0	0	0	0	0	0	0	0	0	0
P01023	A2M	Alpha-2-macroglobulin	_SLFTDLEAENDVLHC[Carbamidomethyl (C)]VAFAVPK_.3	3.89217e+06	4.00279e+06	3915948	3.29737e+06	3004438	840176	888128	1.51396e+06	1.69422e+06	4.31115e+06	2.05639e+06	5.40023e+06	1209009	1705190	769047
P01023	A2M	Alpha-2-macroglobulin	_SLFTDLEAENDVLHC[Carbamidomethyl (C)]VAFAVPK_.4	13317.3	23219.7	14324.8	10049	9203.73	386.845	Filtered	Filtered	8269.34	36087.7	Filtered	23100.9	Filtered	Filtered	Filtered
P01023	A2M	Alpha-2-macroglobulin	_ALLAYAFALAGNQDKR_.3	513743	363934	454617	242490	411260	545779	521686	264386	397461	426039	304864	645837	273485	508912	385406
P01023	A2M	Alpha-2-macroglobulin	_ALLAYAFALAGNQDKR_.2	44932.6	23981.4	11669.7	0	27430.5	23655	17044.8	0	11672.6	0	0	58701.3	0	6847.11	8775.97
P01023	A2M	Alpha-2-macroglobulin	_APVGHFYEPQAPSAEVEMTSYVLLAYLTAQPAPTSEDLTSATNIVK_.5	117807	188044	158785	102545	97440.2	9898.43	3213.46	Filtered	9383.05	187632	48629.7	270568	33202.4	55019.6	8707.6
P01023	A2M	Alpha-2-macroglobulin	_APVGHFYEPQAPSAEVEM[Oxidation (M)]TSYVLLAYLTAQPAPTSEDLTSATNIVK_.5	10580.4	11418.9	11272.3	7332.1	2074.23	Filtered	Filtered	Filtered	Filtered	14913.6	Filtered	12317.8	3228.69	3627.13	Filtered
P01023	A2M	Alpha-2-macroglobulin	_QGIPFFGQVR_.2	13879408	12031371	13254368	13127719	12541898	18446832	15042163	15246921	14600688	12355275	15481129	14463595	14560327	15852809	14806909
P01023	A2M	Alpha-2-macroglobulin	_QGIPFFGQVR_.1	9216.35	0	0	0	0	8633.4	0	25587.9	12818	0	21890.8	13664.2	5023.79	0	0
P01023	A2M	Alpha-2-macroglobulin	_VSNQTLSLFFTVLQDVPVR_.3	110443	237120	215513	139658	178404	43562.4	26419.7	106434	133839	178703	73796.3	219668	69842.8	30856.2	71071.2
P01023	A2M	Alpha-2-macroglobulin	_VSNQTLSLFFTVLQDVPVR_.2	40256.5	56073.3	40873.2	47002.3	48400.4	11578.4	5799.59	25349.5	36987.4	41075.1	17425.1	49448.3	15541.7	14822.9	22780
P01023	A2M	Alpha-2-macroglobulin	_VSNQTLSLFFTVLQDVPVR_.4	Filtered	605.528	Filtered	Filtered	536.196	Filtered	Filtered	Filtered	Filtered	Filtered	Filtered	630.878	Filtered	Filtered	599.647
P01023	A2M	Alpha-2-macroglobulin	_LSFVKVDSHFR_.3	7824.27	6349.67	2725.6	Filtered	4890.06	7389.73	1013.29	2573.98	0	5680.93	1098.9	Filtered	Filtered	7656.23	Filtered
P01023	A2M	Alpha-2-macroglobulin	_NEDSLVFVQTDK_.2	38059984	34042036	32925002	33606984	35094476	32720094	31391380	36544520	30860862	34272692	30771148	30475760	37586320	35339328	35551916
P01023	A2M	Alpha-2-macroglobulin	_NEDSLVFVQTDK_.3	16016.9	Filtered	Filtered	Filtered	Filtered	Filtered	Filtered	12669.4	Filtered	43136.7	5858.27	Filtered	41062.6	Filtered	Filtered
P01023	A2M	Alpha-2-macroglobulin	_AYIFIDEAHITQALIWLSQR_.3	529385	1.07979e+06	405103	450205	209178	55153.1	14920.7	64981.2	41199.8	390671	145405	595977	118015	100407	56918.9
P01023	A2M	Alpha-2-macroglobulin	_AYIFIDEAHITQALIWLSQR_.4	16786.7	33316	14283.2	12407.3	9395.17	Filtered	Filtered	Filtered	Filtered	Filtered	Filtered	18244	Filtered	2889.44	Filtered
P01023	A2M	Alpha-2-macroglobulin	_AYIFIDEAHITQALIWLSQR_.2	708.311	18235.1	2435.78	1568.61	Filtered	Filtered	Filtered	Filtered	Filtered	0	Filtered	8422.01	Filtered	Filtered	Filtered
P01023	A2M	Alpha-2-macroglobulin	_HNVYINGITYTPVSSTNEKDMYSFLEDMGLK_.4	Filtered	95950.7	60703.5	Filtered	33264.7	Filtered	Filtered	Filtered	Filtered	3942.47	Filtered	114998	Filtered	9333.66	2350.35
P01023	A2M	Alpha-2-macroglobulin	_GVPIPNKVIFIR_.3	2280.43	Filtered	4501.76	Filtered	7985.86	12255.7	Filtered	Filtered	Filtered	2983.49	Filtered	7152.22	Filtered	2833.9	Filtered
P01023	A2M	Alpha-2-macroglobulin	_GGVEDEVTLSAYITIALLEIPLTVTHPVVR_.3	7229.28	1274.38	6433.78	9650.23	2083.48	2288.53	Filtered	625.62	1166.05	0	226.433	4075.39	812.323	Filtered	Filtered
P01023	A2M	Alpha-2-macroglobulin	_GGVEDEVTLSAYITIALLEIPLTVTHPVVR_.4	587.374	66.8105	Filtered	1368.5	Filtered	Filtered	Filtered	Filtered	Filtered	Filtered	Filtered	916.626	Filtered	Filtered	Filtered
P01023	A2M	Alpha-2-macroglobulin	_SLNEEAVKK_.2	2206.19	1345.77	Filtered	0	1152.83	2136.56	Filtered	Filtered	2077.2	Filtered	Filtered	Filtered	1144.27	707.541	1362.48
P01023	A2M	Alpha-2-macroglobulin	_DLKPAIVKVYDYYETDEFAIAEYNAPC[Carbamidomethyl (C)]SK_.4	2755.42	7045.29	4185.76	6163.89	2353.11	0	9847.36	0	0	8279.95	Filtered	Filtered	Filtered	0	Filtered
P01023	A2M	Alpha-2-macroglobulin	_TTVMVKNEDSLVFVQTDK_.3	0	0	0	0	0	0	230.556	0	0	107.029	0	0	0	2642.43	0
P01023	A2M	Alpha-2-macroglobulin	_KYFPETWIWDLVVVNSAGVAEVGVTVPDTITEWK_.4	Filtered	1677.2	Filtered	Filtered	Filtered	220.346	0	0	0	Filtered	Filtered	600.769	Filtered	Filtered	Filtered
P01023	A2M	Alpha-2-macroglobulin	_TGKAAQVTIQSSGTFSSK_.3	5970.1	Filtered	0	0	0	0	Filtered	Filtered	0	0	Filtered	4717.98	Filtered	Filtered	Filtered
P01024	C3	Complement C3	_LSINTHPSQKPLSITVR_.4	43876336	44217796	46047052	47615856	50356500	50413284	46459736	36398684	43163168	48294956	50416904	54502636	50720168	54917604	43475384
P01024	C3	Complement C3	_LSINTHPSQKPLSITVR_.3	10741355	4.92855e+06	10094469	9132354	11168589	7.38716e+06	9711943	4573189	4.48618e+06	8894942	11095227	8497094	10189739	6945760	5.8552e+06
P01024	C3	Complement C3	_LSINTHPSQKPLSITVR_.2	2221223	222931	1.33116e+06	992056	1.60615e+06	634891	1.39212e+06	175184	148111	709412	1.37182e+06	566649	988884	310585	289943
P01024	C3	Complement C3	_SGIPIVTSPYQIHFTK_.3	40235696	36326004	38701364	43186148	38643932	40054272	45642012	37386084	38073000	42418700	33518726	43889544	44950176	43602780	45054904
P01024	C3	Complement C3	_SGIPIVTSPYQIHFTK_.2	5085462	2752120	2.05343e+06	2.26202e+06	2.76005e+06	2.48988e+06	3.04631e+06	3.62681e+06	1.70883e+06	2.51215e+06	1.70751e+06	1870361	2.07891e+06	2011895	2.23316e+06
P01024	C3	Complement C3	_VSHSEDDC[Carbamidomethyl (C)]LAFK_.3	30386158	35723960	35835832	37851148	30755938	29915934	35759424	36518348	40437456	36670284	37409516	32044540	38434140	37810772	33998936
P01024	C3	Complement C3	_VSHSEDDC[Carbamidomethyl (C)]LAFK_.2	10093973	7.66279e+06	8.1513e+06	7.11316e+06	7.57205e+06	8367951	8.15833e+06	8.17517e+06	6.51811e+06	6722930	8191591	6245034	6719440	6.99375e+06	7.55804e+06
P01024	C3	Complement C3	_VTIKPAPETEK_.3	37409868	34517352	31183826	36449676	36457772	37205884	37148556	37815988	40300128	39028208	38542076	39757564	38297728	37767632	38034320
P01024	C3	Complement C3	_VTIKPAPETEK_.2	5.84018e+06	4246906	3.33855e+06	3.83968e+06	4812919	5.21679e+06	4576175	4.63266e+06	3266476	4.49971e+06	4.39901e+06	4409023	4.12416e+06	4.10923e+06	4825849
P01024	C3	Complement C3	_IPIEDGSGEVVLSR_.2	37719492	38714712	38484952	37943232	37746732	40679804	36403552	39085712	40731752	36900984	37646132	38280228	42575504	40200840	40414020
P01024	C3	Complement C3	_IPIEDGSGEVVLSR_.3	350373	350645	415160	407091	347170	425758	383282	572468	520873	1.26775e+06	563760	649757	1435384	596101	491000
P01024	C3	Complement C3	_LPYSVVR_.2	35167864	36861032	35950312	39765384	37411972	36602348	37267392	36499608	36787376	39377760	37256060	39163592	38850032	40665348	36248844
P01024	C3	Complement C3	_LPYSVVR_.1	1.21574e+06	571817	880737	777382	891324	770286	900691	660033	393409	788483	940847	763162	745442	705196	448615
P01024	C3	Complement C3	_AAVYHHFISDGVR_.3	30393824	30985762	32865730	29605726	32979292	32700058	34073960	30968202	31704328	32353220	34208484	34475332	32987312	37750956	31030762
P01024	C3	Complement C3	_AAVYHHFISDGVR_.2	4735741	3642078	3740723	3.19362e+06	4.24667e+06	4663582	3.96469e+06	3837784	2.98678e+06	3.27773e+06	4.18785e+06	3.45215e+06	3.03325e+06	3.39079e+06	3.81256e+06
P01024	C3	Complement C3	_TVMVNIENPEGIPVK_.2	40378840	31869682	29120138	32361722	30777370	35457920	40859728	33742756	32274126	30798728	35528072	30070362	33062410	33388112	23602202
P01024	C3	Complement C3	_TVM[Oxidation (M)]VNIENPEGIPVK_.2	1.791e+06	1.66696e+06	1.53408e+06	1.42098e+06	1.73894e+06	1.87846e+06	2.08115e+06	1.77948e+06	1211023	1.59133e+06	1.27557e+06	1.17867e+06	1.68163e+06	1.62243e+06	1.82855e+06
P01024	C3	Complement C3	_TVMVNIENPEGIPVK_.3	898624	301222	377178	386103	607093	451486	493747	663320	399626	597482	498065	510903	522377	706987	437362
P01024	C3	Complement C3	_TVM[Oxidation (M)]VNIENPEGIPVK_.3	54102	61820.8	Filtered	55352.4	61199.2	65671.4	92244.5	63144.8	41600	102157	23847.2	26855.2	82258	66390.5	93421.6
P01024	C3	Complement C3	_SSLSVPYVIVPLK_.2	38183344	29079966	26757340	30376016	28277826	48100992	48318744	38448476	32382918	29065580	39705460	25007062	34570744	32588694	40443496
P01024	C3	Complement C3	_SSLSVPYVIVPLK_.3	111059	76176.5	53027.3	96604.5	58076.6	47353.6	43932.2	49082.8	19226.4	145525	41113.6	25411.2	26540.6	30584.4	76552
P01024	C3	Complement C3	_TGLQEVEVK_.2	35980188	33749420	33545412	36103036	34828116	33289346	33299268	34654472	27543758	35597540	34927240	34035600	34552844	28849520	35858700
P01024	C3	Complement C3	_TGLQEVEVK_.1	1.3498e+06	583643	809511	553407	804428	688314	789010	655566	323969	565814	742701	522686	500790	353419	711108
P01024	C3	Complement C3	_VVLVAVDK_.2	32924086	28216048	32296948	34992516	33841532	31342268	34822228	25020770	29798030	34325176	31987216	35833892	33879056	27890050	30384638
P01024	C3	Complement C3	_VVLVAVDK_.1	2.02568e+06	615442	1494747	1418831	1.48125e+06	962580	1.6008e+06	655452	352519	1.1413e+06	1.40829e+06	1.03809e+06	1.37188e+06	591798	601651
P01024	C3	Complement C3	_KQELSEAEQATR_.3	20773596	22028796	23675712	22864640	22965922	24895370	24478850	28806538	24053204	23887584	27605230	26115126	26746740	27065542	25316530
P01024	C3	Complement C3	_KQELSEAEQATR_.2	8686325	6.4097e+06	7.17839e+06	5.85103e+06	7.02107e+06	8085055	6680286	8.35121e+06	4959564	6.1282e+06	7.19766e+06	6141315	6.08793e+06	6335787	6899220
P01024	C3	Complement C3	_SEETKENEGFTVTAEGK_.3	23821732	21732324	25095412	24652488	25939660	24458144	25535076	24191544	26259970	25270196	26203856	28312056	27264088	30048094	24455424
P01024	C3	Complement C3	_SEETKENEGFTVTAEGK_.2	7481484	3.69687e+06	5.34611e+06	4744875	5646961	7.17675e+06	5815036	5355669	3306248	4.06257e+06	5876887	4.73605e+06	5.22541e+06	5.01607e+06	5618096
P01024	C3	Complement C3	_LVAYYTLIGASGQR_.2	20495682	17211900	22827874	19604096	20834944	26422870	25302714	19416088	23047638	23739620	22398492	24958788	24672976	26726936	20396340
P01024	C3	Complement C3	_LVAYYTLIGASGQR_.3	4.70822e+06	4583626	6281657	6.67858e+06	6210115	6798709	7160571	5.98345e+06	8616107	7805922	5914443	7484172	8579902	8718267	5.61939e+06
P01024	C3	Complement C3	_VELLHNPAFC[Carbamidomethyl (C)]SLATTK_.3	25711668	27111998	22233956	29645984	24459320	25848480	26191334	29003134	28086568	23469200	24856542	24221280	28012948	27728440	25716368
P01024	C3	Complement C3	_VELLHNPAFC[Carbamidomethyl (C)]SLATTK_.2	5840605	3.48367e+06	2.10943e+06	3.49025e+06	2.82512e+06	3.27578e+06	2.63211e+06	4.18734e+06	1.86749e+06	2285507	2.63108e+06	2.54459e+06	2.08226e+06	2106925	2.1148e+06
P01024	C3	Complement C3	_GQGTLSVVTMYHAK_.3	20603100	21423612	21834688	20933634	24282872	22531744	20918682	17414976	24881294	21628952	20517814	28890452	22715760	24110454	22041652
P01024	C3	Complement C3	_GQGTLSVVTMYHAK_.2	4317691	3.2665e+06	3.02293e+06	2612197	5.29448e+06	3937682	4677111	2913912	3.2749e+06	3.97556e+06	3.4696e+06	4.93583e+06	3.80107e+06	3.23249e+06	3.31144e+06
P01024	C3	Complement C3	_GQGTLSVVTM[Oxidation (M)]YHAK_.3	1.2007e+06	1.01526e+06	1.08636e+06	938861	895858	813126	1.16212e+06	1.13817e+06	1.2158e+06	1.15255e+06	1.07931e+06	849315	997253	1.01416e+06	952421
P01024	C3	Complement C3	_GQGTLSVVTM[Oxidation (M)]YHAK_.2	355203	123648	236917	185709	254960	115716	257978	188621	99491.2	197733	188482	108752	197616	169746	178024
P01024	C3	Complement C3	_VHQYFNVELIQPGAVK_.3	23076342	26500516	23317568	25868240	24952418	23804126	21642758	22923218	26884768	23280782	16608355	24019218	26155000	25003494	25612386
P01024	C3	Complement C3	_VHQYFNVELIQPGAVK_.2	5612992	3.32301e+06	2.10242e+06	2164204	2.18371e+06	2150061	1.91305e+06	2544283	1.93226e+06	1.69095e+06	1648027	1.73939e+06	2.02719e+06	1.68301e+06	2.09521e+06
P01024	C3	Complement C3	_VHQYFNVELIQPGAVK_.4	80419.2	34517.9	26430.6	24985.3	18814.5	28465.4	25440	27065.4	7455.41	16316.6	29915.4	20456.3	24452.1	25288.9	18645.5
P01024	C3	Complement C3	_TFISPIK_.2	20992968	20956564	21340010	24097658	23710380	21837376	23417534	24751512	23118358	23709572	20756082	26882356	22526040	24031542	23117760
P01024	C3	Complement C3	_TFISPIK_.1	1.71232e+06	1.34369e+06	1.45269e+06	1754110	1.73924e+06	1775344	2.11842e+06	2131258	1.19619e+06	1854065	1.75219e+06	2.15627e+06	1.75805e+06	1.72965e+06	1.47168e+06
P01024	C3	Complement C3	_DIC[Carbamidomethyl (C)]EEQVNSLPGSITK_.2	23716132	21185038	24592752	19996380	22470940	18754218	20470550	18053266	22166956	21986254	24232794	21034162	23290652	25638106	22630926
P01024	C3	Complement C3	_DIC[Carbamidomethyl (C)]EEQVNSLPGSITK_.3	1.24816e+06	1.04092e+06	1.19878e+06	923469	1.04864e+06	1.00282e+06	969380	738901	1.13718e+06	1845933	1.45323e+06	1.34182e+06	1.33953e+06	1.13992e+06	1.24896e+06
P01024	C3	Complement C3	_ISLPESLK_.2	20980132	21750740	21134976	22195444	21805616	22306818	24928616	23285120	23134822	22798064	23305674	18950716	25214020	20203090	23395034
P01024	C3	Complement C3	_ISLPESLK_.1	775228	463621	544923	430864	603354	611832	913916	545320	371498	880744	698745	391749	698281	364180	455699
P01024	C3	Complement C3	_QKPDGVFQEDAPVIHQEMIGGLR_.4	16745721	18862828	21060066	18646802	17816326	19985212	16019456	17630772	18462550	19327968	21927654	24674580	21161554	17769694	19673790
P01024	C3	Complement C3	_QKPDGVFQEDAPVIHQEMIGGLR_.3	4.24114e+06	2.29532e+06	2.43522e+06	2.24293e+06	2359158	3.0769e+06	2623632	2.63059e+06	1.75383e+06	3143987	4091106	3.9522e+06	2.00938e+06	1.72265e+06	2.2261e+06
P01024	C3	Complement C3	_QKPDGVFQEDAPVIHQEM[Oxidation (M)]IGGLR_.4	763452	718796	719137	750682	689253	667415	693159	820438	652438	698917	834000	684462	574540	849295	755949
P01024	C3	Complement C3	_QKPDGVFQEDAPVIHQEM[Oxidation (M)]IGGLR_.3	110948	60662.1	100460	61339.2	68889.8	134761	172148	96100	44988.4	138809	136368	56701.4	97420.3	83988.3	124521
P01024	C3	Complement C3	_GLEVTITAR_.2	17643554	23419528	24028880	24436642	24601018	16410619	17206674	19646290	22455096	22013602	22641626	25186762	22592290	23532606	18948616
P01024	C3	Complement C3	_GLEVTITAR_.1	1.28286e+06	1.07918e+06	1.29309e+06	996995	1.40749e+06	1.02542e+06	1.22947e+06	1.13236e+06	650525	950650	1.39887e+06	1.03505e+06	1.01365e+06	914439	780430
P01024	C3	Complement C3	_VLLDGVQNPR_.2	23801218	20628630	22035014	21200594	24230342	24119950	22493880	24550944	22171904	21646814	22477128	21662226	22093394	22577714	22421918
P01024	C3	Complement C3	_VLLDGVQNPR_.1	175260	10832.8	26753.5	3464.92	109348	89226	74777.5	43712.9	8312.81	52202.6	72212.6	31421.8	28708.6	6278.07	21359.4
P01024	C3	Complement C3	_EVVADSVWVDVK_.2	20321690	21452292	21959696	26287362	22654198	18687396	22010468	20097190	26157652	21041744	25423188	18792484	24085744	22669490	21046046
P01024	C3	Complement C3	_EVVADSVWVDVK_.3	97755.6	87556.5	43405	69201	103020	68999.1	60218.5	118143	114224	88060.9	106992	49213.6	92817	91467.7	63370.8
P01024	C3	Complement C3	_SGSDEVQVGQQR_.2	23204444	22127864	19716522	22084374	22707836	22923844	21116562	20805206	19425232	22325268	21901836	21630662	21685944	21268974	22623188
P01024	C3	Complement C3	_SGSDEVQVGQQR_.3	38794.3	20473	5034.6	1266.57	58050	50766.6	51907.1	64661.1	19168.1	27189.8	16261.2	45235.2	15914.7	7770.81	25540.1
P01024	C3	Complement C3	_AVLYNYR_.2	19824924	20973522	20417644	22474234	20688234	19536234	19346584	20248706	23458742	21048582	20155062	19305432	20431376	22369944	20961140
P01024	C3	Complement C3	_AVLYNYR_.1	1.55682e+06	943784	1.08737e+06	938192	993620	773361	1129340	878929	814128	769529	870488	785738	728078	765832	967116
P01024	C3	Complement C3	_IWDVVEK_.2	19862780	21832630	20817262	22282462	20673482	19242192	19540124	20168092	22512048	18835230	20304872	20547348	17349290	21277482	20764726
P01024	C3	Complement C3	_IWDVVEK_.1	1.47864e+06	963265	912702	881596	878766	968990	1.78258e+06	763450	881683	1.38291e+06	1.59595e+06	709931	1.3029e+06	779741	953630
P01024	C3	Complement C3	_LESEETMVLEAHDAQGDVPVTVTVHDFPGK_.4	22545654	28363512	20550758	23940598	19583242	10506398	11582694	8822826	18188784	21914878	17351866	24470322	10697160	13126346	16874760
P01024	C3	Complement C3	_LESEETMVLEAHDAQGDVPVTVTVHDFPGK_.3	2.95383e+06	3.17198e+06	1.97413e+06	2285370	2.11204e+06	958057	885396	1.07788e+06	853600	1.78851e+06	992565	1.4901e+06	565018	807260	1.36977e+06
P01024	C3	Complement C3	_LESEETM[Oxidation (M)]VLEAHDAQGDVPVTVTVHDFPGK_.4	1328295	1.64381e+06	1.34545e+06	1.44247e+06	1506327	1119370	1.1832e+06	1.33756e+06	1.51141e+06	1.52062e+06	1288254	1284224	1.46348e+06	1.33461e+06	1.50328e+06
P01024	C3	Complement C3	_LESEETMVLEAHDAQGDVPVTVTVHDFPGK_.5	164237	206163	110877	131540	116509	63516.7	48016.1	64020.1	68590.8	175012	70172.7	104276	52629	57403.2	92637.4
P01024	C3	Complement C3	_LESEETM[Oxidation (M)]VLEAHDAQGDVPVTVTVHDFPGK_.3	132579	69771.8	71315.1	50691.5	131821	85100.3	40067.5	104519	34271.6	115608	37045.6	15642.9	63307.6	34653.2	73975.9
P01024	C3	Complement C3	_FYYIYNEK_.2	21288610	20034822	21464726	20964818	20190514	20911474	20527372	20956802	21373432	19048414	20634962	20241942	20183044	21005792	20136872
P01024	C3	Complement C3	_FYYIYNEK_.1	526310	318232	440618	276656	330610	358581	555407	321574	312244	393476	359692	325432	349177	303300	329767
P01024	C3	Complement C3	_DTWVEHWPEEDEC[Carbamidomethyl (C)]QDEENQK_.3	18314482	19522900	21326812	17276320	20229366	12736369	14465782	14273773	18615682	18320748	19607836	18424852	18270622	19639344	17432022
P01024	C3	Complement C3	_TELRPGETLNVNFLLR_.3	14411175	17198276	13295186	13929091	16836844	13128876	11186132	10960522	14797574	17422512	18440616	13686267	13121396	13870235	14217227
P01024	C3	Complement C3	_TELRPGETLNVNFLLR_.2	2.99857e+06	3705446	2.71885e+06	2.42864e+06	3.2919e+06	2834932	1.71918e+06	2094441	1841156	3362396	4.19402e+06	1.69913e+06	1.84695e+06	1.64376e+06	2.68397e+06
P01024	C3	Complement C3	_AC[Carbamidomethyl (C)]EPGVDYVYK_.2	16527007	17883312	16865976	15971455	12983376	14865534	16093468	16915462	15403215	14630853	13674584	15670633	13739533	15799920	17459266
P01024	C3	Complement C3	_TMQALPYSTVGNSNNYLHLSVLR_.3	18392304	11909694	13748903	11445469	13188206	14013940	14471451	9229437	12058423	11872531	14867047	13786930	13474187	14292904	13925496
P01024	C3	Complement C3	_TM[Oxidation (M)]QALPYSTVGNSNNYLHLSVLR_.3	558688	606522	579521	509708	586173	665584	623871	521460	649397	682554	532807	613191	602609	661692	600948
P01024	C3	Complement C3	_TMQALPYSTVGNSNNYLHLSVLR_.4	48261.5	15530.5	72932	17207.3	28217.6	6439.3	30274.5	25910.8	0	26504.8	52538.8	30007.6	62790.4	61776.5	21780.5
P01024	C3	Complement C3	_KVLLDGVQNPR_.3	9199270	10112400	9976825	9651641	9146748	9208297	9540443	9354520	10414119	10743169	9829875	11047118	10425487	11104088	9355683
P01024	C3	Complement C3	_KVLLDGVQNPR_.2	4.47957e+06	3.30252e+06	3.50896e+06	3.02926e+06	3.09425e+06	3.7837e+06	3.51388e+06	3.44399e+06	3.04154e+06	3.20864e+06	3392733	3.57025e+06	3.25912e+06	3.22412e+06	3096429
P01024	C3	Complement C3	_FISLGEAC[Carbamidomethyl (C)]K_.2	11955906	10586281	12168976	12880391	12895428	11267956	12809252	12262506	12612145	13185657	13386019	13037900	12931275	13062045	13733874
P01024	C3	Complement C3	_FISLGEAC[Carbamidomethyl (C)]K_.1	238010	111848	130438	174720	211002	166030	305953	164114	95763.7	201161	272952	180721	202968	152655	178659
P01024	C3	Complement C3	_KVEGTAFVIFGIQDGEQR_.3	11300586	15582988	14132220	13085632	13724509	6.96158e+06	9028362	8039056	10163211	14969359	12760392	11482688	11678903	9707090	11344806
P01024	C3	Complement C3	_KVEGTAFVIFGIQDGEQR_.2	1.70557e+06	996681	1.05757e+06	713289	1.01944e+06	461523	454633	687799	583268	1.13036e+06	895909	788658	602621	519510	601340
P01024	C3	Complement C3	_DFDFVPPVVR_.2	11036661	8675719	9479291	10142031	10625224	18662530	16700625	14281451	13119599	8443291	13003587	8646058	12467488	11010979	12431070
P01024	C3	Complement C3	_DFDFVPPVVR_.1	277711	151508	184773	188476	206977	396609	228772	179152	150288	197269	198133	162728	142582	165171	149262
P01024	C3	Complement C3	_DSC[Carbamidomethyl (C)]VGSLVVK_.2	10304258	9176632	10375720	10182108	9729861	9756038	10145459	9547998	10458223	10533241	9993340	10010198	10296236	10007877	10526392
P01024	C3	Complement C3	_DSC[Carbamidomethyl (C)]VGSLVVK_.1	793184	372956	539831	370775	484188	627368	850716	484237	376374	559245	609992	375497	551687	442012	443032
P01024	C3	Complement C3	_RIPIEDGSGEVVLSR_.3	5632545	7.59757e+06	7.12271e+06	6.89351e+06	7.2718e+06	7111342	6.52406e+06	6.68007e+06	7151362	6037796	5.81434e+06	7948645	7578653	8910053	8142810
P01024	C3	Complement C3	_RIPIEDGSGEVVLSR_.2	3499000	2.73586e+06	2.6406e+06	1.96773e+06	3.22923e+06	3.28952e+06	5.02054e+06	2.88921e+06	1.55718e+06	3.78791e+06	3150543	3525534	4260323	3.43791e+06	3.25345e+06
P01024	C3	Complement C3	_QGALELIK_.2	9339006	11738024	8984495	9506251	9455651	9252574	10046801	9607174	10976688	10557898	9117963	10189937	9796486	9124978	9765562
P01024	C3	Complement C3	_QGALELIK_.1	458525	308307	252019	176242	248320	182900	390810	179592	192292	322217	257940	215203	284180	200484	218090
P01024	C3	Complement C3	_KGYTQQLAFR_.3	8031765	9980868	9577246	10580977	9251732	9003379	9735789	9830758	11043645	9664793	9637512	10709687	10971483	12041915	9147241
P01024	C3	Complement C3	_EYVLPSFEVIVEPTEK_.2	8846373	7646210	8000891	10824071	8266501	8923437	9030487	7.73649e+06	10927561	8763626	10066439	9945174	10592099	9736204	9868745
P01024	C3	Complement C3	_EYVLPSFEVIVEPTEK_.3	458096	464605	464514	775810	464374	589502	599332	450958	716810	454245	661294	611766	737666	713610	647221
P01024	C3	Complement C3	_FVTVQATFGTQVVEK_.2	7508279	7.95246e+06	7558290	8636665	7962770	4927859	4.43626e+06	5.11983e+06	8.29049e+06	7.59921e+06	6014545	7.93519e+06	7450889	7311178	7122589
P01024	C3	Complement C3	_FVTVQATFGTQVVEK_.3	2.65799e+06	2960848	2.45813e+06	3.34128e+06	2.91629e+06	1.93354e+06	1.55965e+06	2.1389e+06	3.26367e+06	3.49077e+06	2.51106e+06	3.17922e+06	3067397	3.09481e+06	2.75648e+06
P01024	C3	Complement C3	_QPVPGQQMTLK_.2	9144564	9508821	9546368	9839200	8946735	9258364	8964508	8982784	9380826	9375568	9784579	9254055	8881714	9113743	9102313
P01024	C3	Complement C3	_QPVPGQQM[Oxidation (M)]TLK_.2	516166	484850	476576	491353	442155	447087	482860	733771	479054	506392	533685	414676	504367	488163	397721
P01024	C3	Complement C3	_AYYENSPQQVFSTEFEVK_.3	4.07713e+06	4928557	6109810	5691347	6.53798e+06	3892787	4.151e+06	4.33822e+06	6026233	6621763	5602980	5915727	5.66676e+06	5.31697e+06	5.47113e+06
P01024	C3	Complement C3	_AYYENSPQQVFSTEFEVK_.2	3.75404e+06	4103929	4.4258e+06	3.80302e+06	4697822	3.15497e+06	2.91396e+06	2766320	3.52392e+06	3.78987e+06	3.8051e+06	3606985	3.46343e+06	3.12389e+06	3156743
P01024	C3	Complement C3	_NTLIIYLDK_.2	6741002	8350834	8.20468e+06	9182997	9241131	8239157	8472636	8.37602e+06	7.28673e+06	9024209	8817926	6604703	10806749	10569294	4.92479e+06
P01024	C3	Complement C3	_NTLIIYLDK_.1	595722	498192	516862	397180	1.52473e+06	540333	399329	573743	252762	465813	588960	281794	455188	571108	213332
P01024	C3	Complement C3	_APSTWLTAYVVK_.2	7222103	7070512	5912696	6.4205e+06	8502793	10568041	10312060	9102574	9132911	7320208	8622973	4871502	7.7612e+06	8580217	9571519
P01024	C3	Complement C3	_APSTWLTAYVVK_.3	365831	409715	379149	331936	469282	563824	555693	672753	532142	487224	447490	289482	433920	520457	557935
P01024	C3	Complement C3	_QPSSAFAAFVK_.2	7.92549e+06	8.08496e+06	7516106	8439335	8.08136e+06	8651955	7432787	8956815	8438795	7.77686e+06	8081922	10418185	8673849	9976052	7868764
P01024	C3	Complement C3	_QPSSAFAAFVK_.1	99395.2	63472.6	52528.3	57949.5	56661.1	60904.6	51794	75847.9	44067	53151.5	59054.7	77447.1	54549.2	62992.2	56450
P01024	C3	Complement C3	_ENEGFTVTAEGK_.2	7907159	8490149	8.04023e+06	9056692	8413787	7.86109e+06	7711827	7883172	9333182	7919777	8576265	6.87308e+06	8000693	7928642	8937432
P01024	C3	Complement C3	_YYTYLIMNK_.2	7.17619e+06	7877229	7632352	7.48596e+06	7271504	8421119	8.24001e+06	6.94802e+06	8.02177e+06	7.14302e+06	7.89305e+06	6.90357e+06	8076369	8498290	8.32003e+06
P01024	C3	Complement C3	_YYTYLIM[Oxidation (M)]NK_.2	219487	351413	307789	473719	379180	337595	379107	501510	533992	335604	376492	512825	428291	489296	350074
P01024	C3	Complement C3	_GYTQQLAFR_.2	7530945	5.94776e+06	7748248	7422651	7853919	7825999	7.13562e+06	7964228	7864838	7310945	8085192	7709689	7.35478e+06	7401019	7.79929e+06
P01024	C3	Complement C3	_GYTQQLAFR_.1	350893	156868	296965	178109	257184	353201	368812	296548	182470	228205	330771	208297	240218	195268	217976
P01024	C3	Complement C3	_IHWESASLLR_.3	6.2694e+06	7.86678e+06	5.85074e+06	8423905	7.09327e+06	7.71723e+06	7206457	8924109	8033538	7.74556e+06	6982425	7769553	8.11091e+06	8765392	8.36634e+06
P01024	C3	Complement C3	_QELSEAEQATR_.2	5177617	4941825	6.03854e+06	5727222	5752594	5.90259e+06	5724751	5.67158e+06	5.52297e+06	5995610	6.35046e+06	6423726	6329000	6.41531e+06	5.134e+06
P01024	C3	Complement C3	_LESEETMVLEAHDAQGDVPVTVTVHDFPGKK_.5	3.9225e+06	4.62006e+06	3.41292e+06	4171873	4.11358e+06	3.79432e+06	3.44099e+06	2452468	3.13053e+06	3.92343e+06	3.27143e+06	5.59304e+06	3.83158e+06	4.43109e+06	2.99069e+06
P01024	C3	Complement C3	_LESEETMVLEAHDAQGDVPVTVTVHDFPGKK_.4	2.12779e+06	1.97335e+06	1.2413e+06	1.81447e+06	1.61608e+06	1.14383e+06	1.05683e+06	1.29977e+06	1.18446e+06	1715438	1.51926e+06	1900308	1.42839e+06	1.57769e+06	1.2586e+06
P01024	C3	Complement C3	_LESEETM[Oxidation (M)]VLEAHDAQGDVPVTVTVHDFPGKK_.5	222390	193369	218514	204361	190481	181282	195269	139532	231173	160987	179769	192007	133590	218060	194293
P01024	C3	Complement C3	_LESEETMVLEAHDAQGDVPVTVTVHDFPGKK_.3	433760	218377	86779	206418	144636	213594	82803.3	197597	30920.4	150900	112338	201943	60861.2	86856.4	75671.2
P01024	C3	Complement C3	_LESEETM[Oxidation (M)]VLEAHDAQGDVPVTVTVHDFPGKK_.4	70608.7	67110.5	58979.3	39195	48080.3	60654.4	40490.5	58461	57805.3	93710.6	43590.7	84976.4	45987.8	59915.3	59769.8
P01024	C3	Complement C3	_LESEETMVLEAHDAQGDVPVTVTVHDFPGKK_.6	26891.1	16255.5	17150.2	20207.4	18092.1	15173.7	13470.1	14302.9	15823.1	3773.45	6533.05	36835.1	22087.5	10409.8	4524.08
P01024	C3	Complement C3	_C[Carbamidomethyl (C)]AEENC[Carbamidomethyl (C)]FIQK_.2	4840374	6.1585e+06	5.21612e+06	6158193	4496726	4784386	5629983	6306216	5383732	5708996	5.9445e+06	6.24364e+06	6859086	6928193	5.5328e+06
P01024	C3	Complement C3	_SYTVAIAGYALAQMGR_.2	4352231	6425180	2.89853e+06	4904236	4783673	1.37746e+06	1.96533e+06	2.31471e+06	3.23781e+06	4611405	4215878	7.11216e+06	3.39126e+06	2.16431e+06	3.56917e+06
P01024	C3	Complement C3	_SYTVAIAGYALAQMGR_.3	951254	1.63085e+06	485033	1.2685e+06	1.0784e+06	491809	440306	654034	906814	1143887	678554	1.74193e+06	1.05761e+06	650787	775119
P01024	C3	Complement C3	_SYTVAIAGYALAQM[Oxidation (M)]GR_.2	571629	612666	680645	493814	707021	341947	437259	446783	506891	592068	443448	456673	530900	563295	526832
P01024	C3	Complement C3	_SYTVAIAGYALAQM[Oxidation (M)]GR_.3	59159.5	16203.6	65041.2	58786.5	65406.4	Filtered	40227	56539.9	86774.3	78921.6	71077.3	51938.8	70326.5	83177.6	34679.7
P01024	C3	Complement C3	_LKGPLLNK_.2	5618430	5.39421e+06	5214470	5.16709e+06	5532362	5.22573e+06	5.10827e+06	5205951	5046439	5323078	4.74332e+06	5.66789e+06	5185111	5.29721e+06	5.51703e+06
P01024	C3	Complement C3	_LKGPLLNK_.1	63206.2	19799.2	29950.3	14939.2	41238.7	40063.3	35690	24069.2	11393.1	18670.7	36756.7	24900.3	19163.4	19796.1	33348.5
P01024	C3	Complement C3	_SEFPESWLWNVEDLKEPPK_.3	5.36416e+06	5041081	6108250	5942819	6745876	3.7964e+06	2.49736e+06	2.77446e+06	5.34321e+06	5471882	4.37482e+06	6.25236e+06	5.0034e+06	4.02624e+06	4280370
P01024	C3	Complement C3	_SEFPESWLWNVEDLKEPPK_.2	245751	188013	276431	159104	303061	62260.6	49744.4	46729.4	111814	99162.3	228973	79495.4	86307.5	50622.6	83274.2
P01024	C3	Complement C3	_SEFPESWLWNVEDLKEPPK_.4	33504.4	18737.3	29533.3	35368.9	26786.6	12687.9	33800.2	18856.4	54097.3	22993.4	25702.9	31483.8	16830.4	34362.5	23800.4
P01024	C3	Complement C3	_RAPSTWLTAYVVK_.3	2.62147e+06	2.75064e+06	2.36613e+06	2.89279e+06	2.72061e+06	2.74227e+06	2.99843e+06	2.72396e+06	2.7092e+06	2.82832e+06	2.12433e+06	2.39084e+06	2.98741e+06	2.75486e+06	2.91785e+06
P01024	C3	Complement C3	_RAPSTWLTAYVVK_.2	2.04043e+06	1533000	993951	1150436	1.1069e+06	1695935	1.48171e+06	1.51983e+06	850555	1164789	936391	774343	946726	900055	1.07533e+06
P01024	C3	Complement C3	_RQGALELIK_.2	4460396	3.87114e+06	4.06628e+06	3.90549e+06	3933503	4.22148e+06	3.73804e+06	3.89349e+06	2536143	3.85609e+06	3.85651e+06	4.23914e+06	3.57603e+06	3.75311e+06	3809279
P01024	C3	Complement C3	_EDIPPADLSDQVPDTESETR_.3	1.81563e+06	2278840	2.06995e+06	2.49524e+06	2.10592e+06	1.57155e+06	2.23766e+06	1.78772e+06	2.61529e+06	2318942	2.41972e+06	1.86458e+06	2.39212e+06	2.06958e+06	2.37811e+06
P01024	C3	Complement C3	_EDIPPADLSDQVPDTESETR_.2	1.5519e+06	1.61287e+06	1.5218e+06	1.84467e+06	1.60592e+06	1.51748e+06	1.61008e+06	1.53412e+06	1.33715e+06	1.42608e+06	1.65422e+06	1.20466e+06	1475750	1447822	1.63834e+06
P01024	C3	Complement C3	_DSITTWEILAVSMSDKK_.3	3.28097e+06	2984544	2.64463e+06	2076568	3212683	2.25238e+06	2651580	1.93622e+06	2.57445e+06	3.32191e+06	2228438	4.73189e+06	2.46316e+06	2838168	3.07266e+06
P01024	C3	Complement C3	_DSITTWEILAVSM[Oxidation (M)]SDKK_.3	261351	281453	297621	220597	327068	253701	229949	257684	313224	212360	256365	309429	193495	217112	124282
P01024	C3	Complement C3	_DSITTWEILAVSMSDKK_.2	374425	334982	227977	140189	323650	139282	161996	182060	146267	297526	146950	295219	129298	164670	202622
P01024	C3	Complement C3	_DSITTWEILAVSM[Oxidation (M)]SDKK_.2	22343.5	8849.86	Filtered	22848.1	3906.49	3861.28	13744.6	3622.73	2453.94	4676.56	4992.29	Filtered	7884.93	5685.92	4031.22
P01024	C3	Complement C3	_YFKPGMPFDLMVFVTNPDGSPAYR_.3	4046718	3.77276e+06	3527252	3.96717e+06	4193270	1730775	1.25594e+06	1.24669e+06	1.68179e+06	2.89962e+06	2.40957e+06	3086809	855795	1.77435e+06	2.00392e+06
P01024	C3	Complement C3	_YFKPGM[Oxidation (M)]PFDLMVFVTNPDGSPAYR_.3	375569	337089	325904	307716	251014	208698	205133	172977	224327	323017	293900	397895	223199	275353	199730
P01024	C3	Complement C3	_YFKPGMPFDLM[Oxidation (M)]VFVTNPDGSPAYR_.3	226686	225852	126937	259616	243201	131673	105701	116092	159505	205776	163283	194799	179064	155329	145070
P01024	C3	Complement C3	_YFKPGMPFDLMVFVTNPDGSPAYR_.4	37762.9	56340.4	61223.9	32833.8	45429.8	15176.6	13172.4	12261.4	18603.6	36547.9	23047	45903.1	10421.2	22456.5	17197.7
P01024	C3	Complement C3	_YFKPGM[Oxidation (M)]PFDLM[Oxidation (M)]VFVTNPDGSPAYR_.3	11876.7	29913.9	43507.4	0	24949.1	0	8118.42	17573	5854.33	31725.5	15864.4	17545.2	46940.7	16836	21493.7
P01024	C3	Complement C3	_DYAGVFSDAGLTFTSSSGQQTAQR_.3	2662648	3.99848e+06	3.5482e+06	3.72425e+06	2.65111e+06	1.2973e+06	1.18591e+06	2.46543e+06	2.30253e+06	2.78815e+06	1.35809e+06	4215643	2.21489e+06	2.04416e+06	2.06994e+06
P01024	C3	Complement C3	_HLIVTPSGC[Carbamidomethyl (C)]GEQNMIGMTPTVIAVHYLDETEQWEK_.4	518057	3.83244e+06	3.8387e+06	363306	2842139	1.12514e+06	1.34279e+06	959751	1.75352e+06	3.38914e+06	2.55443e+06	3.41258e+06	2.05818e+06	2.86201e+06	907203
P01024	C3	Complement C3	_HLIVTPSGC[Carbamidomethyl (C)]GEQNM[Oxidation (M)]IGMTPTVIAVHYLDETEQWEK_.4	206087	192342	187175	191635	197123	102338	78857	28658.2	93995.5	181184	179686	187834	155942	119166	180312
P01024	C3	Complement C3	_HLIVTPSGC[Carbamidomethyl (C)]GEQNMIGM[Oxidation (M)]TPTVIAVHYLDETEQWEK_.4	205934	192990	120966	191635	197316	124290	78695.5	28720.7	93838.8	181226	179686	182459	155942	119158	180421
P01024	C3	Complement C3	_HLIVTPSGC[Carbamidomethyl (C)]GEQNM[Oxidation (M)]IGM[Oxidation (M)]TPTVIAVHYLDETEQWEK_.4	140889	116864	126657	116762	118440	103477	57086.4	42121.3	103905	39590.7	141128	120299	75282.2	132893	108020
P01024	C3	Complement C3	_HQQTVTIPPK_.2	2.67424e+06	2.51827e+06	2.3471e+06	2.60222e+06	2.46914e+06	2.28512e+06	2.43036e+06	2.25368e+06	2421741	2059853	2.35367e+06	2.43272e+06	2.28377e+06	2.48479e+06	2.41485e+06
P01024	C3	Complement C3	_KVFLDC[Carbamidomethyl (C)]C[Carbamidomethyl (C)]NYITELR_.3	1.92827e+06	1.92039e+06	2.00959e+06	2.28302e+06	2.01845e+06	2.05617e+06	1.99296e+06	1.5761e+06	2.14096e+06	2.06695e+06	2.07436e+06	1.98833e+06	1.69341e+06	1.97215e+06	2.44382e+06
P01024	C3	Complement C3	_KVFLDC[Carbamidomethyl (C)]C[Carbamidomethyl (C)]NYITELR_.2	377845	171901	175700	136318	154821	144868	175559	187477	124040	102704	169321	183890	88203.2	93570.5	146488
P01024	C3	Complement C3	_VVLVSLQSGYLFIQTDK_.2	1.52625e+06	2.01544e+06	1.30766e+06	1.19823e+06	1.45074e+06	727751	859710	774307	852836	1235870	1.18633e+06	1.6402e+06	737836	911355	835228
P01024	C3	Complement C3	_VVLVSLQSGYLFIQTDK_.3	749324	866032	630250	481717	714351	330952	283917	376227	451445	741927	572466	702215	362850	401052	378986
P01024	C3	Complement C3	_EGVQKEDIPPADLSDQVPDTESETR_.3	1339030	2.63027e+06	1526860	1.57229e+06	1.25234e+06	1.52552e+06	1.32941e+06	1.78593e+06	1.97892e+06	2.51861e+06	1.45473e+06	730695	1.40433e+06	1.09489e+06	2.34923e+06
P01024	C3	Complement C3	_VFLDC[Carbamidomethyl (C)]C[Carbamidomethyl (C)]NYITELRR_.3	1.4294e+06	894179	1.19078e+06	1.10873e+06	1.4254e+06	1.47281e+06	1.61012e+06	1.29216e+06	1187159	1.54541e+06	1.39577e+06	1.91045e+06	1.03185e+06	1.7376e+06	1.28988e+06
P01024	C3	Complement C3	_GVFVLNK_.1	1.36699e+06	1.09935e+06	884201	964589	924972	1.23688e+06	1515138	1100107	828824	1.13744e+06	1.3855e+06	875494	1.42464e+06	814515	992550
P01024	C3	Complement C3	_VVPEGIR_.1	750481	509198	473080	525050	655239	620542	600215	552747	482123	451409	507752	459306	424270	417962	597191
P01024	C3	Complement C3	_LC[Carbamidomethyl (C)]RDELC[Carbamidomethyl (C)]R_.2	528370	515671	371791	383306	410614	482943	544144	485900	310128	413705	399835	493616	464331	585331	518779
P01024	C3	Complement C3	_FYHPEKEDGKLNK_.4	333945	308737	323198	237078	394179	417463	354833	269824	246641	314560	265149	416470	356038	484045	417247
P01024	C3	Complement C3	_FYHPEKEDGKLNK_.3	69348.1	62239.4	57608.3	45335.3	47788	69240.5	65936.9	54309.4	45637.4	57303	46934.4	121038	57847.3	59017.3	87736.4
P01024	C3	Complement C3	_FYHPEKEDGK_.3	336040	723166	522984	509870	365609	289168	349921	152573	347131	274879	240608	90213.2	315686	205925	242373
P01024	C3	Complement C3	_FYHPEKEDGK_.2	15188.3	29903	16891.6	16049.7	13560.7	10406.8	11841.1	4683.1	10038.8	8330.08	7796.79	3343.84	8675.74	6981.38	9857.4
P01024	C3	Complement C3	_RHQQTVTIPPK_.3	275870	300076	306748	317329	292475	340517	302236	290906	348986	353076	360282	381350	322825	402964	306767
P01024	C3	Complement C3	_RHQQTVTIPPK_.2	3754.01	3670.05	3010.23	2314.47	2665.03	1202.78	2678.92	942.63	1628.94	1193.86	2664.88	2350.67	930.272	2106.42	2844.55
P01024	C3	Complement C3	_VFSLAVNLIAIDSQVLC[Carbamidomethyl (C)]GAVK_.3	361040	491278	310159	357754	241503	55335	54445.5	117577	134796	440603	372092	312309	180713	240657	120521
P01024	C3	Complement C3	_VFSLAVNLIAIDSQVLC[Carbamidomethyl (C)]GAVK_.2	111722	162913	105692	97479.2	67203.5	15767.3	13747.4	40163.2	33940.8	121894	10786.2	99977.7	59324.9	59116.8	33745.7
P01024	C3	Complement C3	_QLYNVEATSYALLALLQLK_.3	188531	280127	491399	63909.8	121456	26098.9	13982.7	38579.6	40736.3	151735	114124	140760	43694.4	33421.9	40074.3
P01024	C3	Complement C3	_QLYNVEATSYALLALLQLK_.2	88106.9	105981	188071	19986.8	28152.3	10251.3	5227.7	14413	15837.2	46907.3	35388	45440.1	41303.1	18244.9	16119.9
P01024	C3	Complement C3	_LVLSSEK_.1	134572	222979	168585	167739	160417	96547.9	111417	61711.1	92945.5	82683.9	85060.1	71737.1	95765.8	80512.6	84113.7
P01024	C3	Complement C3	_IFTVNHK_.2	147205	170039	107719	151308	124642	103256	121362	71840	124551	133405	80710.9	84568.6	90034.6	91842.7	100753
P01024	C3	Complement C3	_AELQC[Carbamidomethyl (C)]PQPAAR_.2	104027	81441.5	84760.5	103946	121869	102241	82870.2	34862.1	67113.2	82430.3	51948.7	70708.9	148337	66007.1	106229
P01024	C3	Complement C3	_AEDLVGKSLYVSATVILHSGSDMVQAER_.4	73188.3	59256	70463.4	52363.7	41900.9	55318.3	32007.7	15764.6	56112	42908	36420.3	54670.8	66313.6	80276.3	59879.8
P01024	C3	Complement C3	_GDQDATMSILDISMMTGFAPDTDDLK_.3	56097.2	78453.9	44604.3	51275.5	40235.1	11357	8536.58	30160.9	11349.5	44817.1	21396.2	56739	16142.2	15236.9	16524.8
P01024	C3	Complement C3	_GDQDATM[Oxidation (M)]SILDISMMTGFAPDTDDLK_.3	13451.2	13048	8918.37	16317.4	10900.2	2380.76	3663.13	9105.91	5458.26	10568.8	5343.6	12751.1	2867.2	1724.73	2903.95
P01024	C3	Complement C3	_GDQDATMSILDISM[Oxidation (M)]MTGFAPDTDDLK_.3	8414.88	14675.7	7782.28	11901.2	6912.27	1203.09	560.034	9747.74	2893.6	5750.35	3534.4	9892.49	2133.51	1284.78	850.874
P01024	C3	Complement C3	_GDQDATMSILDISMM[Oxidation (M)]TGFAPDTDDLK_.3	8414.92	14675.7	7782.27	11907.7	6912.33	1202.98	800.981	7261.08	2896.53	5750.36	3529.54	9892.48	2130.4	1281.84	850.831
P01024	C3	Complement C3	_KLVLSSEK_.2	32936.3	28865.6	19833.4	22852.2	33634.7	25238.6	28206.7	23840.2	26803.1	25016.8	19679.8	21499.4	25990	24165.6	30654.8
P01024	C3	Complement C3	_TKKQELSEAEQATR_.3	15710.8	15395.2	22448.7	9925.4	19410.2	24243.9	13897	13065.6	10486.5	21663.6	12448.6	28648.1	18187.3	20341.5	17718.6
P01024	C3	Complement C3	_TKKQELSEAEQATR_.4	6052.37	6764.72	9859.64	4285.51	9618.71	9787.69	4739.94	5884.84	3644.13	8166.48	6350.65	13660.9	7382.89	10731.2	7760.52
P01024	C3	Complement C3	_KGIC[Carbamidomethyl (C)]VADPFEVTVMQDFFIDLR_.3	23927.2	83475	47942.1	40345.2	24271.2	4363.25	1113.66	6462.78	2522.58	28345.5	4437.14	69568	5299.91	12572	1560.38
P01024	C3	Complement C3	_ASHLGLAR_.2	26250	21945.8	16731.5	17480.6	16061.1	12352.9	14548	14465.2	16725.2	12962.2	12658.4	10162.4	16731.1	14145.3	12795.2
P01024	C3	Complement C3	_TIYTPGSTVLYR_.2	15588506	19132972	19643448	19210568	19065860	20986190	19821342	19258518	19302650	16298697	19951334	17669044	19011898	18907776	20402608
P01024	C3	Complement C3	_TIYTPGSTVLYR_.3	33035.2	5009.33	8827.27	0	0	8707.4	27997.3	19290.4	5484.71	21825.4	19517.4	59287.9	26682.7	29896.7	11247
P01024	C3	Complement C3	_SGQSEDRQPVPGQQMTLK_.3	6.77264e+06	6.69263e+06	7.01915e+06	5970639	7171122	7.29923e+06	7.27768e+06	4.91734e+06	6.54332e+06	7.29792e+06	6428595	9631667	6507170	8493714	6040259
P01024	C3	Complement C3	_SGQSEDRQPVPGQQMTLK_.2	1.24477e+06	768144	784938	518138	615422	995055	909250	536981	571548	699893	690053	917781	721630	775535	782803
P01024	C3	Complement C3	_SGQSEDRQPVPGQQM[Oxidation (M)]TLK_.3	199437	225009	216594	190822	196811	205834	238703	231460	272381	228204	200100	275038	250405	224654	232013
P01024	C3	Complement C3	_SGQSEDRQPVPGQQM[Oxidation (M)]TLK_.2	12234.1	6443.81	9308.26	2658.59	7250.41	7328.77	3824.35	7061.22	0	0	2615.68	3203.01	5722.86	139.295	14738.2
P01024	C3	Complement C3	_SDDKVTLEER_.2	5762733	5183543	4.78552e+06	5279545	5.35315e+06	5720805	4.86318e+06	5172316	5017815	5.35636e+06	5246944	4.76088e+06	4.67909e+06	5200430	5102504
P01024	C3	Complement C3	_SDDKVTLEER_.1	63183.4	44084.4	34739.4	58982.2	49934.3	63135.8	63373.1	19226.4	6115.53	77503.5	61089.6	0	46127.6	51779	68118
P01024	C3	Complement C3	_VRVELLHNPAFC[Carbamidomethyl (C)]SLATTK_.4	1.80594e+06	1.90728e+06	2.08082e+06	1.6839e+06	2106552	2.04819e+06	1.70414e+06	1.59398e+06	1.94794e+06	2.06832e+06	1.71604e+06	2932914	2.13356e+06	2.24654e+06	1.98112e+06
P01024	C3	Complement C3	_VRVELLHNPAFC[Carbamidomethyl (C)]SLATTK_.3	1.11773e+06	832053	974750	650672	895002	1044554	824355	786272	760264	1.08688e+06	730745	1.24498e+06	1.13653e+06	915595	912801
P01024	C3	Complement C3	_VRVELLHNPAFC[Carbamidomethyl (C)]SLATTK_.2	93656.6	0	16390.3	4758.44	29670.3	72209.9	10826.8	22661	0	88899.9	19835.3	48612.4	85967.4	14931.2	15939.8
P01024	C3	Complement C3	_ADIGC[Carbamidomethyl (C)]TPGSGK_.2	2.07631e+06	3.18756e+06	2.45647e+06	2.90989e+06	2.87835e+06	2150626	2.5185e+06	1.46191e+06	2260382	2.35432e+06	2.18354e+06	1.9989e+06	2.57633e+06	2.35697e+06	2.29776e+06
P01024	C3	Complement C3	_ADIGC[Carbamidomethyl (C)]TPGSGK_.1	25221.1	21520.2	8655.28	12319.7	21886.8	15485.3	18342.4	4675.53	1184.29	7717.91	5658.01	0	5152.07	1520.1	7313.73
P01024	C3	Complement C3	_EALKLEEK_.2	2.05192e+06	3419966	2.7333e+06	3.29329e+06	2437376	2.04657e+06	2.20046e+06	1.35394e+06	2.52356e+06	2.14793e+06	1.66014e+06	1.75895e+06	2.03921e+06	1930554	1.58865e+06
P01024	C3	Complement C3	_EALKLEEK_.1	43743.9	37561.5	24221.4	7374.88	29998.3	22980.5	7851.22	0	0	19981.2	24245.7	13685.6	22491.4	21605.6	16659.5
P01024	C3	Complement C3	_YRGDQDATMSILDISMMTGFAPDTDDLK_.3	1.13596e+06	1.10649e+06	1.18357e+06	1181686	944023	417696	227059	496215	528022	896864	636065	1.16072e+06	336408	337412	357592
P01024	C3	Complement C3	_YRGDQDATMSILDISM[Oxidation (M)]MTGFAPDTDDLK_.3	466470	579899	370180	381087	457862	187394	168910	324153	207853	486899	179363	455814	313222	180539	229211
P01024	C3	Complement C3	_YRGDQDATM[Oxidation (M)]SILDISMMTGFAPDTDDLK_.3	299574	361447	234650	244003	294481	117598	110813	206787	133871	309829	87004.5	293046	204681	119060	145950
P01024	C3	Complement C3	_YRGDQDATMSILDISMM[Oxidation (M)]TGFAPDTDDLK_.3	100247	63446	77615.2	104549	85490.5	8668.68	32191	55804.7	36987.4	112195	32415.3	103954	27496.8	38151.5	30292.7
P01024	C3	Complement C3	_YRGDQDATMSILDISM[Oxidation (M)]M[Oxidation (M)]TGFAPDTDDLK_.3	59678.7	42060.9	68623.4	53687.5	75725.7	2910	14277.8	40027.6	45038.1	64648.9	21201	57021.6	10342.4	37603.3	21807.7
P01024	C3	Complement C3	_YRGDQDATM[Oxidation (M)]SILDISMM[Oxidation (M)]TGFAPDTDDLK_.3	6164.33	15305.5	20612.2	9761.47	8037.93	0	0	12304	5803.18	6421.82	5743.8	5121.99	4033.17	3123.26	0
P01024	C3	Complement C3	_YRGDQDATMSILDISMMTGFAPDTDDLK_.4	18715.1	33502.7	17481.7	17492.5	12883.6	Filtered	Filtered	2654.4	2892.01	21889.5	8816.28	19295.4	Filtered	1601.49	Filtered
P01024	C3	Complement C3	_VEGTAFVIFGIQDGEQR_.2	693065	1.1762e+06	1043415	876054	805839	312651	179913	482392	547265	762298	488188	1.12922e+06	597568	502172	464984
P01024	C3	Complement C3	_VEGTAFVIFGIQDGEQR_.3	Filtered	373431	334839	305525	Filtered	Filtered	35946.7	193909	213349	277566	200861	396338	176546	202915	176681
P01024	C3	Complement C3	_YYGGGYGSTQATFMVFQALAQYQK_.3	537552	815609	757416	428921	621947	225900	148959	178905	218157	498830	288452	587844	58237.1	205541	200367
P01024	C3	Complement C3	_YYGGGYGSTQATFM[Oxidation (M)]VFQALAQYQK_.3	73909.3	108789	88105.4	78769.5	64443.1	29930.5	7184.09	33172.8	Filtered	100562	39773.1	106213	34357.4	38535.7	36829.2
P01024	C3	Complement C3	_HYLMWGLSSDFWGEKPNLSYIIGK_.4	160609	217894	197846	136801	83245.5	49845.2	13453.4	22984.4	46326.1	141424	114269	291735	63298.4	71089.4	36323.3
P01024	C3	Complement C3	_HYLMWGLSSDFWGEKPNLSYIIGK_.3	48308.4	122038	99509.7	26821.2	23853.9	8230.58	Filtered	1998.8	10437.5	62714.2	56917.6	105403	Filtered	12074.1	9348.4
P01024	C3	Complement C3	_HYLM[Oxidation (M)]WGLSSDFWGEKPNLSYIIGK_.4	42456.7	47127	28679.1	22588.4	21535.7	9779.11	17211.5	0	4208.97	19257.8	28269.2	25716.7	Filtered	2804.45	17240.2
P01024	C3	Complement C3	_DM[Oxidation (M)]ALTAFVLISLQEAK_.2	29200.3	132620	53261.3	66177.7	37896.8	23123.2	17235	49644.8	18693.3	16772.4	35004.3	88056.4	23864.1	35912.4	18712.1
P01024	C3	Complement C3	_DMALTAFVLISLQEAK_.2	27489.7	75494.1	48343.9	16110.6	12322.7	11697.1	3858.32	24626.7	8164.66	28050.5	19991.1	105968	6951.55	14484.9	4541.42
P01024	C3	Complement C3	_DM[Oxidation (M)]ALTAFVLISLQEAK_.3	16831.5	28422.4	14129.9	19060.2	11691.6	13417	8304.78	27000.8	13215	10001.6	Filtered	22375.1	9645.94	13492	10007
P01024	C3	Complement C3	_DMALTAFVLISLQEAK_.3	26936.2	109593	55409.7	20444	20852.4	10727.7	Filtered	20332.7	Filtered	58015.3	18605.7	85514.4	9894.61	20077.5	9129.36
P01024	C3	Complement C3	_QGALELIKK_.2	25469.3	19784.7	14783.6	5247.51	43033.5	35866.8	19100.4	12966.7	11804.3	15676	Filtered	68501.2	Filtered	9200.33	22349.5
P01024	C3	Complement C3	_AGDFLEANYMNLQR_.2	7069851	7.64197e+06	8568954	7106563	6.74749e+06	7593058	7063739	7387673	8.2693e+06	5892747	8768090	7.58788e+06	8208836	8277190	8277247
P01024	C3	Complement C3	_AGDFLEANYMNLQR_.3	957838	1.04997e+06	1.12105e+06	918714	1.036e+06	986462	991093	1.02038e+06	1.41948e+06	967855	1.30242e+06	1.20436e+06	1.36095e+06	1243330	1.31335e+06
P01024	C3	Complement C3	_AGDFLEANYM[Oxidation (M)]NLQR_.2	841689	767791	812769	865524	782110	800516	919530	760097	948936	618352	805844	664435	813430	935596	762103
P01024	C3	Complement C3	_AGDFLEANYM[Oxidation (M)]NLQR_.3	44366.7	42458.8	13804.8	50991.1	47639.2	63966.7	45415.8	56741.3	66039.2	57835.1	62323.7	31393	74932.3	102090	51268.4
P01024	C3	Complement C3	_AGDFLEANYMNLQR_.4	1274.18	0	0	1595.35	0	28.6977	1068.34	0	534.341	0	0	0	0	0	0
P01024	C3	Complement C3	_SLYVSATVILHSGSDMVQAER_.3	8126743	13821216	11204680	9221492	5.17097e+06	5.14304e+06	3.98033e+06	4.00766e+06	6.6396e+06	8535098	8416727	10896453	6.76602e+06	8.2004e+06	5.82162e+06
P01024	C3	Complement C3	_SLYVSATVILHSGSDM[Oxidation (M)]VQAER_.3	544184	669155	538181	616231	494433	316017	313955	380258	416873	595722	380769	558534	488523	452215	353458
P01024	C3	Complement C3	_SLYVSATVILHSGSDMVQAER_.2	514483	763594	525782	432347	274597	200566	136079	157478	173337	287389	456332	434559	243217	236450	256275
P01024	C3	Complement C3	_SLYVSATVILHSGSDMVQAER_.4	45587	48660.4	68960.9	23387.9	3633.4	17083.5	16628.8	14293.9	21437	36574	46719.2	77083	27876.3	25594.9	5942.32
P01024	C3	Complement C3	_SLYVSATVILHSGSDM[Oxidation (M)]VQAER_.2	9173.76	3255.7	0	0	0	0	0	0	0	0	10019.5	0	0	4161.92	0
P01024	C3	Complement C3	_DSITTWEILAVSMSDK_.2	871510	982067	933611	927446	762461	558374	338353	1.10341e+06	496330	762271	554841	710559	451454	569335	504993
P01024	C3	Complement C3	_DSITTWEILAVSM[Oxidation (M)]SDK_.2	168890	153110	190442	199457	144448	35651.7	80371.3	153859	145543	121541	98164.6	91612.2	97396.6	75817.1	40190.1
P01024	C3	Complement C3	_DSITTWEILAVSMSDK_.3	122321	130109	151038	143444	112731	76439.1	46363.3	153781	94854.5	133014	89413.6	88086.7	75862.2	107875	83015.6
P01024	C3	Complement C3	_DSITTWEILAVSM[Oxidation (M)]SDK_.3	25598.5	32592	38430.5	25429.8	Filtered	Filtered	47013.1	Filtered	Filtered	21230.2	Filtered	12207.9	Filtered	Filtered	Filtered
P01024	C3	Complement C3	_QC[Carbamidomethyl (C)]QDLGAFTESMVVFGC[Carbamidomethyl (C)]PN_.2	579085	693062	666076	540924	612687	336543	309311	690224	457329	581254	350034	519798	282877	309586	438710
P01024	C3	Complement C3	_QC[Carbamidomethyl (C)]QDLGAFTESMVVFGC[Carbamidomethyl (C)]PN_.3	167109	189834	183060	163834	159154	89302.9	73822.9	222350	109511	157873	96605.9	136194	71085.2	84173.6	65822.4
P01024	C3	Complement C3	_QC[Carbamidomethyl (C)]QDLGAFTESM[Oxidation (M)]VVFGC[Carbamidomethyl (C)]PN_.2	29177.5	30696.6	41968.8	Filtered	29487.1	0	Filtered	51386.4	28633.2	41804.4	Filtered	34184.7	Filtered	Filtered	30759
P01024	C3	Complement C3	_NNNEKDMALTAFVLISLQEAK_.3	29548.6	34582.9	27289.6	20698.5	37257.5	17977.4	8016.92	7454.27	15226	30568.8	24047.2	89385.2	33515.3	34360.2	21238.7
P01024	C3	Complement C3	_NNNEKDM[Oxidation (M)]ALTAFVLISLQEAK_.3	Filtered	408509	Filtered	Filtered	104821	Filtered	25690.3	Filtered	25061.9	166980	140185	36607.4	59291.1	Filtered	33341
P01024	C3	Complement C3	_ILLQGTPVAQMTEDAVDAER_.3	13465079	13830063	17567344	14063867	14332648	17617294	11380120	18831770	17083082	14323068	18619438	11530164	16591296	12265791	18378046
P01024	C3	Complement C3	_ILLQGTPVAQMTEDAVDAER_.2	12219544	13107127	12240774	11022885	11183676	14250772	10029282	12455191	12090595	9308091	14344687	8.10757e+06	12983422	8331557	12804786
P01024	C3	Complement C3	_ILLQGTPVAQM[Oxidation (M)]TEDAVDAER_.3	778687	729295	830238	762189	754654	926698	904912	1.04693e+06	987157	839857	903730	844238	697453	933926	1.03598e+06
P01024	C3	Complement C3	_ILLQGTPVAQM[Oxidation (M)]TEDAVDAER_.2	852402	910689	845787	777511	831047	1.02506e+06	1.00492e+06	916170	845652	720149	847296	835855	619541	815492	888186
P01024	C3	Complement C3	_ILLQGTPVAQMTEDAVDAER_.4	0	0	0	0	0	0	0	0	0	0	0	0	0	0	0
P01024	C3	Complement C3	_DAPDHQELNLDVSLQLPSR_.3	2.70212e+06	5.36343e+06	3506497	2.8814e+06	1852099	1.08801e+06	1.10306e+06	1.7166e+06	1.81133e+06	3.30012e+06	2.38192e+06	3.88491e+06	2.03276e+06	1.95021e+06	1.58494e+06
P01024	C3	Complement C3	_DAPDHQELNLDVSLQLPSR_.2	390521	645738	424790	276158	181152	81816.9	49797.1	158854	61123.5	272469	259369	325162	99051.1	132628	119403
P01024	C3	Complement C3	_DAPDHQELNLDVSLQLPSR_.4	6443.36	15346.1	Filtered	14314	2666.99	Filtered	Filtered	Filtered	Filtered	0	Filtered	3367.58	4499.77	Filtered	Filtered
P01024	C3	Complement C3	_NEQVEIR_.2	987140	1.30917e+06	1.08104e+06	1.28771e+06	1145508	827038	967940	697792	838931	955300	825269	963379	823787	893873	816921
P01024	C3	Complement C3	_NEQVEIR_.1	22642.7	19919.6	10123.8	8345.1	17551.7	8109.69	10599	12082.9	0	0	0	5705.16	0	0	0
P01024	C3	Complement C3	_SEFPESWLWNVEDLK_.2	181936	137252	157252	220049	167694	53475.2	82053.8	109039	107815	128421	125825	105055	77292.8	56730.2	96388.9
P01024	C3	Complement C3	_SEFPESWLWNVEDLK_.3	2132.96	1241.82	871.795	2960.82	3523.52	Filtered	0	982.44	Filtered	2714.18	Filtered	1599.51	408.86	Filtered	Filtered
P01024	C3	Complement C3	_DQLTC[Carbamidomethyl (C)]NKFDLK_.3	64001.4	Filtered	98213.9	54045.5	73502.6	95433.3	Filtered	70881	97486.2	71072.5	31492.1	Filtered	59827.3	131646	74731.2
P01024	C3	Complement C3	_AAVYHHFISDGVRK_.4	32965.1	60843.4	27056.3	Filtered	30039.5	27304.3	35120	16811.8	Filtered	18970.2	18166.6	58334.3	Filtered	29714.7	19823.8
P01024	C3	Complement C3	_GIC[Carbamidomethyl (C)]VADPFEVTVMQDFFIDLR_.3	9631.38	56711.5	12807.8	7696.33	13887.3	9547.31	2547.39	9063.15	5994.31	5990.7	Filtered	46876.4	2596.39	8347.83	7669
P01024	C3	Complement C3	_GIC[Carbamidomethyl (C)]VADPFEVTVM[Oxidation (M)]QDFFIDLR_.3	7645.62	23683.9	4524.66	7155.64	Filtered	3367.87	Filtered	6130.77	Filtered	6468.01	1837.08	11766.8	Filtered	Filtered	2578.13
P01024	C3	Complement C3	_NKFVTVQATFGTQVVEK_.3	15620.6	Filtered	17626.2	28931.9	20664	22929.3	18073.7	15476.3	25964.8	23181	Filtered	Filtered	32619.4	26442.7	18466.1
P01024	C3	Complement C3	_VPVAVQGEDTVQSLTQGDGVAK_.3	24898440	22249806	23397944	23902754	22973492	23808296	25019950	26620844	23317042	23348632	16682377	25567550	23850580	20234242	24704056
P01024	C3	Complement C3	_VPVAVQGEDTVQSLTQGDGVAK_.2	18161876	19098400	20788240	19907084	19179562	20555352	21372928	17895860	16925290	16110512	12054449	16801646	17010574	14036516	17415628
P01024	C3	Complement C3	_VPVAVQGEDTVQSLTQGDGVAK_.4	3753.87	0	0	0	0	0	0	0	0	0	0	2146.37	0	0	0
P01024	C3	Complement C3	_LMNIFLK_.2	24043850	23740556	21529814	16161912	24412232	28759394	28499718	25462140	24549988	16208293	24809938	21954574	22409116	24821542	25814602
P01024	C3	Complement C3	_LMNIFLK_.1	1.08625e+06	826324	541443	458128	954418	710607	623564	920206	499887	397860	861578	569593	541731	566259	608148
P01024	C3	Complement C3	_LM[Oxidation (M)]NIFLK_.2	211837	456488	361461	506300	294108	388369	401507	503478	560083	470859	400535	494229	525792	622179	459449
P01024	C3	Complement C3	_LM[Oxidation (M)]NIFLK_.1	0	0	Filtered	0	0	0	0	0	Filtered	0	Filtered	0	Filtered	Filtered	0
P01024	C3	Complement C3	_VYAYYNLEESC[Carbamidomethyl (C)]TR_.2	21819150	24854416	21978840	24011616	22936234	19081180	19479266	19053372	23117708	20779952	22795642	18182226	21027268	21735068	20351242
P01024	C3	Complement C3	_VYAYYNLEESC[Carbamidomethyl (C)]TR_.3	273456	299010	393638	378911	335000	335396	579251	541237	438703	796262	586650	443210	783655	533491	428669
P01024	C3	Complement C3	_VYAYYNLEESC[Carbamidomethyl (C)]TR_.4	0	805.146	839.242	0	0	Filtered	0	8838.14	0	0	0	0	0	524.275	0
P01024	C3	Complement C3	_NTMILEIC[Carbamidomethyl (C)]TR_.2	8922450	11780930	7.98531e+06	10204403	9654163	7188496	8.17694e+06	7499244	9692378	9835334	7175904	7.97828e+06	10293929	6.82331e+06	8877121
P01024	C3	Complement C3	_NTM[Oxidation (M)]ILEIC[Carbamidomethyl (C)]TR_.2	219219	350359	218360	436670	213089	88442	244041	227483	414446	316618	230455	401331	429387	379390	261565
P01024	C3	Complement C3	_NTMILEIC[Carbamidomethyl (C)]TR_.3	0	0	Filtered	0	2862.38	Filtered	0	Filtered	0	7448.26	37.7652	Filtered	3457.2	Filtered	Filtered
P01024	C3	Complement C3	_QDSLSSQNQLGVLPLSWDIPELVNMGQWK_.3	137153	115718	247707	104711	56186.7	16041.2	6337.21	27653.3	18579.1	108775	16394.6	190438	12749.6	10063.4	17825.3
P01024	C3	Complement C3	_QDSLSSQNQLGVLPLSWDIPELVNM[Oxidation (M)]GQWK_.3	35794.7	31020.9	29397.1	27603.3	28099.7	7153.1	3835.34	15805.7	3655.74	31726.7	7138.12	37417.2	Filtered	6252.64	Filtered
P01024	C3	Complement C3	_QDSLSSQNQLGVLPLSWDIPELVNMGQWK_.4	Filtered	1905.45	Filtered	837.737	Filtered	Filtered	Filtered	Filtered	Filtered	1800.62	Filtered	4770.82	Filtered	Filtered	0
P01024	C3	Complement C3	_SNLDEDIIAEENIVSR_.2	15121543	16407945	18114466	15018449	13862644	11436367	11539625	12514142	11391724	14794283	8600700	18432054	13576940	13483568	13091140
P01024	C3	Complement C3	_SNLDEDIIAEENIVSR_.3	2.10627e+06	3.10477e+06	3713303	3.66805e+06	2.48731e+06	2234563	2.46765e+06	2.94907e+06	2.64839e+06	3.4323e+06	1.76014e+06	3.74051e+06	3.49958e+06	3.22469e+06	3.17166e+06
P01024	C3	Complement C3	_SNLDEDIIAEENIVSR_.4	0	0	0	0	0	0	0	0	0	0	0	0	0	0	0
P01024	C3	Complement C3	_ISLPESLKR_.2	2.6413e+06	1.24457e+06	2.23532e+06	1.89718e+06	2203133	1.32167e+06	2.06156e+06	1.93675e+06	1.20418e+06	2.3014e+06	2.18815e+06	2534557	1.89554e+06	2186652	1.07698e+06
P01024	C3	Complement C3	_ISLPESLKR_.1	37690	0	16578.8	0	5508.34	0	12178.2	11465.7	0	0	11163.5	0	0	0	0
P01024	C3	Complement C3	_VQLSNDFDEYIMAIEQTIK_.2	625093	868409	541323	738855	426722	136160	101928	222623	335072	883066	257504	1.01501e+06	289931	250547	282176
P01024	C3	Complement C3	_VQLSNDFDEYIMAIEQTIK_.3	373316	439645	362263	440262	143932	70904.9	58087.8	107095	210692	616113	165836	781768	186506	176592	187098
P01024	C3	Complement C3	_VQLSNDFDEYIM[Oxidation (M)]AIEQTIK_.2	45173.6	43983.2	63640.9	36382.4	61568.7	28610	13857.5	35200.3	48170.3	77492.4	47103.4	48333.8	33271.7	30676.3	36274.3
P01024	C3	Complement C3	_VQLSNDFDEYIM[Oxidation (M)]AIEQTIK_.3	4262.78	1307.45	1987.35	5082.6	1958.94	1555.17	2481.31	1349.57	6119.96	74844	1570.04	3680.5	27706.5	1884.69	4439.96
P01024	C3	Complement C3	_VQLSNDFDEYIMAIEQTIK_.4	Filtered	1107.46	Filtered	Filtered	Filtered	Filtered	Filtered	Filtered	Filtered	Filtered	Filtered	21.9553	Filtered	Filtered	Filtered
P01024	C3	Complement C3	_VQLSNDFDEYIM[Oxidation (M)]AIEQTIK_.4	Filtered	0	Filtered	Filtered	Filtered	0	0	Filtered	Filtered	Filtered	Filtered	0	Filtered	Filtered	Filtered
P01024	C3	Complement C3	_VFLDC[Carbamidomethyl (C)]C[Carbamidomethyl (C)]NYITELR_.2	8515706	8804072	8861735	7227923	8.37878e+06	7650999	7514323	7.66825e+06	8995901	7554064	9004137	7.72785e+06	8579224	5.61406e+06	5428575
P01024	C3	Complement C3	_VFLDC[Carbamidomethyl (C)]C[Carbamidomethyl (C)]NYITELR_.3	Filtered	Filtered	26253.7	Filtered	Filtered	Filtered	Filtered	0	3824.48	Filtered	Filtered	Filtered	0	622.327	0
P01024	C3	Complement C3	_KHYLMWGLSSDFWGEKPNLSYIIGK_.4	65064.1	140834	180883	14442.6	151776	65594.6	1462.19	0	0	145186	87996.9	406799	Filtered	17525.8	Filtered
P01024	C3	Complement C3	_KHYLMWGLSSDFWGEKPNLSYIIGK_.5	39970.7	36282.1	41268.5	6321.09	32294.9	8303.12	Filtered	2156.25	0	27842.2	18749.5	62956	Filtered	2409.5	0
P01024	C3	Complement C3	_KHYLM[Oxidation (M)]WGLSSDFWGEKPNLSYIIGK_.4	2879.6	29793.9	22446.9	Filtered	22323.3	16643.7	Filtered	Filtered	Filtered	Filtered	9488.21	51033.2	Filtered	Filtered	Filtered
P01024	C3	Complement C3	_KHYLMWGLSSDFWGEKPNLSYIIGK_.3	6091.78	17072.9	Filtered	Filtered	Filtered	Filtered	Filtered	Filtered	Filtered	Filtered	Filtered	35481	Filtered	Filtered	Filtered
P01024	C3	Complement C3	_GVFVLNKK_.2	1.88134e+06	1.6502e+06	1.86561e+06	1402428	2.00499e+06	1.81583e+06	1747016	1.29025e+06	1.71279e+06	1.99626e+06	1.12091e+06	2.79938e+06	1569500	1.91467e+06	1.6215e+06
P01024	C3	Complement C3	_GVFVLNKK_.1	0	0	0	0	0	0	0	0	0	0	0	0	0	0	0
P01024	C3	Complement C3	_EPGQDLVVLPLSITTDFIPSFR_.3	674188	256316	667177	656658	496072	120634	80385.8	243462	167266	667007	533600	656370	133354	210662	73031
P01024	C3	Complement C3	_EPGQDLVVLPLSITTDFIPSFR_.4	Filtered	0	Filtered	Filtered	0	0	0	0	Filtered	Filtered	Filtered	463.614	Filtered	Filtered	0
P01024	C3	Complement C3	_FISLGEAC[Carbamidomethyl (C)]KK_.2	84846.6	47397.2	46072.8	22632.7	44602.7	48455.3	71717.6	46940.4	12988.3	33778.4	25128.3	71305.2	31617.5	57269.2	51532.2
P01024	C3	Complement C3	_FISLGEAC[Carbamidomethyl (C)]KK_.1	0	0	0	Filtered	0	0	0	Filtered	Filtered	0	0	0	Filtered	Filtered	0
P01024	C3	Complement C3	_ADIGC[Carbamidomethyl (C)]TPGSGKDYAGVFSDAGLTFTSSSGQQTAQR_.3	2651.63	0	0	4024.11	7916.78	2537.41	Filtered	0	2238.75	12611.7	0	17390.9	0	0	3042.4
P01024	C3	Complement C3	_YISKYELDK_.2	15466.9	0	6454.17	0	21773.4	10741.5	14116	Filtered	Filtered	0	Filtered	25832.8	Filtered	10372.6	Filtered
P01024	C3	Complement C3	_SLKVVPEGIR_.2	10586.5	Filtered	Filtered	Filtered	13247	7629.4	Filtered	Filtered	Filtered	Filtered	Filtered	9452.55	Filtered	Filtered	Filtered
P01024	C3	Complement C3	_VQLSNDFDEYIMAIEQTIKSGSDEVQVGQQR_.3	Filtered	Filtered	Filtered	Filtered	Filtered	Filtered	Filtered	Filtered	Filtered	Filtered	Filtered	743.054	Filtered	Filtered	Filtered
P01031	C5	Complement C5	_TLLPVSKPEIR_.3	3.09577e+06	2.97663e+06	3.15096e+06	3.05534e+06	3.48269e+06	3210329	2965460	3221863	3.33023e+06	3272830	3.26468e+06	3.09433e+06	3.95246e+06	3059189	3011562
P01031	C5	Complement C5	_TLLPVSKPEIR_.2	515424	173247	214760	194650	392883	406445	361478	267320	157906	304172	327056	191058	368666	172210	213671
P01031	C5	Complement C5	_IDTQDIEASHYR_.3	2.50651e+06	2391298	2.32881e+06	2.50195e+06	2491525	2463797	2407951	2.55974e+06	2.26611e+06	2.47961e+06	2.66998e+06	2.34284e+06	2535113	2420190	2.47541e+06
P01031	C5	Complement C5	_IDTQDIEASHYR_.2	488624	308803	364346	327093	408104	315323	404405	415326	171272	338005	434272	272285	334986	164857	381935
P01031	C5	Complement C5	_MSAVEGIC[Carbamidomethyl (C)]TSESPVIDHQGTK_.3	2.6493e+06	1.89814e+06	2.40582e+06	2510588	2691932	2.64484e+06	2.45488e+06	2.64722e+06	2375920	2.45237e+06	2794239	2.50884e+06	2.6229e+06	2.29046e+06	2866940
P01031	C5	Complement C5	_MSAVEGIC[Carbamidomethyl (C)]TSESPVIDHQGTK_.2	100372	13264.1	74967.5	22767.8	64587.8	80393.3	103610	53816.4	23590.9	77678.8	86768.8	21562.1	64327.4	13379.5	28356.5
P01031	C5	Complement C5	_M[Oxidation (M)]SAVEGIC[Carbamidomethyl (C)]TSESPVIDHQGTK_.3	55296.9	56477.6	47539.3	77079.6	40586.3	38041.9	52137.9	71801.1	56164.7	51460.3	44987.4	38993.3	44557.3	34614.1	43131.2
P01031	C5	Complement C5	_FSYSSGHVHLSSENK_.4	1.17731e+06	1.47752e+06	1.182e+06	1.38329e+06	1.21541e+06	1.1092e+06	1.14571e+06	1485806	1.41147e+06	1.202e+06	1.51324e+06	1.30669e+06	1.57155e+06	1.51873e+06	1.43696e+06
P01031	C5	Complement C5	_FSYSSGHVHLSSENK_.3	1.09935e+06	1.05433e+06	1.03633e+06	853084	1.0331e+06	957481	913717	1.04676e+06	1.01974e+06	821222	1.21466e+06	883534	1.00434e+06	1077397	972942
P01031	C5	Complement C5	_FSYSSGHVHLSSENK_.2	222943	165033	135037	72027.6	117888	205693	145750	122070	107754	108951	178443	118670	108410	115259	151425
P01031	C5	Complement C5	_IVAC[Carbamidomethyl (C)]ASYKPSR_.3	1.93044e+06	2050191	2.05731e+06	2.20342e+06	1.98771e+06	2.02003e+06	2.14001e+06	2.24803e+06	2.59209e+06	2261897	2.38655e+06	2.26829e+06	2.24667e+06	2.41798e+06	2.14498e+06
P01031	C5	Complement C5	_IVAC[Carbamidomethyl (C)]ASYKPSR_.2	189935	184289	153060	169266	198565	192696	208785	256054	219058	191834	228865	183547	200049	224790	201986
P01031	C5	Complement C5	_VFQFLEK_.2	1.99833e+06	2.09332e+06	1.93108e+06	2282854	2.01194e+06	2150190	2.02512e+06	2.28497e+06	2171346	1.9357e+06	2.06781e+06	2.13972e+06	2.09667e+06	2.20456e+06	2129804
P01031	C5	Complement C5	_VFQFLEK_.1	65284.5	28273.1	17260.7	47016.1	26375	36103.5	29379.3	39923.3	12913.6	21579.4	30057.3	33562.5	19993.3	23538.7	24072.8
P01031	C5	Complement C5	_VYSLNDDLKPAK_.3	1.69025e+06	1.70216e+06	1.68161e+06	1.80238e+06	1817356	1.85365e+06	1.73611e+06	1.79555e+06	1.81144e+06	1.74102e+06	1.88343e+06	1.91825e+06	1.98231e+06	1.95801e+06	1.867e+06
P01031	C5	Complement C5	_VYSLNDDLKPAK_.2	458559	185636	307376	248853	437011	273099	341597	271501	189509	279213	362990	321865	316646	194910	172534
P01031	C5	Complement C5	_AFTEC[Carbamidomethyl (C)]C[Carbamidomethyl (C)]VVASQLR_.2	1.70837e+06	1862187	1.69341e+06	1.72609e+06	1.74114e+06	1.92399e+06	1.80783e+06	1868959	1.68996e+06	1543851	1.78021e+06	1.49354e+06	1.84715e+06	1.73299e+06	1911306
P01031	C5	Complement C5	_AFTEC[Carbamidomethyl (C)]C[Carbamidomethyl (C)]VVASQLR_.3	41250.7	100866	77456.4	97855.4	92532.9	115389	102244	112437	125333	69278.1	90711.8	79431.6	125224	145836	78268.5
P01031	C5	Complement C5	_YVLSPYK_.2	1407437	1.53044e+06	1.56626e+06	1.56643e+06	1.66482e+06	1.59875e+06	1.5779e+06	1.48793e+06	1.59982e+06	1475746	1.61576e+06	1.58872e+06	1.56197e+06	1.61165e+06	1.66658e+06
P01031	C5	Complement C5	_YVLSPYK_.1	127638	75270.7	92272.5	70449.3	87992.4	90432.7	105780	67005.8	54099.5	62425.4	99722.3	82852.2	75715.3	80809.2	96246.6
P01031	C5	Complement C5	_ATLLDIYK_.2	1.72386e+06	1.51444e+06	1.49384e+06	1.54621e+06	1.57334e+06	1.51608e+06	1.8934e+06	1.79115e+06	1.63237e+06	1390240	1.45423e+06	1.44178e+06	1.58344e+06	1.73222e+06	1.17123e+06
P01031	C5	Complement C5	_ATLLDIYK_.1	86232	29719.6	22879.5	12060.8	27473.6	18101.6	38017.9	49094.1	11174.5	13580.1	35359.1	19220.6	18899.5	34661.3	11400.8
P01031	C5	Complement C5	_ITHYNYLILSK_.3	1.03376e+06	1215889	1261126	1.23909e+06	1.09216e+06	901463	1052385	1227017	1.54361e+06	1.0677e+06	960100	1.08091e+06	1.10592e+06	1.28663e+06	1266085
P01031	C5	Complement C5	_ITHYNYLILSK_.2	311619	270186	328504	110966	244668	302625	364591	219524	244674	419214	287446	165555	408129	329115	282413
P01031	C5	Complement C5	_ESYSGVTLDPR_.2	1.47113e+06	1.22318e+06	1.34196e+06	1.33483e+06	1.29853e+06	1.3664e+06	1.3177e+06	1545486	1.36322e+06	1.20353e+06	1.38573e+06	1.41653e+06	1.37448e+06	1.29107e+06	1340934
P01031	C5	Complement C5	_FQNSAILTIQPK_.2	1.14677e+06	1381923	1397781	1310096	1.38236e+06	1.47016e+06	1.3436e+06	1.28159e+06	1.35798e+06	1.16655e+06	1.35194e+06	1.39624e+06	1.41414e+06	1286637	1.5342e+06
P01031	C5	Complement C5	_KQTAC[Carbamidomethyl (C)]KPEIAYAYK_.3	853874	939555	1.02501e+06	973904	824546	973035	962181	1.02096e+06	930989	864082	1.04174e+06	985507	983398	986533	698866
P01031	C5	Complement C5	_KQTAC[Carbamidomethyl (C)]KPEIAYAYK_.4	274144	295657	289823	277084	269433	281565	323946	298348	274530	340740	398938	367374	368034	398192	271572
P01031	C5	Complement C5	_KQTAC[Carbamidomethyl (C)]KPEIAYAYK_.2	45959.1	28030.4	28493.9	21084.5	28473.8	34607.2	27947.6	29588.1	18541.3	22864.4	38514.2	27436.1	22711.7	22669.1	21462.7
P01031	C5	Complement C5	_ALLVGEHLNIIVTPK_.3	1.00889e+06	1.04675e+06	976579	993451	1.22662e+06	1.12607e+06	943728	732580	679229	1087887	1.17167e+06	687602	1.23761e+06	1.34328e+06	558608
P01031	C5	Complement C5	_ALLVGEHLNIIVTPK_.2	279823	187503	198607	184852	672380	272846	180405	141013	72780.3	199540	229911	97091.6	172147	273085	57748.5
P01031	C5	Complement C5	_LNLVATPLFLKPGIPYPIK_.3	932266	939982	651542	870923	883439	1.84029e+06	1.76134e+06	1.43472e+06	1.1742e+06	868490	1.1502e+06	881220	1.22812e+06	1.38784e+06	1.26547e+06
P01031	C5	Complement C5	_LNLVATPLFLKPGIPYPIK_.2	34889.8	52864.8	20796.2	2747.03	26179.2	37173.9	28880.9	18276.2	16353.8	10325	12482	14605.5	16024.9	23876.7	26680.7
P01031	C5	Complement C5	_NFEITIK_.2	1.01136e+06	1.10498e+06	1.05417e+06	1.08584e+06	983240	1.06818e+06	1.24957e+06	951845	1.12603e+06	1152091	1.37814e+06	675087	1.07261e+06	1.16166e+06	912429
P01031	C5	Complement C5	_VSITSITVENVFVK_.2	1.04329e+06	644841	983938	852171	646277	991526	1.08463e+06	843660	906668	635723	1.14819e+06	887908	1.10437e+06	1.23611e+06	782214
P01031	C5	Complement C5	_VSITSITVENVFVK_.3	60585.6	20880.1	45520.3	35495.2	29166.7	51602.2	50491.2	50758.3	53937	34775.7	56158.9	47259.4	72685.2	70812.3	28996.1
P01031	C5	Complement C5	_EESSSGSSHAVMDISLPTGISANEEDLK_.3	721620	1.02983e+06	857184	528092	983293	966770	943630	808366	981780	776755	1.14494e+06	967342	902561	966216	973645
P01031	C5	Complement C5	_EESSSGSSHAVM[Oxidation (M)]DISLPTGISANEEDLK_.3	41270.9	22653.4	38006.8	52976.4	52193.1	41661.9	30298	51651.4	45188.3	26487.8	55623.9	45044.1	41238.3	40022.7	50256.8
P01031	C5	Complement C5	_ALVEGVDQLFTDYQIK_.2	845137	709878	785093	851198	815731	710398	542714	703033	879149	737064	791522	607396	702447	660904	242400
P01031	C5	Complement C5	_ALVEGVDQLFTDYQIK_.3	188096	161898	208429	256376	257053	225450	154455	217267	274969	267956	208873	211758	235875	188723	76754
P01031	C5	Complement C5	_TDAPDLPEENQAR_.2	782087	727253	861539	802885	792394	913509	806292	797790	907926	772529	795657	848829	812187	881832	762764
P01031	C5	Complement C5	_TDAPDLPEENQAR_.3	16260.4	3804.84	16425.7	26010.8	12845.3	11222.9	19249.7	9152.25	43787.6	32271.2	25261.3	30313.8	26059.1	6567.63	11004.4
P01031	C5	Complement C5	_AFDIC[Carbamidomethyl (C)]PLVK_.2	839592	784454	766282	828856	833445	929520	646732	917965	839692	810827	907534	839263	904923	790801	792758
P01031	C5	Complement C5	_ELSYYSLEDLNNK_.2	762404	667681	825181	760862	831326	671946	752926	724851	783374	702534	824893	711390	786879	692303	712370
P01031	C5	Complement C5	_GNPPIYR_.2	556134	617150	726549	718364	628968	582052	660549	652112	700158	617269	588185	642328	692576	638754	704875
P01031	C5	Complement C5	_EGMLSIMSYR_.2	710291	626127	608682	620313	571342	582282	690224	578127	519873	580273	649677	405437	625974	449924	713327
P01031	C5	Complement C5	_NADYSYSVWK_.2	636822	524601	578407	523495	626954	588110	590230	505776	520349	501540	590358	381658	541516	529331	523341
P01031	C5	Complement C5	_QTAC[Carbamidomethyl (C)]KPEIAYAYK_.3	377395	389287	446210	435239	359713	455787	482995	477859	477539	442047	452079	447097	545271	565233	363945
P01031	C5	Complement C5	_QTAC[Carbamidomethyl (C)]KPEIAYAYK_.2	71623.5	39070.5	42962.9	39076.8	99126.4	64649	34387.9	65278.6	5784.19	24827.6	79975.7	40461	70456.1	22071.9	21140.9
P01031	C5	Complement C5	_KVTC[Carbamidomethyl (C)]TNAELVK_.3	294900	267251	260822	293024	302610	317292	313458	291018	294713	351113	317335	344263	311431	325564	299743
P01031	C5	Complement C5	_KVTC[Carbamidomethyl (C)]TNAELVK_.2	153881	134372	103921	121837	130935	152906	138947	107745	112837	155000	140119	129010	127644	119704	134216
P01031	C5	Complement C5	_DSSVPNTGTAR_.2	411632	413036	372132	408733	430136	456824	437760	432408	391165	413861	456445	391035	429369	418906	442434
P01031	C5	Complement C5	_TGEAVAEKDSEITFIK_.3	273824	299339	362180	378639	314288	387012	289666	150158	284989	258670	263619	358941	274881	293296	374491
P01031	C5	Complement C5	_TGEAVAEKDSEITFIK_.2	159097	89984.5	75214.2	48489.6	113320	98206.2	95731.2	101185	75234.1	31444.3	75231.4	97285.1	137257	47081.9	59173
P01031	C5	Complement C5	_IIHFGTR_.2	395900	388815	350302	312363	349793	373962	374350	380808	357216	391150	342942	371240	298244	328182	379505
P01031	C5	Complement C5	_AIAYSSLSQSYLYIDWTDNHK_.3	320229	712941	488640	526670	455448	181106	141353	199334	294406	450836	307386	580574	249024	188839	184883
P01031	C5	Complement C5	_YKEDFSTTGTAYFEVK_.3	246960	309796	309866	329066	321912	206404	162911	216616	255150	299582	258002	301470	285160	287875	260345
P01031	C5	Complement C5	_YKEDFSTTGTAYFEVK_.2	92877.7	54639.1	53168.2	59659.5	73938.4	27788	13021.3	37564.4	43139.4	100259	61462.8	26034.3	78601.2	24870.7	38003.9
P01031	C5	Complement C5	_FSDASYQSINIPVTQNMVPSSR_.3	255704	306438	283138	393546	250899	322052	299563	206281	211049	297791	144108	341665	355811	380049	243202
P01031	C5	Complement C5	_GGSASTWLTAFALR_.2	216803	134810	148204	131506	243114	302002	331335	203140	229458	219358	186755	281590	226376	266233	295195
P01031	C5	Complement C5	_GGSASTWLTAFALR_.3	12461	6970.76	8468.79	8240.61	17435.3	30199.4	17493.1	12680	8151.25	11658.3	19395.3	19179.1	23324.5	35595.3	21454.8
P01031	C5	Complement C5	_EYVLPHFSVSIEPEYNFIGYK_.3	315433	381682	285721	386413	321350	22287.9	134175	100256	195554	5780.54	218173	406229	158810	198175	202704
P01031	C5	Complement C5	_QLPGGQNPVSYVYLEVVSK_.2	117227	97195.8	138228	121587	112419	93941	104095	94310.1	139126	112690	147838	127274	148589	135182	85020
P01031	C5	Complement C5	_QLPGGQNPVSYVYLEVVSK_.3	47526.1	45973.2	57941.5	50183.8	52629.8	66489.5	56349.7	67464	72704.7	80503.1	77523.4	94156.4	102976	96682.9	67861.8
P01031	C5	Complement C5	_SIVSALK_.1	168582	56102.5	89584.5	70363.7	116462	116462	91613.8	106640	74015.2	103507	121308	87604.1	86421.3	62144.9	59289.3
P01031	C5	Complement C5	_GIYGTISR_.1	161011	95235.3	100368	80011.3	99766	85844	109284	100710	46118.1	76982	100484	72422.5	83367.7	44082.3	102772
P01031	C5	Complement C5	_DSLDQLVGGVPVTLNAQTIDVNQETSDLDPSK_.3	145193	125200	132704	87227	91770.5	7950.19	5461.09	43558.3	13550.4	100639	23712.6	203980	26580.7	12792.7	4811.62
P01031	C5	Complement C5	_IDTALIK_.1	88430.1	46433.7	66461.1	65675.6	54599.4	51674.3	77580.1	43919.5	37846	63254.1	68364.3	48347.1	52032.1	47506.3	49514.3
P01031	C5	Complement C5	_SDLGC[Carbamidomethyl (C)]GAGGGLNNANVFHLAGLTFLTNANADDSQENDEPC[Carbamidomethyl (C)]K_.4	53674.6	61904.8	69099.4	69244.1	76969.9	14870.5	16405.5	9992.22	49743.6	75750.1	60841.6	80937.6	57286.5	39236.8	35594.9
P01031	C5	Complement C5	_EKFSDASYQSINIPVTQNMVPSSR_.3	29545.3	58680.5	35751.6	28235.2	52019.2	40114.6	40795.1	25614	42108.3	55276.5	38959.9	63762.1	47341.6	56235.3	19173.4
P01031	C5	Complement C5	_YGGGFYSTQDTINAIEGLTEYSLLVK_.3	56156.9	103277	75698.8	54514.2	8.07067	10261.9	6166.7	31356	9828.71	64072.2	12808.1	94361.7	11958.4	9578.4	9805.96
P01031	C5	Complement C5	_RMPITYDNGFLFIHTDKPVYTPDQSVK_.4	28147.9	39135.8	23425	10069.9	27274.7	46053.7	8957.8	13094	20489.7	48829.4	66454.9	75083	43603.7	22029.2	45955.4
P01031	C5	Complement C5	_DSEITFIK_.2	802340	900914	747633	809018	758422	768180	906921	928710	791431	755446	822031	573999	805006	590535	848937
P01031	C5	Complement C5	_DSEITFIK_.1	37574.6	10805.6	22019.9	16820.8	19324.8	23700.5	26581.4	36089.9	0	12034.3	15778.8	3586.24	0	7954.18	9046.93
P01031	C5	Complement C5	_GTVYNYR_.2	546639	753151	674119	661690	590354	542314	614942	551899	573901	585166	532294	577270	602252	607310	431167
P01031	C5	Complement C5	_GTVYNYR_.1	14896	10956.3	15428.2	14585.2	12749.2	13032.5	9275.28	Filtered	6493.48	10687.4	10061.8	7334.15	10191.9	7507.67	11143.8
P01031	C5	Complement C5	_GEQIQLK_.2	465678	672303	528914	526740	460704	354980	461704	275422	381789	414737	323790	477388	506980	358439	370469
P01031	C5	Complement C5	_GEQIQLK_.1	14522.3	10884.4	11003.2	6072.98	15740.3	7534.76	7393.23	2253.01	5859.88	9010.29	Filtered	2570.4	5543.27	14240.9	17597.6
P01031	C5	Complement C5	_DVFLEMNIPYSVVR_.2	150263	146304	171045	193646	124410	96075.9	101744	147225	141207	164292	122054	158694	159402	106559	56535.1
P01031	C5	Complement C5	_DVFLEM[Oxidation (M)]NIPYSVVR_.2	11539.7	11744.4	2225.31	17199.6	29803.1	6794.35	19461.7	33868.8	37098.2	9368.56	22219.9	9564.53	18235.3	21725.3	24227.7
P01031	C5	Complement C5	_DVFLEMNIPYSVVR_.3	20975.7	11063.1	13038	24984	10601.5	Filtered	Filtered	Filtered	Filtered	10351.1	27934.8	10899.8	28724.8	18303.4	Filtered
P01031	C5	Complement C5	_C[Carbamidomethyl (C)]C[Carbamidomethyl (C)]YDGAC[Carbamidomethyl (C)]VNNDETC[Carbamidomethyl (C)]EQR_.2	55653.5	62428.9	79606.2	60209.2	40253.9	46087.7	88493.6	67150.6	40694.1	97505.6	106588	71663.4	81156.1	105178	65197.2
P01031	C5	Complement C5	_C[Carbamidomethyl (C)]C[Carbamidomethyl (C)]YDGAC[Carbamidomethyl (C)]VNNDETC[Carbamidomethyl (C)]EQR_.3	11353.5	3097.88	15676.5	9895.28	13371.5	25645.9	8856.69	16728.6	15212.5	16110.1	12587.8	3309.18	19550.2	Filtered	9860.86
P01031	C5	Complement C5	_MPITYDNGFLFIHTDKPVYTPDQSVK_.4	60946	81453.8	60007.7	109995	99281.2	33537.7	48433.1	1483.89	Filtered	136439	99576.8	168256	77780.8	87237	112364
P01031	C5	Complement C5	_SIVSALKR_.2	79674.7	61628.7	71684.4	69939.7	59256.6	44498	34175.3	47151.6	36114.7	40944.9	37247.8	137810	0	38439.5	62123.6
P01031	C5	Complement C5	_ENSLYLTAFTVIGIR_.2	37505.5	35021.9	38915.1	43599.6	54854.7	34731.7	24871.5	38926.3	31834.9	46260.8	41139.7	82147.3	30117	29690.6	28685.2
P01031	C5	Complement C5	_ENSLYLTAFTVIGIR_.3	9732.53	12244	9134.98	7963.58	14785.4	8623.53	6109.04	9261.89	10399.9	15757.8	13293.8	25134.2	12038.5	5964.82	Filtered
P01031	C5	Complement C5	_WLSEEQR_.2	1111991	1.10141e+06	1.10872e+06	1100777	1.04855e+06	1.11247e+06	1096973	1.10353e+06	1.0631e+06	988587	1.09749e+06	1.01155e+06	1.03966e+06	1.01239e+06	1099146
P01031	C5	Complement C5	_WLSEEQR_.1	29230.4	4488.74	14471.8	11687.4	31004.1	37328	21593.4	11514.9	0	0	16182.4	0	0	4269.69	21350.7
P01031	C5	Complement C5	_IPLDLVPK_.2	2.23773e+06	2.45145e+06	2.47559e+06	2.36816e+06	2.00796e+06	2600225	2.39238e+06	2366917	2.54011e+06	2.47055e+06	2.3593e+06	2.18716e+06	2.52572e+06	2583282	2.50015e+06
P01031	C5	Complement C5	_IPLDLVPK_.1	26271.6	6573.55	18287.3	0	7051.13	21368.1	0	10779.7	0	10353.5	10386	0	0	12343.4	0
P01031	C5	Complement C5	_TSGMQFC[Carbamidomethyl (C)]VK_.2	932270	960919	938013	865117	929274	981152	903826	779958	834451	890425	900130	918480	879388	900361	923177
P01031	C5	Complement C5	_TSGMQFC[Carbamidomethyl (C)]VK_.1	18486.4	0	7484.65	0	3310.12	13137.4	3702.09	3090.98	0	7257.74	9524.15	0	0	0	3911.85
P01031	C5	Complement C5	_MVETTAYALLTSLNLK_.3	565437	536908	449869	570024	631139	899716	595663	397451	786652	528098	524721	427731	834816	389856	745555
P01031	C5	Complement C5	_MVETTAYALLTSLNLK_.2	168845	215109	164244	150680	238043	219924	158335	100827	217402	134548	121609	158482	222919	101508	193700
P01031	C5	Complement C5	_M[Oxidation (M)]VETTAYALLTSLNLK_.3	50115.7	21124.7	33915	49409.7	35372.2	62341.3	55216.3	49815.6	38675.4	42608.1	70278.5	28191.2	43905.1	67550.7	60003.2
P01031	C5	Complement C5	_M[Oxidation (M)]VETTAYALLTSLNLK_.2	26050.4	Filtered	Filtered	126055	Filtered	Filtered	Filtered	24502.3	Filtered	Filtered	45930.2	Filtered	11836.9	Filtered	Filtered
P01031	C5	Complement C5	_YGMWTIK_.2	741533	674176	810419	837462	624233	801314	876411	524428	740293	581982	662607	740504	661735	693691	770220
P01031	C5	Complement C5	_YGMWTIK_.1	21762.1	0	16484.7	7087.06	30794.4	31925.7	47500.3	0	12363.5	0	46025.1	0	0	0	0
P01031	C5	Complement C5	_SYFPESWLWEVHLVPR_.3	249976	389756	329860	251701	125206	110589	70880	113774	141243	240950	225624	286138	119270	176104	173580
P01031	C5	Complement C5	_SYFPESWLWEVHLVPR_.2	8059.35	11352.4	10698.8	2639.18	910.45	Filtered	Filtered	3571.79	Filtered	9157.36	1941.21	0	2247.7	3304.16	Filtered
P01031	C5	Complement C5	_YIYPLDSLTWIEYWPR_.2	6839.44	18901.2	7939.82	4588.48	3164.39	Filtered	410.958	15237.9	1081.9	6641.02	1253.92	12727.8	Filtered	492.228	Filtered
P01031	C5	Complement C5	_YIYPLDSLTWIEYWPR_.3	6986.1	23155.8	9498.9	4936.96	4277.73	Filtered	Filtered	14217.7	2877.57	8855.56	Filtered	14559.8	Filtered	Filtered	Filtered
P01031	C5	Complement C5	_LQGTLPVEAR_.2	2.38211e+06	2424643	2.18249e+06	2.13996e+06	2472813	2.4084e+06	2390989	2.54792e+06	2.40723e+06	2.24608e+06	2.44243e+06	2136837	2123725	2008312	2.36351e+06
P01031	C5	Complement C5	_LQGTLPVEAR_.1	13171.9	0	0	0	4413.27	3093.47	Filtered	Filtered	0	5488	3861.67	0	0	0	0
P01031	C5	Complement C5	_TSTSEEVC[Carbamidomethyl (C)]SFYLK_.2	1.63406e+06	1.42501e+06	1253307	1.37541e+06	1.43952e+06	1.41688e+06	1.62294e+06	1.52482e+06	1.31284e+06	1392426	1.54708e+06	1.06361e+06	1525550	1.11291e+06	1.46407e+06
P01031	C5	Complement C5	_TSTSEEVC[Carbamidomethyl (C)]SFYLK_.3	2407.83	Filtered	Filtered	Filtered	Filtered	2457.13	6314.4	Filtered	Filtered	Filtered	7049.52	Filtered	Filtered	Filtered	Filtered
P01031	C5	Complement C5	_ENSQYQPIK_.2	673932	675824	652791	643318	661924	628106	619433	530064	605522	652208	644114	653171	664853	637200	563746
P01031	C5	Complement C5	_ENSQYQPIK_.1	6635.27	0	3705.15	0	1426.73	1757.66	0	3240.93	0	0	1612.09	0	0	0	0
P01031	C5	Complement C5	_QYLIMGK_.2	418132	393441	450951	461015	401879	473964	442380	379950	406459	414238	454696	466163	465300	389995	452537
P01031	C5	Complement C5	_QYLIMGK_.1	4591.57	0	4589.83	0	0	0	8656.82	0	0	0	4796.68	0	0	0	0
P01031	C5	Complement C5	_LSMDIDVSYK_.2	359114	706802	381192	475766	416499	161078	241834	286524	336733	512059	247967	527407	348805	211714	284573
P01031	C5	Complement C5	_LSM[Oxidation (M)]DIDVSYK_.2	58545.4	70486.7	48403.3	86825.1	73263.1	70758.9	72636	56396.2	95071.9	58412.2	59787.1	58249.8	69234.1	48046.8	33734.3
P01031	C5	Complement C5	_LSMDIDVSYK_.1	0	0	0	0	0	0	0	0	0	0	0	0	0	0	0
P01031	C5	Complement C5	_DGHVILQLNSIPSSDFLC[Carbamidomethyl (C)]VR_.3	159182	125079	285725	178525	318854	91619.8	121005	41367.8	212089	193431	174196	213815	145937	246195	191059
P01031	C5	Complement C5	_DGHVILQLNSIPSSDFLC[Carbamidomethyl (C)]VR_.2	0	0	9923.79	0	8606.91	0	11411.7	13329.3	0	7716.7	11643.4	0	0	0	0
P01031	C5	Complement C5	_VVTEADVYITFGIR_.2	18228	129436	31047.6	41185	26788.4	Filtered	0	20442.4	9739.15	40146.2	13179.1	138856	24639.8	22790.8	20328.9
P01031	C5	Complement C5	_VVTEADVYITFGIR_.3	10517.4	27448.8	8139.93	5003.25	Filtered	Filtered	Filtered	Filtered	Filtered	Filtered	Filtered	38456.8	841.902	2025.89	Filtered
P01031	C5	Complement C5	_IFELFEVGFLSPATFTVYEYHRPDK_.4	37639.4	48732.4	57834.1	43148.3	35621.8	10943.1	0	Filtered	11918.8	59383.6	34991.8	59350.8	12206.3	28778	0
P01031	C5	Complement C5	_IFELFEVGFLSPATFTVYEYHRPDK_.3	6112.16	1986.96	4638.1	Filtered	4517.17	Filtered	Filtered	Filtered	Filtered	4932.3	2484.33	3420.88	Filtered	Filtered	Filtered
P01031	C5	Complement C5	_VTC[Carbamidomethyl (C)]TNAELVK_.2	1.07825e+06	940089	967394	964221	966337	902485	925966	855638	1.06654e+06	1.01418e+06	1.03767e+06	938733	930509	948268	1.0857e+06
P01031	C5	Complement C5	_VTC[Carbamidomethyl (C)]TNAELVK_.1	0	0	0	0	0	0	4166.85	0	2619.51	0	0	0	0	0	2456.5
P01031	C5	Complement C5	_LKEGMLSIMSYR_.3	264420	245130	267333	234083	248748	259814	292441	207678	266733	281243	253608	329685	263978	363104	259051
P01031	C5	Complement C5	_LKEGMLSIMSYR_.2	4757.62	0	0	0	0	0	0	0	0	0	4404.47	0	0	0	418.381
P01031	C5	Complement C5	_ADNFLLENTLPAQSTFTLAISAYALSLGDK_.3	4262.74	9908.06	2898.94	2113.93	Filtered	Filtered	Filtered	43.734	499.803	1258.78	Filtered	8793.16	Filtered	470.126	Filtered
P01031	C5	Complement C5	_DINYVNPVIK_.2	1.17791e+06	1.13858e+06	1.22795e+06	1.33455e+06	1.15351e+06	1.224e+06	1.34375e+06	1.17212e+06	1.22576e+06	1.37016e+06	1.24293e+06	1368638	1.11702e+06	1.29652e+06	1.38012e+06
P01031	C5	Complement C5	_DINYVNPVIK_.1	0	0	0	0	0	0	0	0	0	0	0	0	0	0	0
P01031	C5	Complement C5	_KAFDIC[Carbamidomethyl (C)]PLVK_.2	397464	414983	434758	502638	461647	393793	352453	343975	322523	291900	372784	388602	340571	434363	329192
P01031	C5	Complement C5	_KAFDIC[Carbamidomethyl (C)]PLVK_.1	0	0	0	0	0	0	0	0	Filtered	0	0	0	0	Filtered	0
P01031	C5	Complement C5	_QC[Carbamidomethyl (C)]TMFYSTSNIK_.2	399826	390217	355273	318607	385428	408125	369864	374907	342949	383855	362846	420380	410131	372250	395294
P01031	C5	Complement C5	_QC[Carbamidomethyl (C)]TM[Oxidation (M)]FYSTSNIK_.2	0	0	Filtered	Filtered	0	5359.3	0	0	Filtered	Filtered	Filtered	0	0	0	Filtered
P01031	C5	Complement C5	_KC[Carbamidomethyl (C)]C[Carbamidomethyl (C)]YDGAC[Carbamidomethyl (C)]VNNDETC[Carbamidomethyl (C)]EQR_.3	93473.5	127659	104147	102599	90757.5	75379.2	113416	121717	123194	95155.2	156936	105802	127497	146345	103776
P01031	C5	Complement C5	_KC[Carbamidomethyl (C)]C[Carbamidomethyl (C)]YDGAC[Carbamidomethyl (C)]VNNDETC[Carbamidomethyl (C)]EQR_.2	1987.42	0	Filtered	Filtered	Filtered	0	Filtered	Filtered	Filtered	Filtered	Filtered	Filtered	Filtered	Filtered	Filtered
P01031	C5	Complement C5	_QLQFALPDSLTTWEIQGVGISNTGIC[Carbamidomethyl (C)]VADTVK_.3	5093.91	11422.7	8851.35	3777.73	1020.29	Filtered	Filtered	Filtered	Filtered	5802.38	Filtered	11661.7	Filtered	Filtered	Filtered
P01031	C5	Complement C5	_EMMQTAMQNTMLINGIAQVTFDSETAVK_.3	4261.85	7807.99	8065.45	2728.85	0	0	Filtered	0	0	10145.4	1592.61	12626.4	Filtered	Filtered	Filtered
P01031	C5	Complement C5	_VDDGVASFVLNLPSGVTVLEFNVK_.3	Filtered	13900.2	6342.89	393.85	Filtered	Filtered	Filtered	7817.78	Filtered	4481.84	Filtered	7286.23	Filtered	Filtered	Filtered
P01031	C5	Complement C5	_YVEQNQNSIC[Carbamidomethyl (C)]NSLLWLVENYQLDNGSFK_.3	Filtered	4702.58	1400.52	Filtered	Filtered	Filtered	Filtered	Filtered	Filtered	1955.35	Filtered	5664.61	Filtered	Filtered	Filtered
P01031	C5	Complement C5	_LLVYYIVTGEQTAELVSDSVWLNIEEK_.3	0	1168.8	307.145	Filtered	Filtered	Filtered	Filtered	0	Filtered	Filtered	Filtered	759.324	Filtered	Filtered	0
P01031	C5	Complement C5	_ETVLTFIDPEGSEVDMVEEIDHIGIISFPDFK_.4	Filtered	2514.31	Filtered	Filtered	Filtered	Filtered	Filtered	Filtered	0	0	Filtered	1265.26	Filtered	Filtered	Filtered
P01033	TIMP1	Metalloproteinase inhibitor 1	_FVYTPAMESVC[Carbamidomethyl (C)]GYFHR_.3	11468.7	3442.25	9948.35	14165.5	15271.6	11367.2	4803.95	10237	6408.33	15119.8	6853.44	12044.5	8296.73	4492.26	Filtered
P01033	TIMP1	Metalloproteinase inhibitor 1	_GFQALGDAADIR_.2	49123.2	90913.6	18675.1	58104.9	67747.9	25543.7	39572.3	60578.3	119505	72212.9	Filtered	51767.4	26851.7	96500.5	56230
P01033	TIMP1	Metalloproteinase inhibitor 1	_LQSGTHC[Carbamidomethyl (C)]LWTDQLLQGSEK_.3	328430	597115	Filtered	174583	Filtered	Filtered	226988	Filtered	344565	Filtered	143752	638692	137829	Filtered	141355
P01036	CST4	Cystatin-S	_ALHFAISEYNK_.3	Filtered	208932	Filtered	Filtered	Filtered	Filtered	Filtered	Filtered	Filtered	Filtered	Filtered	Filtered	Filtered	Filtered	Filtered
P01036	CST4	Cystatin-S	_EQTFGGVNYFFDVEVGR_.2	Filtered	4541.41	Filtered	Filtered	Filtered	Filtered	Filtered	Filtered	Filtered	Filtered	Filtered	Filtered	Filtered	Filtered	Filtered
P01036	CST4	Cystatin-S	_ATEDEYYR_.2	Filtered	10628.4	Filtered	Filtered	Filtered	Filtered	Filtered	Filtered	Filtered	Filtered	Filtered	Filtered	Filtered	Filtered	Filtered
P01036	CST4	Cystatin-S	_MSLVNSR_.2	Filtered	5009.73	Filtered	Filtered	Filtered	Filtered	Filtered	Filtered	Filtered	Filtered	Filtered	Filtered	Filtered	Filtered	Filtered
P01036	CST4	Cystatin-S	_IIPGGIYDADLNDEWVQR_.2	Filtered	11805.3	Filtered	Filtered	Filtered	Filtered	Filtered	Filtered	Filtered	Filtered	Filtered	Filtered	Filtered	Filtered	Filtered
P01042	KNG1	Kininogen-1	_DIPTNSPELEETLTHTITK_.3	9796468	10540635	11771370	10463953	14198334	13548793	14191957	12896022	14852841	9767249	12501826	12678018	11565101	12620538	14031125
P01042	KNG1	Kininogen-1	_DIPTNSPELEETLTHTITK_.2	1.06693e+06	634571	567609	482435	1086244	617314	596645	682336	474965	395775	898378	665317	458532	555799	607698
P01042	KNG1	Kininogen-1	_TVGSDTFYSFK_.2	5.65897e+06	6108552	6.98942e+06	7.199e+06	6.92833e+06	7488274	6.90712e+06	6.30581e+06	7.38872e+06	6.47534e+06	6.54813e+06	6.55899e+06	6687842	7002992	6768946
P01042	KNG1	Kininogen-1	_IC[Carbamidomethyl (C)]VGC[Carbamidomethyl (C)]PR_.2	5.7441e+06	5.27737e+06	5806581	5911119	5754195	5693862	5.37476e+06	5.84041e+06	5.91971e+06	5882078	5917140	5884018	5736583	5673771	6.22251e+06
P01042	KNG1	Kininogen-1	_IC[Carbamidomethyl (C)]VGC[Carbamidomethyl (C)]PR_.1	87443.9	46107.5	60377.1	41063.2	56862	67858.3	50363.5	60632.4	40970.2	52708.6	62815.7	45458.8	49618.2	32252.6	70549.2
P01042	KNG1	Kininogen-1	_YFIDFVAR_.2	3506671	3.45618e+06	4430509	4727259	5.00347e+06	4791712	5.02607e+06	4.96893e+06	5231354	3.82206e+06	4508309	3.6386e+06	4196256	4526118	4704963
P01042	KNG1	Kininogen-1	_YFIDFVAR_.1	61002.4	26874.3	115908	25140.9	77921.8	29113.6	80149.9	51773.4	24369.2	27679.8	50186.3	23778.4	37921.1	29741.1	42966.7
P01042	KNG1	Kininogen-1	_IASFSQNC[Carbamidomethyl (C)]DIYPGK_.2	4.52046e+06	4121461	4.11295e+06	4577290	4416096	4742355	4294866	5080829	4563163	4.02516e+06	4898103	3.76279e+06	4.20541e+06	3.54219e+06	4437731
P01042	KNG1	Kininogen-1	_ENFLFLTPDC[Carbamidomethyl (C)]K_.2	4.18446e+06	3.51165e+06	3.37393e+06	3.37615e+06	3.82248e+06	6.20608e+06	4.92495e+06	5096704	4.11372e+06	3.03438e+06	4.28288e+06	2.6863e+06	4635229	4925467	5190243
P01042	KNG1	Kininogen-1	_QVVAGLNFR_.2	2796428	2.85787e+06	3.20887e+06	3.07912e+06	3.00422e+06	3.11947e+06	3.03115e+06	3066723	3.24204e+06	3.18625e+06	3.13272e+06	3261236	2.98469e+06	3.12173e+06	3.11767e+06
P01042	KNG1	Kininogen-1	_QVVAGLNFR_.1	41073.4	11117.8	47828.7	16674.1	28902.1	28828.5	50322.9	18821.2	11513.6	37059.5	33782.7	21278.8	11376.2	25399.5	22080.4
P01042	KNG1	Kininogen-1	_TWQDC[Carbamidomethyl (C)]EYK_.2	2.05234e+06	2.31772e+06	2.25286e+06	2.5826e+06	1.98578e+06	2.06606e+06	1.98242e+06	2535626	2.28674e+06	1.95095e+06	2.37112e+06	1.85983e+06	2.41683e+06	2.18835e+06	2.0541e+06
P01042	KNG1	Kininogen-1	_TWQDC[Carbamidomethyl (C)]EYK_.1	72770.5	45189.4	64127.2	38593.1	43291.6	57556.1	50354.2	47724.1	43116.1	27656.8	42067	17647.3	29969.4	11470.9	46729.9
P01042	KNG1	Kininogen-1	_DFVQPPTK_.2	1.61684e+06	2.24658e+06	1.92915e+06	2.0349e+06	1.59815e+06	1.7786e+06	2.00257e+06	1.93129e+06	2.96062e+06	2.56033e+06	2.27096e+06	2.16644e+06	2746916	2.13109e+06	2.01828e+06
P01042	KNG1	Kininogen-1	_DFVQPPTK_.1	263704	135063	65606.2	85745.5	118009	104660	139079	31889.3	9760.05	25149.4	46061.8	36934.7	107646	36022.2	90313.1
P01042	KNG1	Kininogen-1	_LGQSLDC[Carbamidomethyl (C)]NAEVYVVPWEK_.2	1.38301e+06	1.53889e+06	1341953	1.55576e+06	980507	1.16422e+06	1.36107e+06	1.23513e+06	1495990	1.39977e+06	1.19206e+06	1.18714e+06	1.17703e+06	1.5243e+06	1.44245e+06
P01042	KNG1	Kininogen-1	_LGQSLDC[Carbamidomethyl (C)]NAEVYVVPWEK_.3	208456	263219	252484	303485	192977	306458	255366	285468	366216	317612	271560	203426	331654	400370	242201
P01042	KNG1	Kininogen-1	_IASFSQNC[Carbamidomethyl (C)]DIYPGKDFVQPPTK_.3	1.38749e+06	1.44302e+06	1.6229e+06	1.16357e+06	1.58716e+06	1.8865e+06	1.24481e+06	1.15202e+06	1.44583e+06	1.70026e+06	1.47307e+06	2792648	1.44599e+06	1.61295e+06	1.2594e+06
P01042	KNG1	Kininogen-1	_YNSQNQSNNQFVLYR_.2	1.29778e+06	1.17865e+06	1.25504e+06	1.27187e+06	1.39263e+06	1.40957e+06	1.13767e+06	1.23429e+06	1.21247e+06	1.07236e+06	1.45349e+06	1277168	1.13614e+06	994075	1.17314e+06
P01042	KNG1	Kininogen-1	_YNSQNQSNNQFVLYR_.3	Filtered	199842	180425	224977	188108	251382	237169	238742	310093	356098	332469	313632	352954	211086	236441
P01042	KNG1	Kininogen-1	_KYFIDFVAR_.2	750409	739095	649032	833633	802428	968947	885535	738787	713541	705308	812154	636156	853714	807237	686305
P01042	KNG1	Kininogen-1	_TWQDC[Carbamidomethyl (C)]EYKDAAK_.3	372264	310546	460304	333351	455048	519012	428570	327681	500483	490197	298491	810102	338673	510153	380387
P01042	KNG1	Kininogen-1	_TWQDC[Carbamidomethyl (C)]EYKDAAK_.2	134368	125336	91412.8	62081.5	101304	185204	125614	80571.6	65025	78283.7	80479.8	189985	72652.9	100613	100017
P01042	KNG1	Kininogen-1	_KYNSQNQSNNQFVLYR_.3	289968	319128	335215	360327	377413	437789	326486	257213	380636	429689	392012	562112	405199	520109	349237
P01042	KNG1	Kininogen-1	_KYNSQNQSNNQFVLYR_.2	66440.2	3952.44	36956.8	27961.7	49852.2	42774.1	36731.7	27957.3	6548.78	25972.7	55762.4	46425.8	31672.5	35597.2	10996.3
P01042	KNG1	Kininogen-1	_ESNEELTESC[Carbamidomethyl (C)]ETK_.2	325791	343122	329653	355991	334377	328796	313026	351987	330006	306198	303757	288040	333800	300920	369885
P01042	KNG1	Kininogen-1	_LDDDLEHQGGHVLDHGHK_.4	223563	329219	266170	271383	276656	315294	313059	289383	301611	315948	327133	292024	249961	308495	269170
P01042	KNG1	Kininogen-1	_LDDDLEHQGGHVLDHGHK_.3	35990.3	31156.7	30406.5	26503.1	31033.7	42886	32880.9	21424.2	14952.3	38716.5	37845.3	39708.8	28921.4	24751	35655.2
P01042	KNG1	Kininogen-1	_FSVATQTC[Carbamidomethyl (C)]QITPAEGPVVTAQYDC[Carbamidomethyl (C)]LGC[Carbamidomethyl (C)]VHPISTQSPDLEPILR_.4	149740	303358	300419	329378	194080	63684.2	40935.3	37266	170003	286463	234974	366290	206439	210640	181652
P01042	KNG1	Kininogen-1	_AATGEC[Carbamidomethyl (C)]TATVGK_.2	61449.1	59185.9	56433.9	58068.9	56814.9	57207	62788.8	51302.2	49461.3	65113.3	62953.8	49881.9	58424.1	49210.5	52630.6
P01042	KNG1	Kininogen-1	_IYPTVNC[Carbamidomethyl (C)]QPLGMISLMK_.2	404590	189087	269155	303112	319912	425504	365422	301580	185331	260277	381773	221047	342745	352501	152791
P01042	KNG1	Kininogen-1	_IYPTVNC[Carbamidomethyl (C)]QPLGMISLMK_.3	50764.9	20850.2	49338.9	37245.1	38585	61616.1	61207.7	42960.9	47862.2	57785.7	61530.5	38354.8	62681.9	66440.2	32745.9
P01042	KNG1	Kininogen-1	_IYPTVNC[Carbamidomethyl (C)]QPLGMISLM[Oxidation (M)]K_.2	17030.5	Filtered	9908.15	6855.02	Filtered	16719.1	10602.3	22257.9	16320.7	7112.78	Filtered	3955.83	5507.21	4954.35	Filtered
P01042	KNG1	Kininogen-1	_ESNEELTESC[Carbamidomethyl (C)]ETKK_.3	92087.1	104019	83217.8	70745.1	139091	98968	123719	73513.6	63045.9	112471	92210.3	127257	91274.5	121863	70099.5
P01042	KNG1	Kininogen-1	_ESNEELTESC[Carbamidomethyl (C)]ETKK_.2	9646.06	7907.47	8541.95	6479.18	9311.76	9333.36	10618.8	10047.1	Filtered	7213.67	6651.1	8518.46	6825.09	10155.8	7194.71
P01042	KNG1	Kininogen-1	_FKLDDDLEHQGGHVLDHGHK_.4	109357	142638	126240	26255.6	166204	169056	78600.7	73259.7	Filtered	61190.1	92646.2	147273	Filtered	53569.7	89402
P01042	KNG1	Kininogen-1	_KLGQSLDC[Carbamidomethyl (C)]NAEVYVVPWEK_.3	2003624	1.81245e+06	2.30434e+06	2.52792e+06	2.05151e+06	1.9509e+06	2.29161e+06	2225065	2.06714e+06	2186385	1.90535e+06	2235199	2.4557e+06	2.16794e+06	2290934
P01042	KNG1	Kininogen-1	_KLGQSLDC[Carbamidomethyl (C)]NAEVYVVPWEK_.2	180896	88790.1	69429.6	83222.9	78912.8	84288.4	82148.6	125956	29056.1	66345.7	66660.2	34259.8	73333.4	36418.6	62391.2
P01042	KNG1	Kininogen-1	_KLGQSLDC[Carbamidomethyl (C)]NAEVYVVPWEK_.4	6096.3	0	3433.83	Filtered	Filtered	0	0	3240.46	Filtered	0	0	0	0	5759.28	Filtered
P01042	KNG1	Kininogen-1	_RPPGFSPFR_.2	0	40857.8	28447.2	18760.1	39341.2	53719.1	28504.2	0	0	11637.8	71456.3	73657.8	45072.9	5383.97	70929.3
P01042	KNG1	Kininogen-1	_KIYPTVNC[Carbamidomethyl (C)]QPLGMISLMK_.3	93071.6	55632.2	80213.5	140552	182275	174517	101796	74148.9	71229.4	165902	47433.2	211224	111148	86611.2	70685.1
P01042	KNG1	Kininogen-1	_KIYPTVNC[Carbamidomethyl (C)]QPLGMISLMK_.2	0	0	0	Filtered	0	0	Filtered	0	Filtered	0	0	0	0	0	0
P01042	KNG1	Kininogen-1	_SLWNGDTGEC[Carbamidomethyl (C)]TDNAYIDIQLR_.3	0	55647.8	15452	23277.4	0	0	Filtered	21761.1	0	12316.6	10588.5	31748.1	0	0	0
P01137	TGFB1	Transforming growth factor beta-1 proprotein	_VAGESAEPEPEPEADYYAK_.2	3146.56	0	0	0	Filtered	0	0	0	0	0	0	0	0	0	Filtered
P01591	JCHAIN	Immunoglobulin J chain	_FVYHLSDLC[Carbamidomethyl (C)]K_.3	3.29134e+06	4.04162e+06	3.87417e+06	3.8777e+06	3307143	2867998	3.23849e+06	4.04192e+06	4841561	3.03873e+06	3.15662e+06	3.58094e+06	2935351	4574984	3.35264e+06
P01591	JCHAIN	Immunoglobulin J chain	_FVYHLSDLC[Carbamidomethyl (C)]K_.2	338407	360382	326400	199806	373686	320385	635172	360992	322744	570697	400520	275132	355826	488664	419682
P01591	JCHAIN	Immunoglobulin J chain	_SSEDPNEDIVER_.2	3155704	3.67759e+06	3.40933e+06	3.39573e+06	3615274	3.56629e+06	3.34365e+06	3.22588e+06	3.9382e+06	3702701	3.1925e+06	3.38776e+06	3511927	3.5331e+06	3180568
P01591	JCHAIN	Immunoglobulin J chain	_IVLVDNK_.2	3.08326e+06	3.31819e+06	2939419	2869571	3.19357e+06	3.09574e+06	3.29939e+06	2.73866e+06	3.63588e+06	3.56123e+06	2.42015e+06	2.82117e+06	2.61306e+06	2.93423e+06	3.07455e+06
P01591	JCHAIN	Immunoglobulin J chain	_IVLVDNK_.1	168086	128354	96453.9	97614.4	132203	156336	154956	107883	112179	105834	83452.3	78420.7	73355.5	103553	121114
P01591	JCHAIN	Immunoglobulin J chain	_IIVPLNNR_.2	2.23946e+06	2.50776e+06	2.18677e+06	2.08717e+06	2.83007e+06	2.44135e+06	2.65248e+06	2.0386e+06	2.80799e+06	2806361	2221482	2571492	2.39894e+06	2.26695e+06	2.30753e+06
P01591	JCHAIN	Immunoglobulin J chain	_C[Carbamidomethyl (C)]YTAVVPLVYGGETK_.2	985271	1.04237e+06	1.07415e+06	1.12195e+06	1.18339e+06	1.23703e+06	1.16653e+06	1.0073e+06	1.19797e+06	961661	1.02705e+06	1.23942e+06	1.15622e+06	802322	1.10305e+06
P01591	JCHAIN	Immunoglobulin J chain	_C[Carbamidomethyl (C)]YTAVVPLVYGGETK_.3	179753	272753	229187	204233	211521	210523	211030	149225	135114	172331	126854	154360	221805	182225	185138
P01591	JCHAIN	Immunoglobulin J chain	_MVETALTPDAC[Carbamidomethyl (C)]YPD_.2	1.53941e+06	1.5094e+06	1.53833e+06	1.55766e+06	1.53226e+06	1.31903e+06	1.4538e+06	1.45622e+06	957282	1.4809e+06	1.40488e+06	1.09769e+06	1.2478e+06	1.30752e+06	1416424
P01591	JCHAIN	Immunoglobulin J chain	_M[Oxidation (M)]VETALTPDAC[Carbamidomethyl (C)]YPD_.2	11864.2	26830	36292.5	7473.74	Filtered	26132.9	57326.2	Filtered	56987.7	50996.6	0	Filtered	19512.8	41049.4	38702.7
P01591	JCHAIN	Immunoglobulin J chain	_KC[Carbamidomethyl (C)]DPTEVELDNQIVTATQSNIC[Carbamidomethyl (C)]DEDSATETC[Carbamidomethyl (C)]YTYDR_.4	50035	227836	136971	94482.1	60301.9	4106.95	0	18148.6	48869.8	147170	41422.6	144101	11987.4	32541.6	17328.7
P01591	JCHAIN	Immunoglobulin J chain	_IIRSSEDPNEDIVER_.3	0	0	0	6639.16	13948.1	6142.84	Filtered	Filtered	Filtered	3615.82	16509.9	11194.7	2914	0	Filtered
P01593;P01594	IGKV1D-33;IGKV1-33	Immunoglobulin kappa variable 1D-33;Immunoglobulin kappa variable 1-33	_LLIYDASNLETGVPSR_.2	3.46213e+06	3.52872e+06	3464312	3.09753e+06	3.19114e+06	3503337	3.7576e+06	3.81068e+06	2.92811e+06	3192600	4.03078e+06	2.74635e+06	3.7047e+06	3.51568e+06	2.63546e+06
P01593;P01594	IGKV1D-33;IGKV1-33	Immunoglobulin kappa variable 1D-33;Immunoglobulin kappa variable 1-33	_LLIYDASNLETGVPSR_.3	254527	161346	146190	108104	147210	142457	164385	160855	110645	185482	230334	187912	230615	199248	148347
P01593;P01594	IGKV1D-33;IGKV1-33	Immunoglobulin kappa variable 1D-33;Immunoglobulin kappa variable 1-33	_VTITC[Carbamidomethyl (C)]QASQDISNYLNWYQQKPGK_.3	484346	557680	587838	356303	240959	193989	125360	138075	232635	359039	364550	546071	284013	363312	189427
P01593;P01594	IGKV1D-33;IGKV1-33	Immunoglobulin kappa variable 1D-33;Immunoglobulin kappa variable 1-33	_VTITC[Carbamidomethyl (C)]QASQDISNYLNWYQQKPGK_.4	29215.6	52185.9	27003.7	20587.4	17028.6	498.425	0	193.804	11013.1	20378.1	10171.5	45332.7	26442.3	24977.8	10196.9
P01597;P04432	IGKV1-39;IGKV1D-39	Immunoglobulin kappa variable 1-39;Immunoglobulin kappa variable 1D-39	_ASQSISSYLNWYQQKPGK_.3	640934	677946	620409	630681	660397	580560	665444	591098	634724	590211	677361	665418	617106	557926	613693
P01597;P04432	IGKV1-39;IGKV1D-39	Immunoglobulin kappa variable 1-39;Immunoglobulin kappa variable 1D-39	_ASQSISSYLNWYQQKPGK_.2	113288	32090.8	37253.6	23341.4	32023.9	34380.3	53511.3	51539.7	10889.4	21904.6	47215.8	38574.8	23142.5	11363.9	30948.3
P01599	IGKV1-17	Immunoglobulin kappa variable 1-17	_NDLGWYQQKPGK_.3	1.17221e+06	889557	1.05517e+06	1.07486e+06	1.17478e+06	1166043	1.04288e+06	974530	1177872	1.10448e+06	1.1962e+06	1.2414e+06	1.15719e+06	1.1795e+06	1.0708e+06
P01599	IGKV1-17	Immunoglobulin kappa variable 1-17	_NDLGWYQQKPGK_.2	1.0982e+06	913364	1.00463e+06	832455	1.03694e+06	998898	907279	984117	915454	689137	884911	797588	789134	875367	813058
P01599	IGKV1-17	Immunoglobulin kappa variable 1-17	_LIYAASSLQSGVPSR_.2	1.25436e+06	1.15424e+06	984085	1.22262e+06	1.26474e+06	1.27324e+06	1.10168e+06	1191045	1.27749e+06	1037874	1.21211e+06	1.11544e+06	1237018	1.21098e+06	1.38846e+06
P01599	IGKV1-17	Immunoglobulin kappa variable 1-17	_RLIYAASSLQSGVPSR_.3	149636	169205	165605	132854	153444	183842	106808	69571.5	139668	175028	47146.7	227462	209130	194127	197260
P01599	IGKV1-17	Immunoglobulin kappa variable 1-17	_RLIYAASSLQSGVPSR_.2	47583.3	12764.1	7467.56	0	49008.8	54510	51386.3	34847.7	Filtered	38229.3	44380.2	18180.1	44657.3	25337.8	Filtered
P01601	IGKV1D-16	Immunoglobulin kappa variable 1D-16	_SLIYAASSLQSGVPSR_.2	161595	157165	111169	164918	153946	147630	176823	134913	142691	131693	114259	97124.2	153496	133331	151682
P01601	IGKV1D-16	Immunoglobulin kappa variable 1D-16	_SLIYAASSLQSGVPSR_.3	27743.7	6475.89	10282.8	3851.79	17443.9	19041.5	4135.74	34283.8	24333.2	19784.8	23721	17065.9	27598.9	25089.8	18550
P01602	IGKV1-5	Immunoglobulin kappa variable 1-5	_ASQSISSWLAWYQQKPGK_.3	2388568	2.51843e+06	2.82835e+06	2304054	2.40839e+06	2.22831e+06	2.09487e+06	2.05811e+06	1.72655e+06	2363584	1.74648e+06	2.93003e+06	2.16853e+06	2384795	2.24249e+06
P01602	IGKV1-5	Immunoglobulin kappa variable 1-5	_ASQSISSWLAWYQQKPGK_.2	516693	381521	506236	241440	547113	367784	267837	275557	165595	388864	266000	482053	236066	329018	353238
P01602	IGKV1-5	Immunoglobulin kappa variable 1-5	_VTITC[Carbamidomethyl (C)]RASQSISSWLAWYQQKPGK_.4	0	0	0	0	0	0	0	0	0	0	0	0	0	0	0
P01619	IGKV3-20	Immunoglobulin kappa variable 3-20	_FSGSGSGTDFTLTISR_.2	26292096	36306472	32260202	34059060	33304054	16646336	21604130	21068704	29522136	34250668	30995884	38089380	27040392	26586812	24636664
P01619	IGKV3-20	Immunoglobulin kappa variable 3-20	_FSGSGSGTDFTLTISR_.3	142404	54776.8	63357.6	71036.5	83107	33575.9	36010.7	105575	51516.8	107229	94221.5	104720	75476.9	42568	50058.1
P01619	IGKV3-20	Immunoglobulin kappa variable 3-20	_LLIYGASSR_.2	19207828	16498162	20369230	19858762	21466314	20713776	19756972	21376056	20716184	20248354	20662038	21162182	19725556	20661128	21777998
P01619	IGKV3-20	Immunoglobulin kappa variable 3-20	_LLIYGASSR_.1	350467	191941	354697	176875	284391	384641	451119	372883	184715	316780	366639	209605	303283	195461	230192
P01619	IGKV3-20	Immunoglobulin kappa variable 3-20	_ASQSVSSSYLAWYQQKPGQAPR_.3	2287598	2.07898e+06	2.0141e+06	2.04774e+06	2.24642e+06	2.03045e+06	1.93173e+06	1.62139e+06	2099793	1.9734e+06	1.98902e+06	2.47067e+06	1.88199e+06	2.23317e+06	2.20603e+06
P01619	IGKV3-20	Immunoglobulin kappa variable 3-20	_ASQSVSSSYLAWYQQKPGQAPR_.4	0	17.2727	531.874	18364.3	533.848	0	213.329	3539.31	5633.26	0	6576.61	16947.4	7206.98	14120.7	12981.9
P01624	IGKV3-15	Immunoglobulin kappa variable 3-15	_LLIYGASTR_.2	14369633	16454505	15187586	17003532	12497970	15146371	14990821	14681076	17588254	13636102	14214839	15642831	14359637	15465331	16467678
P01624	IGKV3-15	Immunoglobulin kappa variable 3-15	_ASQSVSSNLAWYQQKPGQAPR_.3	3.70657e+06	3.9766e+06	3.9416e+06	3.8433e+06	4.0563e+06	3.90733e+06	3.70143e+06	3485011	4.07281e+06	3401170	3.45522e+06	4662400	3.63617e+06	4.00514e+06	3.62283e+06
P01624	IGKV3-15	Immunoglobulin kappa variable 3-15	_ASQSVSSNLAWYQQKPGQAPR_.2	84478.3	24447.9	30702.5	6986.58	80572	50207.9	89626.7	25516.3	25736.9	49820.1	38568.5	46095.7	44448.2	25122.4	39857.4
P01624	IGKV3-15	Immunoglobulin kappa variable 3-15	_ASQSVSSNLAWYQQKPGQAPR_.4	22260.4	17996.3	16100	14584.4	0	19691.5	29676.8	12513.2	19130.6	15119.6	31827.9	0	20680.9	29811.3	15062.6
P01699	IGLV1-44	Immunoglobulin lambda variable 1-44	_LLIYSNNQRPSGVPDR_.3	1.47623e+06	1.59115e+06	1.56561e+06	1516267	1.52901e+06	1.67278e+06	1.42029e+06	1.4416e+06	1.61055e+06	1.63996e+06	1.60461e+06	2043298	1.7272e+06	1.79436e+06	1.71192e+06
P01699	IGLV1-44	Immunoglobulin lambda variable 1-44	_LLIYSNNQRPSGVPDR_.2	143258	37071.2	122126	96789.2	165000	73949.1	144270	35128.6	18192.1	71899.1	135165	121037	111710	50187.2	75984.1
P01699	IGLV1-44	Immunoglobulin lambda variable 1-44	_VTISC[Carbamidomethyl (C)]SGSSSNIGSNTVNWYQQLPGTAPK_.3	278418	304469	31892	318753	277404	159184	113336	37844.8	291681	357927	260868	341715	35319.5	261333	38171.6
P01700	IGLV1-47	Immunoglobulin lambda variable 1-47	_VTISC[Carbamidomethyl (C)]SGSSSNIGSNYVYWYQQLPGTAPK_.3	100159	31707.6	51929.7	Filtered	91246.2	50370	26991.5	12112.7	47236.2	Filtered	63119	98453.7	49437	58445.4	24905.3
P01700	IGLV1-47	Immunoglobulin lambda variable 1-47	_SGTSASLAISGLR_.2	6191858	6185046	6.61242e+06	6.90792e+06	5472924	6276685	6.11592e+06	5.81688e+06	6.16103e+06	5.91859e+06	6.40296e+06	6.62697e+06	6.5413e+06	7136213	6.19286e+06
P01700	IGLV1-47	Immunoglobulin lambda variable 1-47	_SGTSASLAISGLR_.3	11527.5	14021.3	5047.13	3720.76	0	10429.2	13840.4	4753.54	8054.17	24495.3	9824.05	8432.38	22439.1	12119	0
P01701	IGLV1-51	Immunoglobulin lambda variable 1-51	_VTISC[Carbamidomethyl (C)]SGSSSNIGNNYVSWYQQLPGTAPK_.3	158744	131513	206972	129387	151044	68920.5	59412.9	53891.6	99137.1	165356	153269	257169	127543	127866	116769
P01701	IGLV1-51	Immunoglobulin lambda variable 1-51	_RPSGIPDR_.2	76369.1	80717.9	70644.4	77159.7	65202.3	63117.6	70341.3	61328.7	84905.1	68173.5	65989.1	49425.4	48876.5	55090.2	53867.4
P01701	IGLV1-51	Immunoglobulin lambda variable 1-51	_LLIYDNNK_.2	1.62131e+06	2.05471e+06	1.93229e+06	2.10113e+06	1.97834e+06	1.90748e+06	2.04133e+06	1.64353e+06	2166866	2.12114e+06	1.90049e+06	2.20103e+06	2.04754e+06	2.31087e+06	1.99432e+06
P01701	IGLV1-51	Immunoglobulin lambda variable 1-51	_LLIYDNNK_.1	15158.3	0	0	0	32441.4	18310	16106.9	0	0	4501.99	28361.8	0	0	0	0
P01703	IGLV1-40	Immunoglobulin lambda variable 1-40	_LLIYGNSNRPSGVPDR_.3	764706	841492	851217	714125	754725	862890	736240	849568	951858	904716	1.04714e+06	1.06573e+06	947585	992764	912077
P01703	IGLV1-40	Immunoglobulin lambda variable 1-40	_LLIYGNSNRPSGVPDR_.2	48567.2	29822.7	14431.5	Filtered	44322.2	17201.2	52150.1	38394.1	8514.85	49933.4	60648.7	32316.5	50849.9	7237.85	17938.7
P01703	IGLV1-40	Immunoglobulin lambda variable 1-40	_VTISC[Carbamidomethyl (C)]TGSSSNIGAGYDVHWYQQLPGTAPK_.3	579918	780132	623360	690826	707416	325992	336251	224321	438538	657443	518927	310460	448623	509344	471000
P01703	IGLV1-40	Immunoglobulin lambda variable 1-40	_VTISC[Carbamidomethyl (C)]TGSSSNIGAGYDVHWYQQLPGTAPK_.4	73545.4	7706.59	97336	14437.1	Filtered	116458	113306	89165.6	110103	58105.3	70369	223175	65122.2	36882.8	99970.2
P01704	IGLV2-14	Immunoglobulin lambda variable 2-14	_LMIYEVSNRPSGVSNR_.3	1.28796e+06	1.43088e+06	1.42763e+06	1.47326e+06	1.38592e+06	1.46738e+06	1.43762e+06	1.30008e+06	1.3772e+06	1.35145e+06	1.56285e+06	1.41335e+06	1353717	1.51288e+06	1.45803e+06
P01704	IGLV2-14	Immunoglobulin lambda variable 2-14	_LMIYEVSNRPSGVSNR_.2	87993.1	43784	37263	36374.7	75963.4	44237.2	108435	52874.9	22729.7	59608.2	80740.5	30465.3	49161.1	36458.1	42980.6
P01704	IGLV2-14	Immunoglobulin lambda variable 2-14	_LM[Oxidation (M)]IYEVSNRPSGVSNR_.3	31112.5	39971.5	39876.9	10623.2	13668.6	34926.8	0	56627.3	63170.4	15902.5	56055.7	19868.7	31720.8	79926.6	24076.8
P01705	IGLV2-23	Immunoglobulin lambda variable 2-23	_LMIYEGSK_.2	291348	305200	252369	279606	307107	344153	309141	259210	279559	269996	287343	321591	281000	274804	316479
P01705	IGLV2-23	Immunoglobulin lambda variable 2-23	_LM[Oxidation (M)]IYEGSK_.2	681.57	Filtered	11521.6	854.647	8512.34	20723.6	Filtered	16988.3	15650.5	2612.69	6199.67	15849.6	19588.2	4745.98	9089.42
P01705	IGLV2-23	Immunoglobulin lambda variable 2-23	_LMIYEGSK_.1	0	0	0	0	0	0	0	0	0	0	0	0	0	0	4998.95
P01706	IGLV2-11	Immunoglobulin lambda variable 2-11	_SVSGSPGQSVTISC[Carbamidomethyl (C)]TGTSSDVGGYNYVSWYQQHPGK_.4	78073.9	36093.4	36033.2	62151.8	66827.2	26751.2	28401.6	31231	32828	55021.2	58211.6	69759.4	49137.9	38130	43956.9
P01706	IGLV2-11	Immunoglobulin lambda variable 2-11	_LMIYDVSK_.2	753123	699130	733938	677996	718767	688892	689832	578582	704485	626986	662612	671994	677669	687430	678052
P01706	IGLV2-11	Immunoglobulin lambda variable 2-11	_LM[Oxidation (M)]IYDVSK_.2	118750	Filtered	Filtered	Filtered	150311	Filtered	114276	Filtered	108421	Filtered	Filtered	Filtered	111857	127608	122161
P01706	IGLV2-11	Immunoglobulin lambda variable 2-11	_LMIYDVSK_.1	0	0	0	0	0	0	0	0	0	0	0	0	0	0	Filtered
P01709	IGLV2-8	Immunoglobulin lambda variable 2-8	_LMIYEVSK_.2	1.19892e+06	1.2159e+06	1.27226e+06	1.23611e+06	1.36134e+06	1.2939e+06	1.3229e+06	1.03777e+06	1.21777e+06	1.15094e+06	1.21764e+06	1.21694e+06	1.19983e+06	1.21543e+06	1.1597e+06
P01709	IGLV2-8	Immunoglobulin lambda variable 2-8	_LM[Oxidation (M)]IYEVSK_.2	112617	124902	125236	105052	100842	103433	129044	76461.4	114948	112684	61566.7	107152	85133.3	110632	118750
P01709	IGLV2-8	Immunoglobulin lambda variable 2-8	_LMIYEVSK_.1	21194.6	5334.29	11607.8	3938.33	14280.7	29798.9	37506.9	0	0	22716.3	7626.44	5141.37	34203.7	0	4698.17
P01714	IGLV3-19	Immunoglobulin lambda variable 3-19	_ITC[Carbamidomethyl (C)]QGDSLR_.2	2.77739e+06	2.80094e+06	2.86046e+06	2952157	2.77205e+06	2.79568e+06	2.78094e+06	2.80404e+06	2.8576e+06	2.89916e+06	2.79555e+06	2.80839e+06	2.90465e+06	2821941	2709201
P01714	IGLV3-19	Immunoglobulin lambda variable 3-19	_ITC[Carbamidomethyl (C)]QGDSLR_.1	46925.6	13923	18784.8	24361.6	30360	33014.6	21993.3	12754.6	6560.35	46527.6	40072.1	13549.2	12827.9	2561.9	19915.5
P01714	IGLV3-19	Immunoglobulin lambda variable 3-19	_NNRPSGIPDR_.2	96525.6	120020	98196.8	86683.9	83303.4	133753	46531.4	51817.2	65012.3	109686	120415	68277.1	82364.5	72766.4	124136
P01714	IGLV3-19	Immunoglobulin lambda variable 3-19	_FSGSSSGNTASLTITGAQAEDEADYYC[Carbamidomethyl (C)]NSR_.3	89267.2	174328	131782	132521	109953	16403.7	17545.6	14978.3	67003.5	144063	44657.6	177464	53853.4	48391.4	48216.1
P01714	IGLV3-19	Immunoglobulin lambda variable 3-19	_SYYASWYQQKPGQAPVLVIYGK_.3	21845.4	42042.1	19297	41971.8	39081.7	6931.03	5009.39	9223.67	26627.4	33986.7	19149.6	59480.7	15194	4732.11	9157.02
P01717	IGLV3-25	Immunoglobulin lambda variable 3-25	_DSERPSGIPER_.3	2556031	3.4966e+06	3325624	3496911	3.22329e+06	3.10482e+06	3.2572e+06	3.58649e+06	3.55329e+06	3.3483e+06	3391646	3.39507e+06	3.54736e+06	3.52668e+06	3.2007e+06
P01717	IGLV3-25	Immunoglobulin lambda variable 3-25	_DSERPSGIPER_.2	836520	762881	775539	691065	789029	805963	794070	914836	510183	715014	745096	693741	636120	725569	826859
P01717	IGLV3-25	Immunoglobulin lambda variable 3-25	_ITC[Carbamidomethyl (C)]SGDALPK_.2	3.54813e+06	3.81556e+06	3.75537e+06	3.78122e+06	3.51922e+06	3.51028e+06	3.64686e+06	3.48128e+06	3.98734e+06	4053352	3.52994e+06	3.78918e+06	3639699	3.66862e+06	3.57445e+06
[truncated: 6,132 more rows]

## Sheet: SP3
PG.ProteinGroups	PG.Genes	PG.ProteinDescriptions	EG.PrecursorId	[1] C1.raw.EG.TotalQuantity (Settings)	[2] C2.raw.EG.TotalQuantity (Settings)	[3] C3.raw.EG.TotalQuantity (Settings)	[4] Spike1_1.raw.EG.TotalQuantity (Settings)	[5] Spike1_2.raw.EG.TotalQuantity (Settings)	[6] Spike1_3.raw.EG.TotalQuantity (Settings)	[7] Spike2_1.raw.EG.TotalQuantity (Settings)	[8] Spike2_2_20241205200122.raw.EG.TotalQuantity (Settings)	[9] Spike2_3.raw.EG.TotalQuantity (Settings)	[10] Spike3_1.raw.EG.TotalQuantity (Settings)	[11] Spike3_2.raw.EG.TotalQuantity (Settings)	[12] Spike3_3.raw.EG.TotalQuantity (Settings)	[13] Spike4_1.raw.EG.TotalQuantity (Settings)	[14] Spike4_2.raw.EG.TotalQuantity (Settings)	[15] Spike4_3.raw.EG.TotalQuantity (Settings)
A0A075B6H7	IGKV3-7	Probable non-functional immunoglobulin kappa variable 3-7	_ASQSVSSSYLTWYQQKPGQAPR_.3	206334	178663	138396	128010	174747	202635	123460	174115	286250	128064	74141.8	134808	237152	141647	121010
A0A075B6H9	IGLV4-69	Immunoglobulin lambda variable 4-69	_LTC[Carbamidomethyl (C)]TLSSGHSSYAIAWHQQQPEK_.4	170134	144078	172078	185564	171996	Filtered	218420	162144	206379	187733	201269	189810	165810	187260	153095
A0A075B6H9	IGLV4-69	Immunoglobulin lambda variable 4-69	_LTC[Carbamidomethyl (C)]TLSSGHSSYAIAWHQQQPEK_.3	48437.1	64815.4	0	39943.8	33427.5	25518	58066.8	41365.5	42879.6	20308.8	38949.8	12539.6	13209	36707.3	18997.6
A0A075B6H9	IGLV4-69	Immunoglobulin lambda variable 4-69	_LNSDGSHSKGDGIPDR_.3	0	1894.91	Filtered	1865.82	Filtered	1587.24	1719.35	Filtered	1171.96	1656.83	995.72	Filtered	Filtered	Filtered	Filtered
A0A075B6I0	IGLV8-61	Immunoglobulin lambda variable 8-61	_FSGSILGNK_.2	2.48389e+06	2.78136e+06	2.50216e+06	2.65969e+06	2547545	2309497	2555040	2.16157e+06	1.74409e+06	1.81111e+06	1.80451e+06	1.91225e+06	1.8904e+06	1.88883e+06	2.14031e+06
A0A075B6I0	IGLV8-61	Immunoglobulin lambda variable 8-61	_FSGSILGNK_.1	72196.3	98826.7	67962.8	61663.5	45944.3	66361.9	96391.6	48119.6	52321.7	29902.1	19382	29993.2	24265.8	28727.7	33738.1
A0A075B6I0	IGLV8-61	Immunoglobulin lambda variable 8-61	_TLIYSTNTR_.2	532877	594045	562716	652379	585552	571710	593407	568688	434667	523926	483128	520500	468263	477231	483903
A0A075B6I7	IGLV5-48	Probable non-functional immunoglobulin lambda variable 5-48	_IYWYQQKPGSPPR_.3	0	18333.4	0	10017.7	0	0	11375.5	9118.18	5929.21	0	6821.04	11572.6	Filtered	17857.9	17426.1
A0A075B6I9	IGLV7-46	Immunoglobulin lambda variable 7-46	_TLIYDTSNK_.2	175231	115597	173375	140727	111235	103475	110140	143810	129024	121391	151760	167907	136474	124167	127676
A0A075B6I9	IGLV7-46	Immunoglobulin lambda variable 7-46	_TLIYDTSNK_.1	0	0	0	0	0	0	0	0	0	0	0	0	0	0	0
A0A075B6J9	IGLV2-18	Immunoglobulin lambda variable 2-18	_VSWYQQPPGTAPK_.2	188195	221183	282014	270608	243993	233920	328849	147200	88148.4	227396	321616	158730	148324	205615	201745
A0A075B6J9	IGLV2-18	Immunoglobulin lambda variable 2-18	_LMIYEVSNRPSGVPDR_.3	37409.6	127737	181108	182812	238847	255019	223897	200366	138327	147548	212589	147710	146322	177509	166164
A0A075B6J9	IGLV2-18	Immunoglobulin lambda variable 2-18	_LMIYEVSNRPSGVPDR_.2	32423.3	0	10060.9	8994.62	13196.7	25206.6	12963.1	Filtered	Filtered	Filtered	0	7139.02	Filtered	0	Filtered
A0A075B6K4	IGLV3-10	Immunoglobulin lambda variable 3-10	_KYAYWYQQK_.2	111890	129995	113618	121047	111311	72320.9	120474	102582	78257.2	100775	93545.3	133289	81774.3	129779	101359
A0A075B6K4	IGLV3-10	Immunoglobulin lambda variable 3-10	_RPSGIPER_.2	1.84403e+06	1.68852e+06	1618049	1.35729e+06	603072	142254	51458.5	43306.3	42881.1	28984.3	32728.8	29427.7	Filtered	Filtered	23095.2
A0A075B6K4	IGLV3-10	Immunoglobulin lambda variable 3-10	_SGQAPVLVIYEDSK_.2	463879	459376	412485	462389	420760	455290	545113	458920	259748	333278	345852	314902	346802	333072	291736
A0A075B6K4	IGLV3-10	Immunoglobulin lambda variable 3-10	_SGQAPVLVIYEDSK_.3	37395.1	33214.9	0	35898.6	24998.7	28754.1	47626.3	44401.6	23164.4	44241.1	13651.3	4339.42	17291.4	21656.3	15901
A0A075B6K4	IGLV3-10	Immunoglobulin lambda variable 3-10	_YAYWYQQK_.2	40471.4	13004.5	104836	100502	5251.54	73986.3	121358	108727	48156.8	55388.9	83947.6	78666.1	95046.3	120988	79313.6
A0A075B6K4	IGLV3-10	Immunoglobulin lambda variable 3-10	_YAYWYQQK_.1	27417.8	0	0	8835.94	Filtered	5556.02	25385.9	41882.3	19549.5	17142.7	38248.4	10614.9	30491.8	0	15213.3
A0A075B6K5	IGLV3-9	Immunoglobulin lambda variable 3-9	_FSGSNSGNTATLTISR_.2	5398467	6.37332e+06	5.53104e+06	5.52589e+06	5042559	5.40209e+06	6806778	5904661	3.94671e+06	4.87257e+06	4539228	4655846	4.1265e+06	4251963	4399631
A0A075B6K5	IGLV3-9	Immunoglobulin lambda variable 3-9	_FSGSNSGNTATLTISR_.3	128921	163620	177091	137169	134583	169138	204554	137404	97859.2	66796.2	21383.7	47623.5	59821.6	49646.6	27618.9
A0A075B6K5	IGLV3-9	Immunoglobulin lambda variable 3-9	_NVHWYQQKPGQAPVLVIYR_.4	187919	234996	232952	306369	239327	163408	252428	174066	106862	167878	153317	153811	173395	106236	115758
A0A075B6K5	IGLV3-9	Immunoglobulin lambda variable 3-9	_NVHWYQQKPGQAPVLVIYR_.3	79460.5	90141.7	109911	97247.2	81248.5	52297.3	113742	70088.2	29225	90133.4	43887	47792.7	31492.9	43998.5	47224.9
A0A075B6K5	IGLV3-9	Immunoglobulin lambda variable 3-9	_DSNRPSGIPER_.3	205734	270382	245312	203586	226647	250638	254540	256673	218854	261795	246346	242964	185724	234046	240573
A0A075B6K5	IGLV3-9	Immunoglobulin lambda variable 3-9	_DSNRPSGIPER_.2	10973.7	16512.1	6039.96	14015.3	9153.74	4929.66	9337.69	17450.9	2569.14	12277.3	6217.41	16264.6	1859.69	8413.18	2325.37
A0A075B6K5	IGLV3-9	Immunoglobulin lambda variable 3-9	_ITC[Carbamidomethyl (C)]GGNNIGSK_.2	390156	363640	306164	322294	250721	179947	124069	111089	69506.6	60774.3	64813.8	44729.2	36959.9	32101	28122.8
A0A075B6K5	IGLV3-9	Immunoglobulin lambda variable 3-9	_ITC[Carbamidomethyl (C)]GGNNIGSK_.1	Filtered	850.854	664.427	Filtered	Filtered	Filtered	0	Filtered	Filtered	Filtered	Filtered	Filtered	Filtered	Filtered	Filtered
A0A075B6Q5	IGHV3-64	Immunoglobulin heavy variable 3-64	_NTLYLQMGSLR_.2	540974	459738	457144	405866	475272	450686	429719	498598	422391	510851	445470	379714	417839	435846	478166
A0A075B6Q5	IGHV3-64	Immunoglobulin heavy variable 3-64	_NTLYLQM[Oxidation (M)]GSLR_.2	247909	265570	259464	209388	279874	266103	219180	242900	240484	239792	249610	269081	263538	249104	264677
A0A075B6Q5	IGHV3-64	Immunoglobulin heavy variable 3-64	_LSC[Carbamidomethyl (C)]AASGFTFSSYAMHWVR_.3	46286.5	283203	240667	230962	284127	165635	206405	196649	207108	281783	287271	234904	157493	179138	220275
A0A075B6Q5	IGHV3-64	Immunoglobulin heavy variable 3-64	_LSC[Carbamidomethyl (C)]AASGFTFSSYAM[Oxidation (M)]HWVR_.3	106239	122783	158640	0	124749	61433	136462	116920	172945	159281	118012	172624	36542.1	118503	76516.6
A0A075B6Q5	IGHV3-64	Immunoglobulin heavy variable 3-64	_AEDM[Oxidation (M)]AVYYC[Carbamidomethyl (C)]AR_.2	13609.3	41598.4	47036.6	46468.8	30229.8	68930.5	60144.5	37687.2	0	54710.8	79396.1	51950.4	66646.1	64605.2	69936.8
A0A075B6Q5	IGHV3-64	Immunoglobulin heavy variable 3-64	_AEDMAVYYC[Carbamidomethyl (C)]AR_.2	11516.9	1294.84	32117	36889.4	0	19874.4	41464.9	0	0	42095.5	78246.7	0	66253.6	66428.8	61321.8
A0A075B6R2	IGHV4-4	Immunoglobulin heavy variable 4-4	_GLEWIGEIYHSGSTNYNPSLK_.3	232898	205419	226927	192921	250030	251697	202769	238795	220441	205652	264873	234912	135197	240425	276472
A0A075B6R2	IGHV4-4	Immunoglobulin heavy variable 4-4	_VTISVDK_.1	94714.6	101945	97929.6	63154.2	102692	127612	113070	107240	93494.3	87444.3	45731.2	106778	66678.1	66273.7	56847.1
A0A075B6R9;A0A0C4DH68	IGKV2D-24;IGKV2-24	Probable non-functional immunoglobulin kappa variable 2D-24;Immunoglobulin kappa variable 2-24	_FSGSGAGTDFTLK_.2	3.70556e+06	3893264	3778074	4.11879e+06	3909149	3951951	3.63766e+06	4.13573e+06	4.05374e+06	4.15233e+06	3319943	3.93788e+06	4548692	4.24987e+06	4.25873e+06
A0A075B6R9;A0A0C4DH68	IGKV2D-24;IGKV2-24	Probable non-functional immunoglobulin kappa variable 2D-24;Immunoglobulin kappa variable 2-24	_SSQSLVHSDGNTYLSWLQQRPGQPPR_.4	606894	520812	401963	320602	433084	420493	317253	270572	464923	452358	380381	353774	279600	393807	436762
A0A075B6R9;A0A0C4DH68	IGKV2D-24;IGKV2-24	Probable non-functional immunoglobulin kappa variable 2D-24;Immunoglobulin kappa variable 2-24	_SSQSLVHSDGNTYLSWLQQRPGQPPR_.3	34197.1	141324	130526	114430	84386.8	0	22229.8	0	101899	149111	45108.1	32542.3	32852.2	0	52877.2
A0A075B6S5	IGKV1-27	Immunoglobulin kappa variable 1-27	_FSGSGSGTDFTLTISSLQPEDVATYYC[Carbamidomethyl (C)]QK_.3	322847	392356	434330	423909	422861	375514	506580	535095	446754	436890	364153	338165	401120	417626	418764
A0A075B6S5	IGKV1-27	Immunoglobulin kappa variable 1-27	_ASQGISNYLAWYQQKPGK_.3	26503	332466	16275.8	20255.9	0	537708	307781	462348	400570	339174	5120.83	409073	416875	342843	446293
A0A075B6S5	IGKV1-27	Immunoglobulin kappa variable 1-27	_ASQGISNYLAWYQQKPGK_.2	0	12405.4	0	14070.8	0	0	27049.4	0	0	0	0	0	0	0	0
A0A075B6S6	IGKV2D-30	Immunoglobulin kappa variable 2D-30	_SSQSLVYSDGNTYLNWFQQRPGQSPR_.3	732433	881662	671714	736593	773401	735636	652355	462840	676970	760527	736793	652753	543285	661467	594597
A0A075B6S6	IGKV2D-30	Immunoglobulin kappa variable 2D-30	_VSNWDSGVPDR_.2	21904.3	0	24235.8	0	30521	0	0	40458.4	12238	0	13785.9	19451.8	11360	15134	19594.1
A0A087WSX0	IGLV5-45	Immunoglobulin lambda variable 5-45	_IYWYQQKPGSPPQYLLR_.3	342482	375802	457204	442789	398709	271232	355677	294872	374470	387970	401799	373765	399112	245760	455499
A0A087WSX0	IGLV5-45	Immunoglobulin lambda variable 5-45	_IYWYQQKPGSPPQYLLR_.2	0	0	0	0	0	0	0	6004.94	0	8520.15	0	0	0	0	0
A0A087WSX0	IGLV5-45	Immunoglobulin lambda variable 5-45	_YKSDSDKQQGSGVPSR_.4	17690.3	27198	24914	31904.7	21734.5	7388.42	0	0	0	0	Filtered	0	Filtered	Filtered	Filtered
A0A087WSX0	IGLV5-45	Immunoglobulin lambda variable 5-45	_YKSDSDKQQGSGVPSR_.3	3514.68	4229.15	3874.82	4742.04	4428.57	1058.84	Filtered	Filtered	Filtered	Filtered	Filtered	Filtered	Filtered	Filtered	Filtered
A0A087WSY4	IGHV4-30-2	Immunoglobulin heavy variable 4-30-2	_VTISVDR_.1	29497.4	32840.3	47362.5	17279	28322.2	35729.7	60880	39573.1	50219	39163.9	30654.7	14986.6	21801.5	9595.49	15920
A0A087WSY4	IGHV4-30-2	Immunoglobulin heavy variable 4-30-2	_GLEWIGYIYHSGSTYYNPSLK_.3	0	2022.91	0	Filtered	5645.54	4401.53	1701.29	27411.1	4816.4	0	16662.9	Filtered	18828.9	0	4254.09
A0A087WSY6	IGKV3D-15	Immunoglobulin kappa variable 3D-15	_LLIYGASIR_.2	1.25132e+06	1.11696e+06	1.269e+06	1.28158e+06	1.29416e+06	1.13549e+06	1.09683e+06	1.42034e+06	1.41718e+06	1.34622e+06	1.44048e+06	1.46141e+06	1.41243e+06	1.35489e+06	1.67143e+06
A0A087WSY6	IGKV3D-15	Immunoglobulin kappa variable 3D-15	_LLIYGASIR_.1	Filtered	0	0	0	0	0	0	0	0	0	Filtered	Filtered	Filtered	Filtered	Filtered
A0A087WSZ0	IGKV1D-8	Immunoglobulin kappa variable 1D-8	_APELLIYAASTLQSGVPSR_.3	132895	163482	162258	178751	134909	135842	148839	151853	145311	120887	128550	136284	108039	118281	139461
A0A087WSZ0	IGKV1D-8	Immunoglobulin kappa variable 1D-8	_APELLIYAASTLQSGVPSR_.2	29190.3	24460.6	27089.5	36940.4	9588.97	27689.1	18945.2	31202.4	41628.6	31086.9	48103.8	30151	22551	13161.8	22231.6
A0A087WSZ0	IGKV1D-8	Immunoglobulin kappa variable 1D-8	_VTISC[Carbamidomethyl (C)]RMSQGISSYLAWYQQKPGK_.4	0	0	0	0	246178	224527	35317.3	0	163.268	139501	25501.1	13317	255040	0	15285
A0A087WSZ0	IGKV1D-8	Immunoglobulin kappa variable 1D-8	_VTISC[Carbamidomethyl (C)]RM[Oxidation (M)]SQGISSYLAWYQQKPGK_.4	0	0	0	23307.1	18186.1	9934.17	0	0	22424	38880.8	19523.8	35639.2	32734.1	0	9261.12
A0A087WSZ0	IGKV1D-8	Immunoglobulin kappa variable 1D-8	_MSQGISSYLAWYQQKPGK_.3	0	0	6117.87	0	6852.87	6549.52	16237.3	20661.3	6360.58	0	0	0	10637.3	0	12659.9
A0A087WW87;P01614	IGKV2-40;IGKV2D-40	Immunoglobulin kappa variable 2-40;Immunoglobulin kappa variable 2D-40	_VEAEDVGVYYC[Carbamidomethyl (C)]MQR_.2	236640	307126	323587	317306	369040	372499	398165	368541	396329	327914	281006	367419	340015	326136	349415
A0A087WW87;P01614	IGKV2-40;IGKV2D-40	Immunoglobulin kappa variable 2-40;Immunoglobulin kappa variable 2D-40	_VEAEDVGVYYC[Carbamidomethyl (C)]MQR_.3	0	0	14257	59235.5	39200.7	53540.5	56480.7	54056.9	65450.2	46125.1	51167.5	58393.9	55014.8	32638.2	58746.4
A0A087WW87;P01614	IGKV2-40;IGKV2D-40	Immunoglobulin kappa variable 2-40;Immunoglobulin kappa variable 2D-40	_ASGVPDRFSGSGSGTDFTLK_.3	Filtered	12599.2	22238.4	0	0	18205.9	Filtered	0	117408	141687	Filtered	27379.2	0	0	0
A0A0A0MRZ8	IGKV3D-11	Immunoglobulin kappa variable 3D-11	_FSGSGPGTDFTLTISSLEPEDFAVYYC[Carbamidomethyl (C)]QQR_.3	0	5945.52	0	0	0	2606.03	14099.8	0	0	0	0	0	0	0	0
A0A0A0MS14	IGHV1-45	Immunoglobulin heavy variable 1-45	_SEDTAMYYC[Carbamidomethyl (C)]AR_.2	151890	200164	72833.3	78751.3	98765.7	161376	124080	119172	193237	240758	174507	232349	215729	204386	186317
A0A0A0MS14	IGHV1-45	Immunoglobulin heavy variable 1-45	_ASGYTFTYR_.2	14834.3	10074.9	22102.9	27861.2	22772.6	18642.9	15062.1	17755.5	21089.2	36991.7	14683.6	23949	33599.6	24963.8	Filtered
A0A0A0MS15	IGHV3-49	Immunoglobulin heavy variable 3-49	_AYGGTTEYAASVK_.2	149830	115895	139775	124455	122424	127282	124501	133599	133192	149067	154593	195686	160213	156148	178859
A0A0A0MS15	IGHV3-49	Immunoglobulin heavy variable 3-49	_LSC[Carbamidomethyl (C)]TASGFTFGDYAMSWVR_.2	105453	71791.4	103932	96084.4	95279.7	98392.7	103978	75445.1	109128	114728	111611	111242	96591	129885	106872
A0A0A0MS15	IGHV3-49	Immunoglobulin heavy variable 3-49	_LSC[Carbamidomethyl (C)]TASGFTFGDYAMSWVR_.3	13420.2	37548.6	55886.8	42645	62286.1	45416.2	49525.7	1709.53	52920.8	63640.3	42158.5	43443.7	27536.6	44074.1	48464.4
A0A0A0MS15	IGHV3-49	Immunoglobulin heavy variable 3-49	_GLEWVGFIR_.2	1078488	1292506	1447076	989842	947085	1.02297e+06	1.18849e+06	1.23806e+06	1.22494e+06	1.16211e+06	1.0751e+06	1.31883e+06	1.43394e+06	1.21539e+06	1.27326e+06
A0A0A0MS15	IGHV3-49	Immunoglobulin heavy variable 3-49	_GLEWVGFIR_.1	51924	118532	80982.6	14553.1	98480.2	78625.9	213730	37644.6	45884.6	115966	1412.64	56239.8	94119.8	84435.2	0
A0A0A0MT36	IGKV6D-21	Immunoglobulin kappa variable 6D-21	_YASQSISGVPSR_.2	116653	156186	162839	145685	162402	233956	286100	177640	101592	33133.4	63213.8	173732	129763	176926	214184
A0A0A0MT36	IGKV6D-21	Immunoglobulin kappa variable 6D-21	_ASQSIGSSLHWYQQKPDQSPK_.4	53322.4	67658	125827	112529	53200.8	129104	134988	103054	103884	135848	103427	141333	128809	125666	155098
A0A0A0MT36	IGKV6D-21	Immunoglobulin kappa variable 6D-21	_ASQSIGSSLHWYQQKPDQSPK_.3	43940.6	40221	44483.9	50109.2	60232.6	54461.2	84513.3	64136.9	75711.4	33185	24031	44580.8	32621.8	28968.4	44316.5
A0A0A0MT36	IGKV6D-21	Immunoglobulin kappa variable 6D-21	_ASQSIGSSLHWYQQKPDQSPK_.2	0	0	0	0	0	0	0	0	0	Filtered	0	Filtered	Filtered	Filtered	Filtered
A0A0A0MT36	IGKV6D-21	Immunoglobulin kappa variable 6D-21	_EKVTITC[Carbamidomethyl (C)]R_.2	0	0	0	10281.3	0	Filtered	Filtered	Filtered	Filtered	Filtered	Filtered	Filtered	Filtered	Filtered	Filtered
A0A0A0MT89	IGKJ1	Immunoglobulin kappa joining 1	_WTFGQGTK_.2	693073	626583	647966	712148	703882	672298	709338	772962	758978	727434	725608	778488	768259	755201	678703
A0A0A0MT89	IGKJ1	Immunoglobulin kappa joining 1	_WTFGQGTK_.1	0	12299.8	11550.4	8996.38	0	0	0	2497.26	3586.81	4476.72	0	6710.38	7328.3	8069.38	0
A0A0B4J1U3	IGLV1-36	Immunoglobulin lambda variable 1-36	_LLIYYDDLLPSGVSDR_.2	272855	55379	63583.9	31707.5	8482.57	22486.3	62758	22613.3	0	74722.1	14894.7	645340	0	38359.7	0
A0A0B4J1U7	IGHV6-1	Immunoglobulin heavy variable 6-1	_GLEWLGR_.2	4.17566e+06	4271842	3.78902e+06	4.0451e+06	3843126	4216199	3.43576e+06	3.54669e+06	4.34592e+06	4.03345e+06	4.40114e+06	4259406	4.00058e+06	4.36362e+06	4584150
A0A0B4J1U7	IGHV6-1	Immunoglobulin heavy variable 6-1	_GLEWLGR_.1	158450	350679	285589	283734	209982	291076	265556	195385	230228	329212	172582	139238	165517	227276	193992
A0A0B4J1U7	IGHV6-1	Immunoglobulin heavy variable 6-1	_WYNDYAVSVK_.2	118075	109955	126757	123996	117010	126845	105411	149164	198758	147012	168665	160802	131390	132154	146394
A0A0B4J1U7	IGHV6-1	Immunoglobulin heavy variable 6-1	_ITINPDTSK_.2	1273382	1.26458e+06	1.23742e+06	1.1929e+06	1.15978e+06	1.18618e+06	1.21639e+06	1.22044e+06	1.2035e+06	1148295	1.07034e+06	1.28708e+06	1.18616e+06	1.05232e+06	1.08599e+06
A0A0B4J1U7	IGHV6-1	Immunoglobulin heavy variable 6-1	_ITINPDTSK_.1	2235.88	4601.87	0	0	0	2770.82	8633.54	0	0	4180.46	4961.09	5891.78	0	0	0
A0A0B4J1U7	IGHV6-1	Immunoglobulin heavy variable 6-1	_NQFSLQLNSVTPEDTAVYYC[Carbamidomethyl (C)]AR_.3	117276	43362.8	0	98220.8	89162.4	0	0	58612.5	35816.8	28744.3	0	0	0	30418.3	0
A0A0B4J1V0	IGHV3-15	Immunoglobulin heavy variable 3-15	_TDGGTTDYAAPVK_.2	587930	512373	551480	523590	538517	572248	560685	584856	639772	627235	654024	708356	599598	601760	643870
A0A0B4J1V0	IGHV3-15	Immunoglobulin heavy variable 3-15	_LSC[Carbamidomethyl (C)]AASGFTFSNAWMSWVR_.2	125938	125700	114864	134887	65167.7	77215	84339.1	92960.4	137725	150366	133810	146862	108371	76724.7	90130.3
A0A0B4J1V0	IGHV3-15	Immunoglobulin heavy variable 3-15	_LSC[Carbamidomethyl (C)]AASGFTFSNAWMSWVR_.3	114896	71509.4	90813.9	119968	77663.4	92360.9	73272	100832	123577	128081	117858	103465	118434	80828	109587
A0A0B4J1V0	IGHV3-15	Immunoglobulin heavy variable 3-15	_DDSKNTLYLQMNSLK_.3	217248	202011	195319	387186	294515	222602	169932	153756	244079	286307	298159	213693	160214	215343	124334
A0A0B4J1V0	IGHV3-15	Immunoglobulin heavy variable 3-15	_DDSKNTLYLQMNSLK_.2	Filtered	113982	57764.1	85250.7	85105.3	71621.2	63087.9	12273.2	66849.7	52798.7	13632.5	6210.24	37195.1	21176.3	Filtered
A0A0B4J1V0	IGHV3-15	Immunoglobulin heavy variable 3-15	_SKTDGGTTDYAAPVK_.2	9375.69	59865	16504.1	58245.1	58233.1	70032.6	66064.6	32730.4	51792.5	73575.7	50057.7	24035.3	59153.7	33176.6	23763.3
A0A0B4J1V0	IGHV3-15	Immunoglobulin heavy variable 3-15	_SKTDGGTTDYAAPVK_.3	113654	174684	167693	174291	177853	0	165349	106486	126810	140610	150141	117498	120359	132556	146346
A0A0B4J1V0	IGHV3-15	Immunoglobulin heavy variable 3-15	_NTLYLQMNSLK_.2	756453	836566	782287	667037	751965	748652	709364	734624	799638	750575	726825	656144	727177	761365	653534
A0A0B4J1V0	IGHV3-15	Immunoglobulin heavy variable 3-15	_NTLYLQM[Oxidation (M)]NSLK_.2	47483.4	22406.7	53127	Filtered	Filtered	Filtered	32087.7	65195.7	Filtered	0	41319.3	22423	42170.9	27349.5	34750.9
A0A0B4J1V0	IGHV3-15	Immunoglobulin heavy variable 3-15	_NTLYLQMNSLK_.3	Filtered	Filtered	Filtered	Filtered	Filtered	Filtered	Filtered	3801.33	Filtered	Filtered	Filtered	Filtered	Filtered	Filtered	Filtered
A0A0B4J1V1	IGHV3-21	Immunoglobulin heavy variable 3-21	_LSC[Carbamidomethyl (C)]AASGFTFSSYSMNWVR_.2	34719.6	40857	0	11724	33085.4	5749.8	15598.4	19775.9	49706.8	23394.6	61918.2	46649.1	0	282.111	17335.2
A0A0B4J1V1	IGHV3-21	Immunoglobulin heavy variable 3-21	_LSC[Carbamidomethyl (C)]AASGFTFSSYSM[Oxidation (M)]NWVR_.2	0	0	0	0	0	0	13453.2	0	7671.43	0	3436.85	0	0	0	0
A0A0B4J1V1	IGHV3-21	Immunoglobulin heavy variable 3-21	_LSC[Carbamidomethyl (C)]AASGFTFSSYSMNWVR_.3	0	0	0	7740.75	5842.77	9995.19	0	0	0	0	0	0	0	0	0
A0A0B4J1V1	IGHV3-21	Immunoglobulin heavy variable 3-21	_GLEWVSSISSSSSYIYYADSVK_.3	30397.8	0	0	0	0	0	19874	3820.55	0	0	0	0	5614.22	5872.26	25946.7
A0A0B4J1V2	IGHV2-26	Immunoglobulin heavy variable 2-26	_MGVSWIR_.2	912096	1.00637e+06	1.00378e+06	915292	973545	942715	989406	949631	944754	968874	911670	1.07199e+06	1.06712e+06	855220	1.00298e+06
A0A0B4J1V2	IGHV2-26	Immunoglobulin heavy variable 2-26	_M[Oxidation (M)]GVSWIR_.2	58288.2	72907.2	56079.5	48388	55009.7	55853.6	46864.7	58178.6	68378.5	42673.8	56809.6	56825.4	62929.5	50107.1	49743.1
A0A0B4J1V2	IGHV2-26	Immunoglobulin heavy variable 2-26	_ALEWLAHIFSNDEK_.3	589871	519955	551540	581380	534553	583093	510415	607564	593530	655698	665961	661494	659054	610124	639197
A0A0B4J1V2	IGHV2-26	Immunoglobulin heavy variable 2-26	_ALEWLAHIFSNDEK_.2	80368.7	90028.4	82967.7	143120	56904.4	132428	78418.2	73006	56183.4	69520.5	100737	86540.6	47928	52019.7	71394
A0A0B4J1V2	IGHV2-26	Immunoglobulin heavy variable 2-26	_SQVVLTMTNMDPVDTATYYC[Carbamidomethyl (C)]AR_.3	77810.6	33101.6	0	19099.2	21842.6	11104.1	58584.1	65822.8	72231	57353.7	63152.8	73460.8	66846.4	86692.1	84147
A0A0B4J1V2	IGHV2-26	Immunoglobulin heavy variable 2-26	_ESGPVLVKPTETLTLTC[Carbamidomethyl (C)]TVSGFSLSNAR_.3	17047.3	0	0	27572	0	25206.1	0	0	31440.5	10307.9	0	0	0	0	0
A0A0B4J1V6	IGHV3-73	Immunoglobulin heavy variable 3-73	_GLEWVGR_.2	4.64796e+06	3.98625e+06	3.78693e+06	4254091	4565748	3.67018e+06	3.75418e+06	3.67524e+06	4.32595e+06	4.34572e+06	4915870	3.87012e+06	5.11905e+06	5137417	5.37493e+06
A0A0B4J1V6	IGHV3-73	Immunoglobulin heavy variable 3-73	_GLEWVGR_.1	1.36571e+06	1408493	1.54777e+06	1.29235e+06	1.34876e+06	1.40685e+06	1.32574e+06	1.49123e+06	1.40716e+06	782871	1546363	1.30734e+06	1.42845e+06	1.03023e+06	798936
A0A0B4J1V6	IGHV3-73	Immunoglobulin heavy variable 3-73	_TEDTAVYYC[Carbamidomethyl (C)]TR_.2	300314	406013	331914	330619	408918	360956	364951	402994	469933	486889	455109	469608	538677	487735	580259
A0A0B4J1V6	IGHV3-73	Immunoglobulin heavy variable 3-73	_LSC[Carbamidomethyl (C)]AASGFTFSGSAMHWVR_.3	30562.6	58197.9	5682.79	0	55277.9	27030.9	7441	30604.6	33147.5	64305	30516.9	36170.2	55426	57360.4	41425.8
A0A0B4J1V6	IGHV3-73	Immunoglobulin heavy variable 3-73	_ANSYATAYAASVK_.2	0	4288.59	0	30101.5	9940.57	2183.23	0	0	0	14029.4	3853.49	20477.1	10327.2	Filtered	0
A0A0B4J1X5	IGHV3-74	Immunoglobulin heavy variable 3-74	_GLVWVSR_.2	7141231	7593874	7.43049e+06	7.2923e+06	6.84543e+06	7280823	6788207	7376068	8597843	7.69359e+06	8.20667e+06	7.93729e+06	8751713	8003967	8578427
A0A0B4J1X5	IGHV3-74	Immunoglobulin heavy variable 3-74	_GLVWVSR_.1	198151	305171	356842	257530	277325	413446	442275	431015	416555	413588	347400	433480	391082	418858	285902
A0A0B4J1X5	IGHV3-74	Immunoglobulin heavy variable 3-74	_INSDGSSTSYADSVK_.2	179131	184405	180877	176254	151371	171552	202154	207637	231826	193551	207714	229511	206677	189440	216658
A0A0B4J1X5	IGHV3-74	Immunoglobulin heavy variable 3-74	_LSC[Carbamidomethyl (C)]AASGFTFSSYWMHWVR_.3	47262.1	205309	54969.5	34247.3	30546.4	30968.2	341830	103331	35502.6	49559.4	94227.6	78079.2	39799.1	57441.7	106435
A0A0B4J1X8	IGHV3-43	Immunoglobulin heavy variable 3-43	_TEDTALYYC[Carbamidomethyl (C)]AK_.2	207942	275985	23025.6	261422	309255	276826	205796	343958	443056	413236	411135	429942	369472	405165	396973
A0A0B4J1X8	IGHV3-43	Immunoglobulin heavy variable 3-43	_DNSKNSLYLQMNSLR_.3	Filtered	0	0	378.346	Filtered	Filtered	0	0	0	Filtered	Filtered	Filtered	0	Filtered	Filtered
A0A0B4J1Y8	IGLV9-49	Immunoglobulin lambda variable 9-49	_FSVLGSGLNR_.2	377804	393086	392967	410232	412293	414167	358222	403379	399126	379862	324894	390673	436227	330413	386290
A0A0B4J1Y8	IGLV9-49	Immunoglobulin lambda variable 9-49	_VGTGGIVGSK_.2	432838	387111	427421	389390	412924	412353	391847	379336	360400	362846	396358	383245	367558	428038	302495
A0A0B4J1Y8	IGLV9-49	Immunoglobulin lambda variable 9-49	_VGTGGIVGSK_.1	0	4184.1	0	0	0	6055.03	2436.79	2611.98	2350.63	3684.61	0	0	1919.28	2355.81	0
A0A0B4J1Y8	IGLV9-49	Immunoglobulin lambda variable 9-49	_VDWYQQRPGK_.3	95855.6	122365	125302	133004	152965	141932	161460	150975	155101	152937	147106	174453	169923	206882	176291
A0A0B4J1Y8	IGLV9-49	Immunoglobulin lambda variable 9-49	_VDWYQQRPGK_.2	29718.4	0	8307.36	9881.15	16829.9	9276.68	20862.5	0	0	18922.6	15110.5	0	0	10472.7	0
A0A0B4J1Y9	IGHV3-72	Immunoglobulin heavy variable 3-72	_NSLYLQMNSLK_.2	302853	217682	226361	284993	272970	295855	385330	336852	470303	410450	413291	385833	347070	399538	346926
A0A0B4J1Y9	IGHV3-72	Immunoglobulin heavy variable 3-72	_ANSYTTEYAASVK_.2	47694	0	0	60489.7	40071	26019.2	81187.5	50300.2	114236	96140.9	123411	174418	70016.1	132852	93669.7
A0A0B4J1Y9	IGHV3-72	Immunoglobulin heavy variable 3-72	_TEDTAVYYC[Carbamidomethyl (C)]AR_.2	589412	810014	1.03533e+06	907712	976181	1010608	1.07993e+06	1.08006e+06	1.31495e+06	1.25238e+06	1.02695e+06	870049	1391939	1.00908e+06	1.64347e+06
A0A0B4J1Y9	IGHV3-72	Immunoglobulin heavy variable 3-72	_TEDTAVYYC[Carbamidomethyl (C)]AR_.3	0	0	4628.95	0	18977.4	36850.7	13131.4	28210.4	28717.3	0	0	0	10511.1	3761.86	12363.2
A0A0B4J1Y9	IGHV3-72	Immunoglobulin heavy variable 3-72	_LSC[Carbamidomethyl (C)]AASGFTFSDHYMDWVR_.3	212353	440477	435541	374183	385042	422967	379902	466780	341144	430011	436888	462091	539682	448378	415385
A0A0B4J1Y9	IGHV3-72	Immunoglobulin heavy variable 3-72	_LSC[Carbamidomethyl (C)]AASGFTFSDHYMDWVR_.2	0	0	25195.9	10447.6	8536.01	0	49574	26939.5	0	43345.8	11150	24778.2	12109.7	0	28662.7
A0A0B4J2D9;P0DP09	IGKV1D-13;IGKV1-13	Immunoglobulin kappa variable 1D-13;Immunoglobulin kappa variable 1-13	_LLIYDASSLESGVPSR_.2	679679	717154	787442	726797	706910	710039	766237	921166	791275	855456	828518	866385	921049	846911	942437
A0A0B4J2D9;P0DP09	IGKV1D-13;IGKV1-13	Immunoglobulin kappa variable 1D-13;Immunoglobulin kappa variable 1-13	_LLIYDASSLESGVPSR_.3	46418.2	134482	111017	163697	156012	121247	142983	140516	137976	123732	114334	127864	169366	104177	112652
A0A0B4J2D9;P0DP09	IGKV1D-13;IGKV1-13	Immunoglobulin kappa variable 1D-13;Immunoglobulin kappa variable 1-13	_ASQGISSALAWYQQKPGK_.3	158860	234047	227913	211892	179970	168898	210465	195781	135581	167184	173934	176796	132209	147764	176444
A0A0B4J2H0	IGHV1-69D	Immunoglobulin heavy variable 1-69D	_VTITADESTSTAYMELSSLR_.2	305617	370119	439828	325142	275854	306198	308745	358654	441592	373324	321370	368438	411744	435517	458058
A0A0B4J2H0	IGHV1-69D	Immunoglobulin heavy variable 1-69D	_VTITADESTSTAYMELSSLR_.3	210046	170659	180304	172611	204393	210497	191056	210056	148170	244397	199904	245738	235876	164960	226891
A0A0C4DH24	IGKV6-21	Immunoglobulin kappa variable 6-21	_YASQSFSGVPSR_.2	237737	184955	313735	236061	209396	97038.5	209922	274960	200368	152872	185531	158556	181101	136635	137565
A0A0C4DH25	IGKV3D-20	Immunoglobulin kappa variable 3D-20	_LLIYDASSR_.2	2996615	3.22465e+06	3.06624e+06	3.35814e+06	3060141	2.88293e+06	2.68989e+06	3.04196e+06	2.75137e+06	2.70368e+06	2352327	2649472	2900265	2430552	2720392
A0A0C4DH25	IGKV3D-20	Immunoglobulin kappa variable 3D-20	_LLIYDASSR_.1	6510.59	58384.4	36645	26832.7	37469.3	63508.5	39486.6	47404.2	25250.4	56732.5	50096.9	49860.1	22637.4	45812.6	14751.3
A0A0C4DH29	IGHV1-3	Immunoglobulin heavy variable 1-3	_DTSASTAYMELSSLR_.2	271050	233620	260189	205820	233767	270578	268321	279794	300441	288178	352376	285119	343517	288396	306170
A0A0C4DH29	IGHV1-3	Immunoglobulin heavy variable 1-3	_DTSASTAYMELSSLR_.3	31356.1	37111.6	42178.3	33037.5	38940.7	27368.3	75084.8	26255.5	39731.2	28231.8	28297.8	34675.3	33288.7	45931.9	24895
A0A0C4DH29	IGHV1-3	Immunoglobulin heavy variable 1-3	_ASGYTFTSYAMHWVR_.3	20604.8	29922.7	24668.2	40020.4	32820	Filtered	8464.46	9672.45	36330.6	32305.7	32249.7	26765.5	21749.6	Filtered	23512.6
[truncated: 9,424 more rows]

## Sheet: IPATCA
PG.ProteinGroups	PG.Genes	PG.ProteinDescriptions	EG.PrecursorId	[1] IPA_TCA_control_1.raw.EG.TotalQuantity (Settings)	[2] IPA_TCA_control_2.raw.EG.TotalQuantity (Settings)	[3] IPA_TCA_control_3.raw.EG.TotalQuantity (Settings)	[4] IPA_TCA_spike1_1.raw.EG.TotalQuantity (Settings)	[5] IPA_TCA_spike1_2.raw.EG.TotalQuantity (Settings)	[6] IPA_TCA_spike1_3.raw.EG.TotalQuantity (Settings)	[7] IPA_TCA_spike2_1.raw.EG.TotalQuantity (Settings)	[8] IPA_TCA_spike2_2.raw.EG.TotalQuantity (Settings)	[9] IPA_TCA_spike2_3.raw.EG.TotalQuantity (Settings)	[10] IPA_TCA_spike3_1.raw.EG.TotalQuantity (Settings)	[11] IPA_TCA_spike3_2.raw.EG.TotalQuantity (Settings)	[12] IPA_TCA_spike3_3.raw.EG.TotalQuantity (Settings)	[13] IPA_TCA_spike4_1.raw.EG.TotalQuantity (Settings)	[14] IPA_TCA_spike4_2_20250127130704.raw.EG.TotalQuantity (Settings)	[15] IPA_TCA_spike4_3.raw.EG.TotalQuantity (Settings)
[truncated: 6,211 more rows]

[truncated: 3 more sheets: Top 14, PreOmics, Seer]
