# Supplementary material for: Impact of Sample Preparation Strategies on the Quantitative Accuracy of Low-Abundance Serum Proteins in Shotgun Proteomics
Source: J Proteome Res. 2025 Aug 26;24(9):4792–803. doi: 10.1021/acs.jproteome.5c00572 (PMC12418494; doi:10.1021/acs.jproteome.5c00572)
Supplement: Supplementary file 4 [file pr5c00572_si_004.xlsx]

## Sheet: CVs (shared protein groups)
Top 10 highest and lowest CVs per method for the shared protein groups
In-gel digestion				SP3				Top 14 depletion				IPA/TCA precipitation				PreOmics				Seer
Protein Accession	Protein description	log10 mean intensity	CV%	Protein Accession	Protein description	log10 mean intensity	CV%	Protein Accession	Protein description	log10 mean intensity	CV%	Protein Accession	Protein description	log10 mean intensity	CV%	Protein Accession	Protein description	log10 mean intensity	CV%	Protein Accession	Protein description	log10 mean intensity	CV%
P03950	Angiogenin	13200	64.7346	P02675	Fibrinogen beta chain	545000	257.549	A0A0C4DH67	Immunoglobulin kappa variable 1-8	93100	311.52	Q9Y6Z7	Collectin-10	15700	85.7531	P02763	Alpha-1-acid glycoprotein 1	338000	53.4854	P02679	Fibrinogen gamma chain	6390000	80.327
P09486	SPARC	17300	35.5491	P02679	Fibrinogen gamma chain	987000	254.004	A0A0C4DH38	Immunoglobulin heavy variable 5-51	51600	284.99	Q9HBI1	Beta-parvin	2130	68.1383	P11597	Cholesteryl ester transfer protein	74900	53.0413	P02675	Fibrinogen beta chain	6230000	79.9432
Q9HBI1	Beta-parvin	13000	32.6811	P02671	Fibrinogen alpha chain	446000	79.1879	P01861	Immunoglobulin heavy constant gamma 4	289000	175.203	Q15113	Procollagen C-endopeptidase enhancer 1	8240	63.4538	P02675	Fibrinogen beta chain	2380000	46.4996	Q16610	Extracellular matrix protein 1	443000	70.1368
Q9UNW1	Multiple inositol polyphosphate phosphatase 1	308000	32.3504	Q9Y6Z7	Collectin-10	23700	57.9355	P00738	Haptoglobin	2100000	139.661	P08567	Pleckstrin	4590	62.1291	P02679	Fibrinogen gamma chain	460000	46.035	P02671	Fibrinogen alpha chain	4030000	67.2889
P02745	Complement C1q subcomponent subunit A	426000	30.9138	P06727	Apolipoprotein A-IV	1410000	55.8337	P01860	Immunoglobulin heavy constant gamma 3	591000	139.472	Q13201	Multimerin-1	16100	60.9951	Q96KN2	Beta-Ala-His dipeptidase	18000	45.3852	P02751	Fibronectin	16600000	58.5736
P62805	Histone H4	109000	26.6125	Q13790	Apolipoprotein F	24400	49.7839	A0A0A0MS15	Immunoglobulin heavy variable 3-49	35700	137.841	Q15166	Serum paraoxonase/lactonase 3	16000	58.8146	P22891	Vitamin K-dependent protein Z	14000	44.9071	A0A0B4J1V0	Immunoglobulin heavy variable 3-15	57600	54.9166
P39060	Collagen alpha-1(XVIII) chain	16800	25.1805	P02647	Apolipoprotein A-I	51600000	44.9989	P69905	Hemoglobin subunit alpha	177000	126.722	P39060	Collagen alpha-1(XVIII) chain	7330	51.8904	Q9NZP8	Complement C1r subcomponent-like protein	21700	44.221	Q15848	Adiponectin	9650	52.4737
Q9BWP8	Collectin-11	28400	24.4404	P51884	Lumican	330000	41.8214	P01619	Immunoglobulin kappa variable 3-20	191000	126.558	O43866	CD5 antigen-like	601000	45.4096	P09486	SPARC	48000	39.9415	P05154	Plasma serine protease inhibitor	6710000	39.924
P08567	Pleckstrin	22200	23.8509	P14151	L-selectin	130000	39.9544	P06312	Immunoglobulin kappa variable 4-1	51100	125.857	P08709	Coagulation factor VII	26300	39.2926	P25311	Zinc-alpha-2-glycoprotein	45400	39.7786	P01780	Immunoglobulin heavy variable 3-7	158000	37.4043
Q92820	Gamma-glutamyl hydrolase	15300	23.2123	P39060	Collagen alpha-1(XVIII) chain	16000	39.067	P02763	Alpha-1-acid glycoprotein 1	280000	124.768	Q9UGM5	Fetuin-B	265000	38.9316	P08185	Corticosteroid-binding globulin	72100	38.3747	P01008	Antithrombin-III	49300000	35.8145
P10909	Clusterin	6900000	3.43103	P0C0L4	Complement C4-A	12100000	3.6146	P09871	Complement C1s subcomponent	6920000	2.18691	P01023	Alpha-2-macroglobulin	25600000	2.52539	P05160	Coagulation factor XIII B chain	3330000	3.74347	P62805	Histone H4	4950000	5.46744
P07225	Vitamin K-dependent protein S	1230000	3.39458	Q06033	Inter-alpha-trypsin inhibitor heavy chain H3	535000	3.54332	P08603	Complement factor H	40400000	2.08546	P35858	Insulin-like growth factor-binding protein complex acid labile subunit	1240000	2.47979	P21333	Filamin-A	1820000	3.70755	P04004	Vitronectin	429000000	5.35342
P29622	Kallistatin	662000	3.35814	P01024	Complement C3	27300000	3.52283	P06681	Complement C2	4880000	2.05331	P19827	Inter-alpha-trypsin inhibitor heavy chain H1	6020000	2.31209	P09871	Complement C1s subcomponent	2190000	3.49273	P36955	Pigment epithelium-derived factor	1270000	5.33593
P00734	Prothrombin	2250000	3.34344	P00736	Complement C1r subcomponent	1030000	3.45453	P10643	Complement component C7	6510000	1.9984	P19823	Inter-alpha-trypsin inhibitor heavy chain H2	9660000	2.29869	Q16610	Extracellular matrix protein 1	1870000	3.31765	P02760	Protein AMBP	676000	5.32298
Q14520	Hyaluronan-binding protein 2	1020000	3.2284	P10643	Complement component C7	1550000	3.40866	P05546	Heparin cofactor 2	17100000	1.99699	P09871	Complement C1s subcomponent	2160000	2.15067	P01024	Complement C3	33000000	3.191	P19827	Inter-alpha-trypsin inhibitor heavy chain H1	859000	5.25167
Q14624	Inter-alpha-trypsin inhibitor heavy chain H4	3810000	3.15734	P19823	Inter-alpha-trypsin inhibitor heavy chain H2	8530000	3.35448	P07225	Vitamin K-dependent protein S	8990000	1.98812	P0C0L4	Complement C4-A	12800000	2.05558	P10643	Complement component C7	6550000	3.10873	P23528	Cofilin-1	2650000	5.18195
P06396	Gelsolin	3320000	2.95866	P43652	Afamin	2580000	3.29788	P07358	Complement component C8 beta chain	4780000	1.96149	P07358	Complement component C8 beta chain	759000	1.96996	Q9NQ79	Cartilage acidic protein 1	782000	3.10195	Q15582	Transforming growth factor-beta-induced protein ig-h3	80500	5.14047
P01031	Complement C5	1350000	2.67978	P09871	Complement C1s subcomponent	1150000	3.03672	P19827	Inter-alpha-trypsin inhibitor heavy chain H1	33200000	1.85023	P03952	Plasma kallikrein	1870000	1.85852	P01031	Complement C5	1200000	3.09662	P13671	Complement component C6	3160000	5.12516
P02748	Complement component C9	2630000	2.67462	P01023	Alpha-2-macroglobulin	28100000	2.93303	P36955	Pigment epithelium-derived factor	10600000	1.80259	P02748	Complement component C9	2830000	1.7571	P03952	Plasma kallikrein	6960000	2.9894	Q96IY4	Carboxypeptidase B2	7160000	5.09923
P80108	Phosphatidylinositol-glycan-specific phospholipase D	422000	2.09246	P35858	Insulin-like growth factor-binding protein complex acid labile subunit	568000	2.79948	P05452	Tetranectin	5630000	1.71328	P01024	Complement C3	31100000	1.53115	P13671	Complement component C6	9670000	2.45721	P19823	Inter-alpha-trypsin inhibitor heavy chain H2	7850000	4.09775

## Sheet: Spike-in experiment (serum)
CRP
	IGD	SP3	IPA/TCA	Top14	PreOmics	Seer
RSQ	0.9664	0.9785	0.9852	0.9785	0.9623	0.9858
N	15	15	15	15	15	20
Mean CV%	9.90259	7.62352	5.16909	5.37622	6.51433	7.03821
SD CV%	3.2441	4.647	2.17338	1.33791	4.16538	1.56944
S100A8
	IGD	SP3	IPA/TCA	Top14	PreOmics	Seer
RSQ	0.9773	0.9015	0.9501	0.9901	0.9931	0.9827
N	15	15	15	15	15	20
Mean CV%	15.2741	20.1642	8.83981	7.73036	6.85884	7.35964
SD CV%	13.8738	10.7795	9.70603	8.02269	6.97538	2.44464
LYZ
	IGD	SP3	IPA/TCA	Top14	PreOmics	Seer
RSQ	0.9572	0.9142	0.5307	0.9898	0.9914	0.9166
N	15	15	15	15	15	20
Mean CV%	13.0041	11.6412	20.7135	6.40477	3.84089	9.37977
SD CV%	5.56757	6.99752	15.2684	2.45029	3.12156	6.83997
PPIA
	IGD	SP3	IPA/TCA	Top14	PreOmics	Seer
RSQ	0.8703	0.6818	0.9386	0.7462	0.9936	0.9879
N	15	15	15	15	15	20
Mean CV%	11.7159	17.6577	13.0392	13.7902	7.71941	6.16685
SD CV%	6.86995	13.0111	3.90907	6.79137	7.81884	2.74397
YWHAE
	IGD	SP3	IPA/TCA	Top14	PreOmics	Seer
RSQ	-	-	-	0.7563	-	0.9562
N	0	0	0	13	0	20
Mean CV%	-	-	-	50.6112	-	9.54235
SD CV%	-	-	-	33.4758	-	5.13854
GLO1
	IGD	SP3	IPA/TCA	Top14	PreOmics	Seer
RSQ	0.02338	-	0.8787	-	0.9673	0.9943
N	5	3	7	0	12	16
Mean CV%	10.682	42.2124	26.5049	-	11.4905	4.76206
SD CV%	12.9567	-	10.8484	-	1.84735	0.705656
PRKAR1A
	IGD	SP3	IPA/TCA	Top14	PreOmics	Seer
RSQ	0.7431	0.8604	-	0.8779	0.978	0.8968
N	10	10	0	12	13	20
Mean CV%	12.1382	30.2386	-	63.1089	11.0639	7.3482
SD CV%	10.9114	5.85043	-	33.3265	5.17111	0.842351

## Sheet: Spike-in experiment (ABC)
Concentration 1 (ng/μl)	CRP	S100A8	Concentration 2 (ng/μl)	LYZ	PPIA	Concentration 3 (ng/μl)	YWHAE	Concentration 4 (ng/μl)	GLO1	PRKAR1A
0.00390625	721.541	76099	0.00195312	22777	131028	0.000488281	8256.17	0.000390625	8741.59	2518.45
0.0078125	1314.64	120377	0.00390625	27377.3	153402	0.000976562	8132.34	0.00078125	14596.7	3816.54
0.015625	2445.09	243055	0.0078125	52532.2	226777	0.00195312	7828.89	0.0015625	20913.8	7802.37
0.03125	3834.39	398731	0.015625	58932.3	348521	0.00390625	7257.3	0.003125	34571.6	13321.3
0.0625	8243.28	867924	0.03125	134204	694946	0.0078125	9100.59	0.00625	69972.1	27025.5
0.125	12880.6	1651235	0.0625	217322	1.20454e+06	0.015625	12650.1	0.0125	126001	51386.5
0.25	22695	3.18189e+06	0.125	376172	2.1749e+06	0.03125	21600.9	0.025	224261	89703
0.5	45893.8	6.33533e+06	0.25	723114	3962641	0.0625	39653	0.05	419735	169175
1	125146	12603026	0.5	1.85067e+06	9226067	0.125	73807.5	0.1	906365	353198
2	293293	28238372	1	4.71095e+06	18957572	0.25	150954	0.2	2.18564e+06	733215
4	734240	65471064	2	11002767	34487180	0.5	327884	0.4	4860828	1.75286e+06
